# Supplementary material for: Crystal structure and supra­molecular features of a host–guest inclusion complex based on A1/A2-hetero-difunctionalized pillar[5]arene
Source: Acta Crystallogr E Crystallogr Commun. 2024 Sep 24;80(Pt 10):1069–74. doi: 10.1107/S2056989024009216 (PMC11451480; doi:10.1107/S2056989024009216)
Supplement: Supplementary file 1 [file e-80-01069-sup1.cif]

##############################################################################
#                                                                            #
# This CIF contains the data in a paper accepted for publication in          #
# Acta Crystallographica Section E. It conforms to the requirements of       #
# Notes for Authors for Acta Crystallographica Section E, and has been       #
# peer reviewed under the auspices of the IUCr Commission on Journals.       #
#                                                                            #
# Full details of the Crystallographic Information File format               #
# are given in the paper "The Crystallographic Information File (CIF):       #
# a New Standard Archive File for Crystallography" by S. R. Hall, F. H.      #
# Allen and I. D. Brown [Acta Cryst. (1991), A47, 655-685].                  #
#                                                                            #
# The current version of the core CIF dictionary is obtainable from          #
# ftp://ftp.iucr.org/pub/cif_core.dic.                                       #
#                                                                            #
# Software is freely available for graphical display of the structure(s)     #
# in this CIF. For information consult the CIF software page                 #
# http://www.iucr.org/resources/cif/software.                                #
#                                                                            #
# This file may be used for bona fide research purposes within the           #
# scientific community so long as proper attribution is given to the journal # 
# article from which it was obtained.                                        #
#                                                                            #
##############################################################################
data_I
_audit_creation_method     'SHELXL-2019/3'
_journal_date_recd_electronic     2024-05-27
_journal_date_accepted     2024-09-20
_journal_name_full     'Acta Crystallographica, Section E'
_journal_year     2024
_journal_volume     80
_journal_issue      1
_journal_page_first     0
_journal_page_last     0
_journal_paper_category     GO
_journal_paper_doi     10.1107/S2056989024009216
_journal_coeditor_code     JQ2036
_publ_contact_author_name     'Talal F. Al-Azemi'
_publ_contact_author_address
;
Department of Chemistry, Kuwait University, PO Box 5969, Safat 13060,
Kuwait
;
_publ_contact_author_email     't.alazemi@ku.edu.kw'
_publ_contact_author_fax     '+965-2481-6482'
_publ_contact_author_phone     '+965-2498-5540'
_publ_section_title
;
Crystal structure and supramolecular features of a host--guest inclusion complex
based on A1/A2-hetero-difunctionalized pillar[5]arene
;
loop_
    _publ_author_name
    _publ_author_footnote
    _publ_author_address
    'Vinodh, Mickey' .
;
Department of Chemistry, Kuwait University, PO Box 5969, Safat 13060,
Kuwait
;
    'Al-Azemi, Talal F.' .
;
Department of Chemistry, Kuwait University, PO Box 5969, Safat 13060,
Kuwait
;
_publ_section_synopsis
;
The crystal structure of an A1/A2-bromobutoxy-hydroxy difunctionalized
pillar[5]arene that encapsulates an adiponitrile molecule in its cavity is
reported and the supramolecular features of this inclusion complex are
discussed.
;
_chemical_name_systematic
;
A1/A2-Bromobutoxy--hydroxy difunctionalized pillar[5]arene--
hexanedinitrile (1/1)
;
_chemical_name_common     ?
_chemical_formula_moiety     'C47 H53.18 Br0.82 O10, C6 H8 N2'
_chemical_formula_sum     'C53 H61.18 Br0.82 N2 O10'
_chemical_formula_iupac     'C47 H53.18 Br0.82 O10, C6 H8 N2'
_chemical_formula_weight     951.38
_chemical_melting_point     ?
_space_group_crystal_system     monoclinic
_space_group_name_H-M_alt     'P 21/n'
_space_group_name_Hall     '-P 2yn'
loop_
    _space_group_symop_operation_xyz
    'x, y, z'
    '-x+1/2, y+1/2, -z+1/2'
    '-x, -y, -z'
    'x-1/2, -y-1/2, z-1/2'
_cell_length_a     11.9686(12)
_cell_length_b     21.180(2)
_cell_length_c     20.107(2)
_cell_angle_alpha     90
_cell_angle_beta     92.659(7)
_cell_angle_gamma     90
_cell_volume     5091.5(9)
_cell_formula_units_Z     4
_cell_measurement_reflns_used     22410
_cell_measurement_theta_min     3.04
_cell_measurement_theta_max     24.95
_cell_measurement_temperature     150(2)
_exptl_crystal_description     Block
_exptl_crystal_colour     Colorless
_exptl_crystal_size_max     0.200
_exptl_crystal_size_mid     0.200
_exptl_crystal_size_min     0.180
_exptl_crystal_density_diffrn     1.241
_exptl_crystal_density_meas     ?
_exptl_crystal_density_method     ?
_exptl_crystal_F_000     2007
_exptl_absorpt_coefficient_mu     0.720
_exptl_absorpt_correction_type     multi-scan
_exptl_absorpt_process_details
;
(ABSCOR; Higashi, 1995)
;
_exptl_absorpt_correction_T_min     0.403
_exptl_absorpt_correction_T_max     0.853
_diffrn_ambient_temperature     150(2)
_diffrn_radiation_type     'Mo K\a'
_diffrn_radiation_wavelength     0.71075
_diffrn_measurement_device_type     'Rigaku R-AXIS RAPID'
_diffrn_measurement_method     \w
_diffrn_detector_area_resol_mean     10.000
_diffrn_reflns_number     46597
_diffrn_reflns_av_R_equivalents     0.0525
_diffrn_reflns_av_unetI/netI     0.0479
_diffrn_reflns_theta_min     3.059
_diffrn_reflns_theta_max     24.969
_diffrn_reflns_theta_full     24.969
_diffrn_measured_fraction_theta_max     0.997
_diffrn_measured_fraction_theta_full     0.997
_diffrn_reflns_limit_h_min     -13
_diffrn_reflns_limit_h_max     14
_diffrn_reflns_limit_k_min     -25
_diffrn_reflns_limit_k_max     25
_diffrn_reflns_limit_l_min     -23
_diffrn_reflns_limit_l_max     23
_refine_special_details
;
The single-crystal data were collected on Rigaku Rapid II diffractometer using
Mo<i>K~\a~</i> radiation at 150 K. The data were processed by
\\u008242CrystalClear\\u008242 software package (Rigaku, 2016). The structure
was solved by direct methods using the \\u008242CrystalStructure\\u008242
crystallographic software package (Rigaku, 2017) and the refinement was
performed using SHELXL2019/2 (Sheldrick 2015).
;
_reflns_number_total     8895
_reflns_number_gt     5350
_reflns_threshold_expression     'I > 2\s(I)'
_refine_ls_structure_factor_coef     Fsqd
_refine_ls_matrix_type     full
_refine_ls_R_factor_all     0.0951
_refine_ls_R_factor_gt     0.0541
_refine_ls_wR_factor_gt     0.1479
_refine_ls_wR_factor_ref     0.1702
_refine_ls_goodness_of_fit_ref     1.017
_refine_ls_restrained_S_all     1.035
_refine_ls_number_reflns     8895
_refine_ls_number_parameters     797
_refine_ls_number_restraints     1090
_refine_ls_hydrogen_treatment     mixed
_refine_ls_weighting_scheme     calc
_refine_ls_weighting_details
              'w=1/[\s^2^(Fo^2^)+(0.0926P)^2^+0.6834P] where P=(Fo^2^+2Fc^2^)/3'
_atom_sites_solution_hydrogens     mixed
_atom_sites_solution_primary     ?
_atom_sites_solution_secondary     ?
_refine_ls_shift/su_max     0.000
_refine_ls_shift/su_mean     0.000
_refine_diff_density_max     0.393
_refine_diff_density_min     -0.233
_refine_ls_extinction_method     none
_refine_ls_extinction_coef     .
loop_
    _atom_type_symbol
    _atom_type_description
    _atom_type_scat_dispersion_real
    _atom_type_scat_dispersion_imag
    _atom_type_scat_source
    'C' 'C' 0.0033 0.0016
                         'International Tables Vol C Tables 4.2.6.8 and 6.1.1.4'
    'H' 'H' 0.0000 0.0000
                         'International Tables Vol C Tables 4.2.6.8 and 6.1.1.4'
    'O' 'O' 0.0106 0.0060
                         'International Tables Vol C Tables 4.2.6.8 and 6.1.1.4'
    'Br' 'Br' -0.2901 2.4595
                         'International Tables Vol C Tables 4.2.6.8 and 6.1.1.4'
    'N' 'N' 0.0061 0.0033
                         'International Tables Vol C Tables 4.2.6.8 and 6.1.1.4'
_computing_data_collection
;
CrystalClear 2.1 (Rigaku, 2016)
;
_computing_cell_refinement
;
CrystalClear 2.1 (Rigaku, 2016)
;
_computing_data_reduction
;
CrystalClear 2.1 (Rigaku, 2016)
;
_computing_structure_solution
;
CrystalStructure 4.2 (Rigaku, 2017)
;
_computing_structure_refinement
;
<i>SHELXL2019/2</i> (Sheldrick, 2015)
;
_computing_molecular_graphics
;
Mercury (Macrae <i>et al.</i>,  2020)
;
_computing_publication_material     ?
loop_
    _atom_site_type_symbol
    _atom_site_label
    _atom_site_fract_x
    _atom_site_fract_y
    _atom_site_fract_z
    _atom_site_U_iso_or_equiv
    _atom_site_adp_type
    _atom_site_calc_flag
    _atom_site_occupancy
    _atom_site_disorder_assembly
    _atom_site_disorder_group
    O O1A 0.6290(3) 0.16658(14) 0.9994(3) 0.0801(12) Uani d 0.7974(18) A 1
    C C36A 0.6399(4) 0.12395(19) 0.9457(2) 0.0924(11) Uani d 0.7974(18) A 1
    H H36A 0.650499 0.147636 0.903999 0.111 Uiso calc 0.7974(18) A 1
    H H36B 0.571359 0.097991 0.939611 0.111 Uiso calc 0.7974(18) A 1
    C C37A 0.7409(3) 0.08159(17) 0.9615(2) 0.0946(11) Uani d 0.7974(18) A 1
    H H37A 0.764911 0.062328 0.919651 0.113 Uiso calc 0.7974(18) A 1
    H H37B 0.803342 0.107934 0.979815 0.113 Uiso calc 0.7974(18) A 1
    C C38A 0.7186(4) 0.03050(17) 1.0098(2) 0.0943(11) Uani d 0.7974(18) A 1
    H H38A 0.655068 0.004602 0.992045 0.113 Uiso calc 0.7974(18) A 1
    H H38B 0.696536 0.049642 1.052126 0.113 Uiso calc 0.7974(18) A 1
    C C39A 0.8194(4) -0.0120(2) 1.0235(3) 0.1039(12) Uani d 0.7974(18) A 1
    H H39C 0.800416 -0.044823 1.055529 0.156 Uiso calc 0.185(2) B 4
    H H39D 0.840585 -0.031888 0.981949 0.156 Uiso calc 0.185(2) B 4
    H H39E 0.882060 0.013160 1.042042 0.156 Uiso calc 0.185(2) B 4
    H H39A 0.882816 0.013282 1.042305 0.125 Uiso calc 0.613(2) C 1
    H H39B 0.842215 -0.031297 0.981418 0.125 Uiso calc 0.613(2) C 1
    Br Br1A 0.78238(16) -0.07848(6) 1.08639(10) 0.1313(6) Uani d 0.613(2) A 1
    C C2 0.5502(2) 0.21390(12) 0.99377(14) 0.0638(6) Uani d 1 . .
    O O1B 0.624(2) 0.1640(10) 0.9986(19) 0.088(2) Uani d 0.0653(18) A 2
    C C36B 0.579(3) 0.1058(15) 1.019(3) 0.0906(19) Uani d 0.0653(18) A 2
    H H36C 0.524773 0.089375 0.984859 0.109 Uiso calc 0.0653(18) A 2
    H H36D 0.538763 0.111889 1.061026 0.109 Uiso calc 0.0653(18) A 2
    C C37B 0.674(3) 0.0589(15) 1.031(2) 0.0951(18) Uani d 0.0653(18) A 2
    H H37C 0.693953 0.040168 0.988283 0.114 Uiso calc 0.0653(18) A 2
    H H37D 0.740998 0.081463 1.050136 0.114 Uiso calc 0.0653(18) A 2
    C C38B 0.643(3) 0.0064(16) 1.079(2) 0.101(2) Uani d 0.0653(18) A 2
    H H38C 0.569503 -0.011058 1.064222 0.121 Uiso calc 0.0653(18) A 2
    H H38D 0.637271 0.024094 1.123931 0.121 Uiso calc 0.0653(18) A 2
    C C39B 0.730(3) -0.0466(16) 1.081(3) 0.103(2) Uani d 0.0653(18) A 2
    H H39F 0.695006 -0.082283 1.055912 0.124 Uiso calc 0.0653(18) A 2
    H H39G 0.737403 -0.060307 1.128092 0.124 Uiso calc 0.0653(18) A 2
    Br Br1B 0.8751(12) -0.0392(6) 1.0518(8) 0.157(4) Uani d 0.0653(18) A 2
    O O1C 0.610(2) 0.1593(6) 1.0088(14) 0.089(2) Uani d 0.137(2) A 3
    C C36C 0.5682(19) 0.1004(7) 0.9850(14) 0.0909(18) Uani d 0.137(2) A 3
    H H36G 0.557441 0.101303 0.935927 0.109 Uiso calc 0.137(2) A 3
    H H36H 0.495352 0.090996 1.004264 0.109 Uiso calc 0.137(2) A 3
    C C37C 0.6552(18) 0.0497(8) 1.0064(14) 0.0963(18) Uani d 0.137(2) A 3
    H H37E 0.705832 0.044146 0.969300 0.116 Uiso calc 0.137(2) A 3
    H H37F 0.700855 0.066859 1.044556 0.116 Uiso calc 0.137(2) A 3
    C C38C 0.6152(16) -0.0155(8) 1.0262(14) 0.102(2) Uani d 0.137(2) A 3
    H H38E 0.557749 -0.028763 0.992022 0.123 Uiso calc 0.137(2) A 3
    H H38F 0.576759 -0.010603 1.068400 0.123 Uiso calc 0.137(2) A 3
    C C39C 0.6982(17) -0.0711(9) 1.0359(14) 0.104(2) Uani d 0.137(2) A 3
    H H39H 0.719706 -0.084975 0.991229 0.125 Uiso calc 0.137(2) A 3
    H H39I 0.657568 -0.106576 1.055778 0.125 Uiso calc 0.137(2) A 3
    Br Br1C 0.8224(7) -0.0586(4) 1.0850(4) 0.123(2) Uani d 0.137(2) A 3
    O O2 0.32430(17) 0.36174(11) 0.97909(12) 0.0890(7) Uani d 1 . .
    H H2 0.345(3) 0.392(2) 1.007(2) 0.133 Uiso d 1 . .
    O O3 0.36303(18) 0.18197(9) 0.79308(11) 0.0850(6) Uani d 1 . .
    O O4 0.31980(16) 0.43675(9) 0.73885(12) 0.0880(6) Uani d 1 . .
    O O5 0.58873(18) 0.29024(11) 0.59519(12) 0.0942(7) Uani d 1 . .
    O O6 0.68225(18) 0.52704(10) 0.69892(12) 0.0929(7) Uani d 1 . .
    O O7 0.96315(19) 0.34123(13) 0.70008(11) 0.1027(7) Uani d 1 . .
    O O8 0.92576(17) 0.51595(9) 0.90155(10) 0.0831(6) Uani d 1 . .
    O O9 0.99031(15) 0.27027(9) 0.92914(10) 0.0770(5) Uani d 1 . .
    O O10 0.71311(16) 0.40323(10) 1.09101(11) 0.0843(6) Uani d 1 . .
    C C1 0.5692(2) 0.26687(12) 1.03394(12) 0.0578(6) Uani d 1 . .
    C C3 0.4574(2) 0.21092(12) 0.94922(13) 0.0642(7) Uani d 1 . .
    H H3 0.446014 0.174378 0.922357 0.077 Uiso calc 1 . .
    C C4 0.38090(19) 0.26075(12) 0.94341(12) 0.0581(6) Uani d 1 . .
    C C5 0.3994(2) 0.31285(13) 0.98418(14) 0.0633(7) Uani d 1 . .
    C C6 0.4921(2) 0.31522(13) 1.02912(13) 0.0632(7) Uani d 1 . .
    H H6 0.502177 0.351119 1.057085 0.076 Uiso calc 1 . .
    C C7 0.2827(2) 0.25796(14) 0.89323(13) 0.0657(7) Uani d 1 . .
    H H7A 0.219818 0.282628 0.910294 0.079 Uiso calc 1 . .
    H H7B 0.257697 0.213594 0.888113 0.079 Uiso calc 1 . .
    C C8 0.31140(18) 0.28380(12) 0.82541(13) 0.0581(6) Uani d 1 . .
    C C9 0.3536(2) 0.24494(12) 0.77650(14) 0.0623(7) Uani d 1 . .
    C C10 0.3833(2) 0.26966(13) 0.71589(14) 0.0650(7) Uani d 1 . .
    H H10 0.412121 0.242392 0.683312 0.078 Uiso calc 1 . .
    C C11 0.37159(19) 0.33375(13) 0.70209(13) 0.0597(7) Uani d 1 . .
    C C12 0.32887(19) 0.37222(12) 0.75059(14) 0.0620(7) Uani d 1 . .
    C C13 0.29948(19) 0.34732(12) 0.81074(14) 0.0627(7) Uani d 1 . .
    H H13 0.270159 0.374657 0.843089 0.075 Uiso calc 1 . .
    C C14 0.4071(2) 0.36041(14) 0.63637(13) 0.0712(7) Uani d 1 . .
    H H14A 0.355321 0.394869 0.622366 0.085 Uiso calc 1 . .
    H H14B 0.400995 0.326889 0.602080 0.085 Uiso calc 1 . .
    C C15 0.5260(2) 0.38577(13) 0.63998(13) 0.0644(7) Uani d 1 . .
    C C16 0.6152(2) 0.34916(14) 0.62035(13) 0.0705(7) Uani d 1 . .
    C C17 0.7242(2) 0.37320(16) 0.62685(13) 0.0755(8) Uani d 1 . .
    H H17 0.784561 0.348427 0.612307 0.091 Uiso calc 1 . .
    C C18 0.7458(2) 0.43200(15) 0.65388(13) 0.0708(8) Uani d 1 . .
    C C19 0.6564(2) 0.46855(14) 0.67296(14) 0.0701(7) Uani d 1 . .
    C C20 0.5483(2) 0.44537(13) 0.66553(14) 0.0679(7) Uani d 1 . .
    H H20 0.487826 0.471059 0.678307 0.082 Uiso calc 1 . .
    C C21 0.8663(2) 0.45534(18) 0.66408(14) 0.0849(9) Uani d 1 . .
    H H21A 0.914090 0.433802 0.632229 0.102 Uiso calc 1 . .
    H H21B 0.869131 0.501278 0.655220 0.102 Uiso calc 1 . .
    C C22 0.9104(2) 0.44229(16) 0.73460(14) 0.0718(8) Uani d 1 . .
    C C23 0.9576(2) 0.38387(16) 0.75118(14) 0.0745(8) Uani d 1 . .
    C C24 0.9968(2) 0.37175(15) 0.81623(14) 0.0700(7) Uani d 1 . .
    H H24 1.031625 0.332414 0.826518 0.084 Uiso calc 1 . .
    C C25 0.9860(2) 0.41602(13) 0.86613(13) 0.0615(7) Uani d 1 . .
    C C26 0.9373(2) 0.47422(13) 0.85017(14) 0.0651(7) Uani d 1 . .
    C C27 0.9021(2) 0.48698(15) 0.78402(14) 0.0719(8) Uani d 1 . .
    H H27 0.871791 0.527304 0.773017 0.086 Uiso calc 1 . .
    C C28 1.0249(2) 0.40075(13) 0.93719(13) 0.0616(7) Uani d 1 . .
    H H28A 1.045515 0.440415 0.960741 0.074 Uiso calc 1 . .
    H H28B 1.092461 0.373846 0.936705 0.074 Uiso calc 1 . .
    C C29 0.93527(19) 0.36686(12) 0.97484(12) 0.0558(6) Uani d 1 . .
    C C30 0.91911(19) 0.30210(12) 0.96954(12) 0.0573(6) Uani d 1 . .
    C C31 0.8354(2) 0.27243(12) 1.00360(12) 0.0580(6) Uani d 1 . .
    H H31 0.825188 0.228128 0.999134 0.070 Uiso calc 1 . .
    C C32 0.76635(19) 0.30670(12) 1.04419(12) 0.0563(6) Uani d 1 . .
    C C33 0.7833(2) 0.37116(13) 1.05013(13) 0.0610(6) Uani d 1 . .
    C C34 0.8661(2) 0.40060(13) 1.01550(13) 0.0611(6) Uani d 1 . .
    H H34 0.875820 0.444963 1.019692 0.073 Uiso calc 1 . .
    C C35 0.6736(2) 0.27279(13) 1.07921(13) 0.0639(7) Uani d 1 . .
    H H35A 0.699691 0.230184 1.092965 0.077 Uiso calc 1 . .
    H H35B 0.655725 0.296497 1.119790 0.077 Uiso calc 1 . .
    C C40 0.4037(4) 0.13995(15) 0.7448(2) 0.1170(13) Uani d 1 . .
    H H40A 0.410223 0.097424 0.763809 0.175 Uiso calc 1 . .
    H H40B 0.477344 0.154233 0.731587 0.175 Uiso calc 1 . .
    H H40C 0.351694 0.139182 0.705724 0.175 Uiso calc 1 . .
    C C41 0.2117(3) 0.46022(18) 0.7290(2) 0.1021(14) Uani d 0.924(6) D 1
    H H41A 0.170966 0.434965 0.694951 0.153 Uiso calc 0.924(6) D 1
    H H41B 0.214907 0.504254 0.714200 0.153 Uiso calc 0.924(6) D 1
    H H41C 0.172973 0.457976 0.770806 0.153 Uiso calc 0.924(6) D 1
    C C41A 0.278(4) 0.4748(12) 0.7877(15) 0.1021(14) Uani d 0.076(6) D 2
    H H41D 0.220495 0.451679 0.810934 0.153 Uiso calc 0.076(6) D 2
    H H41E 0.244799 0.512832 0.767147 0.153 Uiso calc 0.076(6) D 2
    H H41F 0.338605 0.486876 0.819496 0.153 Uiso calc 0.076(6) D 2
    C C42 0.6756(3) 0.25247(19) 0.5720(2) 0.1175(13) Uani d 1 . .
    H H42A 0.728380 0.242243 0.609163 0.176 Uiso calc 1 . .
    H H42B 0.714638 0.275492 0.537782 0.176 Uiso calc 1 . .
    H H42C 0.644114 0.213369 0.552992 0.176 Uiso calc 1 . .
    C C43 0.5938(4) 0.56629(17) 0.7188(3) 0.1271(15) Uani d 1 . .
    H H43A 0.624596 0.606040 0.736633 0.191 Uiso calc 1 . .
    H H43B 0.552693 0.544818 0.753306 0.191 Uiso calc 1 . .
    H H43C 0.542938 0.575135 0.680366 0.191 Uiso calc 1 . .
    C C44 1.0073(3) 0.2809(2) 0.7151(2) 0.1240(15) Uani d 1 . .
    H H44A 0.999801 0.254001 0.675511 0.186 Uiso calc 1 . .
    H H44B 0.966173 0.261987 0.751158 0.186 Uiso calc 1 . .
    H H44C 1.086475 0.284786 0.729159 0.186 Uiso calc 1 . .
    C C45 0.8753(3) 0.57512(15) 0.88739(18) 0.0958(10) Uani d 1 . .
    H H45A 0.801195 0.568578 0.865718 0.144 Uiso calc 1 . .
    H H45B 0.922067 0.599197 0.857699 0.144 Uiso calc 1 . .
    H H45C 0.867760 0.598595 0.928942 0.144 Uiso calc 1 . .
    C C46 0.9785(3) 0.20465(15) 0.9228(2) 0.0969(10) Uani d 1 . .
    H H46A 0.902734 0.194691 0.905415 0.145 Uiso calc 1 . .
    H H46B 0.991513 0.184781 0.966509 0.145 Uiso calc 1 . .
    H H46C 1.033093 0.188620 0.892113 0.145 Uiso calc 1 . .
    C C47 0.7317(3) 0.46807(16) 1.1017(2) 0.1099(12) Uani d 1 . .
    H H47A 0.720997 0.490778 1.059422 0.165 Uiso calc 1 . .
    H H47B 0.808300 0.474616 1.119713 0.165 Uiso calc 1 . .
    H H47C 0.678705 0.483998 1.133428 0.165 Uiso calc 1 . .
    N N1 0.6884(13) 0.1826(4) 0.7681(6) 0.153(4) Uani d 0.625(8) E 1
    C C48 0.7035(17) 0.2360(4) 0.7776(7) 0.126(2) Uani d 0.625(8) E 1
    C C49 0.7166(6) 0.3028(3) 0.7960(5) 0.120(2) Uani d 0.625(8) E 1
    H H49A 0.713396 0.328781 0.755032 0.144 Uiso calc 0.625(8) E 1
    H H49B 0.791025 0.309049 0.818579 0.144 Uiso calc 0.625(8) E 1
    C C50 0.6293(7) 0.3247(3) 0.8404(5) 0.105(2) Uani d 0.625(8) E 1
    H H50A 0.633032 0.300413 0.882539 0.127 Uiso calc 0.625(8) E 1
    H H50B 0.554041 0.318957 0.818674 0.127 Uiso calc 0.625(8) E 1
    C C51 0.6521(7) 0.3963(3) 0.8546(5) 0.106(2) Uani d 0.625(8) E 1
    H H51A 0.727090 0.401772 0.876720 0.127 Uiso calc 0.625(8) E 1
    H H51B 0.649674 0.420260 0.812291 0.127 Uiso calc 0.625(8) E 1
    C C52 0.5652(7) 0.4198(3) 0.8981(5) 0.124(2) Uani d 0.625(8) E 1
    H H52A 0.491540 0.418426 0.873661 0.148 Uiso calc 0.625(8) E 1
    H H52B 0.561603 0.391966 0.937502 0.148 Uiso calc 0.625(8) E 1
    C C53 0.5886(14) 0.4848(4) 0.9202(6) 0.120(2) Uani d 0.625(8) E 1
    N N2 0.610(2) 0.5372(5) 0.9327(8) 0.135(4) Uani d 0.625(8) E 1
    N N1B 0.710(2) 0.1922(8) 0.7416(8) 0.141(5) Uani d 0.375(8) E 2
    C C48B 0.702(3) 0.2278(8) 0.7850(11) 0.126(3) Uani d 0.375(8) E 2
    C C49B 0.7096(12) 0.2804(6) 0.8328(8) 0.124(2) Uani d 0.375(8) E 2
    H H49C 0.690537 0.264687 0.877251 0.149 Uiso calc 0.375(8) E 2
    H H49D 0.787609 0.296010 0.836214 0.149 Uiso calc 0.375(8) E 2
    C C50B 0.6352(14) 0.3327(6) 0.8139(7) 0.109(3) Uani d 0.375(8) E 2
    H H50C 0.556833 0.317813 0.809341 0.131 Uiso calc 0.375(8) E 2
    H H50D 0.656074 0.350849 0.770884 0.131 Uiso calc 0.375(8) E 2
    C C51B 0.6481(14) 0.3837(6) 0.8706(8) 0.110(3) Uani d 0.375(8) E 2
    H H51C 0.636013 0.364028 0.914362 0.132 Uiso calc 0.375(8) E 2
    H H51D 0.724370 0.401802 0.871721 0.132 Uiso calc 0.375(8) E 2
    C C52B 0.5655(11) 0.4332(5) 0.8572(8) 0.119(2) Uani d 0.375(8) E 2
    H H52C 0.489617 0.416165 0.863136 0.142 Uiso calc 0.375(8) E 2
    H H52D 0.569423 0.447405 0.810428 0.142 Uiso calc 0.375(8) E 2
    C C53B 0.586(2) 0.4876(7) 0.9023(10) 0.122(3) Uani d 0.375(8) E 2
    N N2B 0.595(4) 0.5254(10) 0.9442(11) 0.125(5) Uani d 0.375(8) E 2
loop_
    _atom_site_aniso_label
    _atom_site_aniso_U_11
    _atom_site_aniso_U_22
    _atom_site_aniso_U_33
    _atom_site_aniso_U_12
    _atom_site_aniso_U_13
    _atom_site_aniso_U_23
    O1A 0.0864(19) 0.0704(15) 0.0815(19) 0.0161(14) -0.0167(17) -0.0070(14)
    C36A 0.109(2) 0.076(2) 0.091(2) 0.0240(19) -0.014(2) -0.0088(19)
    C37A 0.106(2) 0.082(2) 0.095(2) 0.0166(19) -0.008(2) -0.0168(19)
    C38A 0.109(2) 0.075(2) 0.096(2) 0.0220(19) -0.026(2) -0.0154(19)
    C39A 0.123(3) 0.082(2) 0.104(3) 0.025(2) -0.024(2) -0.011(2)
    Br1A 0.1659(13) 0.0687(6) 0.1577(10) 0.0128(6) -0.0089(9) 0.0205(5)
    C2 0.0599(14) 0.0644(15) 0.0668(16) 0.0060(12) -0.0001(13) 0.0072(13)
    O1B 0.097(4) 0.076(4) 0.088(4) 0.018(4) -0.013(4) -0.007(4)
    C36B 0.102(3) 0.077(3) 0.091(3) 0.017(3) -0.015(3) -0.009(3)
    C37B 0.109(3) 0.079(3) 0.095(3) 0.020(3) -0.019(3) -0.009(3)
    C38B 0.116(4) 0.083(4) 0.100(4) 0.019(4) -0.021(4) -0.009(4)
    C39B 0.120(4) 0.083(4) 0.104(4) 0.024(4) -0.024(4) -0.008(4)
    Br1B 0.170(7) 0.137(6) 0.160(7) 0.052(5) -0.043(6) 0.011(6)
    O1C 0.099(4) 0.078(3) 0.089(4) 0.020(3) -0.014(4) -0.004(3)
    C36C 0.102(3) 0.079(3) 0.091(3) 0.017(3) -0.014(3) -0.006(3)
    C37C 0.110(3) 0.080(3) 0.096(3) 0.020(3) -0.019(3) -0.009(3)
    C38C 0.117(4) 0.086(3) 0.101(4) 0.019(3) -0.020(4) -0.011(3)
    C39C 0.123(4) 0.085(4) 0.103(4) 0.017(4) -0.023(4) -0.009(4)
    Br1C 0.148(5) 0.113(5) 0.102(3) 0.022(3) -0.053(3) 0.013(3)
    O2 0.0690(12) 0.0927(15) 0.1039(17) 0.0229(11) -0.0103(11) -0.0164(12)
    O3 0.1092(15) 0.0611(12) 0.0851(14) -0.0004(10) 0.0072(12) 0.0008(10)
    O4 0.0700(12) 0.0691(13) 0.1262(19) 0.0058(10) 0.0201(12) 0.0198(12)
    O5 0.0907(15) 0.0946(15) 0.0968(16) -0.0027(12) 0.0002(12) -0.0255(13)
    O6 0.0884(14) 0.0832(15) 0.1061(17) -0.0238(12) -0.0066(12) -0.0036(12)
    O7 0.0955(16) 0.141(2) 0.0710(14) 0.0204(15) 0.0009(12) -0.0235(14)
    O8 0.1018(15) 0.0726(12) 0.0727(13) 0.0003(11) -0.0176(11) -0.0014(10)
    O9 0.0733(12) 0.0696(12) 0.0897(14) 0.0030(9) 0.0211(10) -0.0075(10)
    O10 0.0774(12) 0.0824(14) 0.0948(15) -0.0006(10) 0.0237(11) -0.0218(11)
    C1 0.0551(14) 0.0694(16) 0.0494(14) -0.0076(12) 0.0076(11) 0.0051(12)
    C3 0.0643(15) 0.0651(16) 0.0629(16) -0.0047(13) 0.0007(13) 0.0001(13)
    C4 0.0454(13) 0.0715(16) 0.0581(15) -0.0034(12) 0.0077(11) 0.0081(13)
    C5 0.0508(14) 0.0729(17) 0.0665(17) 0.0039(13) 0.0069(12) 0.0012(14)
    C6 0.0573(15) 0.0718(17) 0.0610(16) 0.0002(13) 0.0069(12) -0.0058(13)
    C7 0.0496(14) 0.0774(17) 0.0704(18) -0.0031(12) 0.0053(12) 0.0044(14)
    C8 0.0400(12) 0.0714(17) 0.0624(16) -0.0043(11) -0.0034(11) 0.0002(14)
    C9 0.0616(15) 0.0580(16) 0.0663(17) -0.0066(12) -0.0073(13) -0.0001(13)
    C10 0.0618(15) 0.0700(17) 0.0624(17) -0.0061(13) -0.0054(13) -0.0094(14)
    C11 0.0485(13) 0.0697(17) 0.0601(16) -0.0111(12) -0.0063(12) 0.0016(13)
    C12 0.0450(13) 0.0616(16) 0.0791(19) -0.0024(11) 0.0008(13) 0.0053(14)
    C13 0.0472(13) 0.0686(17) 0.0724(18) 0.0005(12) 0.0038(12) -0.0025(14)
    C14 0.0646(16) 0.0861(19) 0.0617(17) -0.0132(14) -0.0078(13) 0.0032(15)
    C15 0.0644(16) 0.0801(18) 0.0483(15) -0.0102(14) -0.0015(12) 0.0078(13)
    C16 0.0712(18) 0.086(2) 0.0543(16) -0.0078(15) -0.0018(13) -0.0027(14)
    C17 0.0666(17) 0.110(2) 0.0503(16) 0.0020(17) 0.0033(13) 0.0023(16)
    C18 0.0655(17) 0.098(2) 0.0485(15) -0.0183(16) -0.0021(13) 0.0108(15)
    C19 0.0722(18) 0.0805(19) 0.0568(16) -0.0163(15) -0.0040(14) 0.0104(14)
    C20 0.0636(16) 0.0759(18) 0.0640(17) -0.0056(14) 0.0000(13) 0.0058(14)
    C21 0.0647(17) 0.130(3) 0.0598(17) -0.0223(17) -0.0010(13) 0.0135(18)
    C22 0.0491(14) 0.108(2) 0.0584(17) -0.0166(15) 0.0036(12) 0.0102(17)
    C23 0.0547(15) 0.111(2) 0.0580(18) -0.0107(16) 0.0094(13) -0.0128(17)
    C24 0.0519(14) 0.095(2) 0.0634(17) -0.0009(14) 0.0040(13) 0.0011(16)
    C25 0.0464(13) 0.0799(18) 0.0583(16) -0.0140(13) 0.0032(11) 0.0018(14)
    C26 0.0556(14) 0.0728(18) 0.0663(18) -0.0140(13) -0.0019(13) 0.0073(15)
    C27 0.0619(16) 0.0845(19) 0.0682(19) -0.0200(14) -0.0092(14) 0.0146(16)
    C28 0.0508(13) 0.0718(16) 0.0614(16) -0.0066(12) -0.0047(12) 0.0032(13)
    C29 0.0482(13) 0.0664(16) 0.0521(14) -0.0036(11) -0.0063(11) 0.0032(12)
    C30 0.0499(13) 0.0699(16) 0.0520(14) 0.0049(12) 0.0030(11) -0.0019(12)
    C31 0.0593(14) 0.0590(14) 0.0551(15) 0.0004(12) -0.0049(12) 0.0047(12)
    C32 0.0506(13) 0.0736(17) 0.0443(13) 0.0004(12) -0.0025(11) 0.0030(12)
    C33 0.0542(14) 0.0698(17) 0.0587(16) 0.0036(13) 0.0011(12) -0.0059(13)
    C34 0.0557(14) 0.0658(15) 0.0615(16) -0.0020(13) -0.0012(13) -0.0059(13)
    C35 0.0570(14) 0.0820(18) 0.0525(15) -0.0044(13) 0.0008(12) 0.0070(13)
    C40 0.166(4) 0.063(2) 0.123(3) 0.001(2) 0.020(3) -0.016(2)
    C41 0.083(2) 0.091(3) 0.133(4) 0.030(2) 0.026(2) 0.026(2)
    C41A 0.083(2) 0.091(3) 0.133(4) 0.030(2) 0.026(2) 0.026(2)
    C42 0.119(3) 0.110(3) 0.122(3) 0.028(2) -0.009(2) -0.035(2)
    C43 0.119(3) 0.080(2) 0.181(4) -0.003(2) -0.007(3) -0.018(3)
    C44 0.112(3) 0.166(4) 0.094(3) 0.038(3) 0.002(2) -0.055(3)
    C45 0.111(3) 0.079(2) 0.095(2) 0.0090(18) -0.018(2) 0.0075(18)
    C46 0.087(2) 0.082(2) 0.124(3) 0.0067(17) 0.025(2) -0.022(2)
    C47 0.114(3) 0.084(2) 0.134(3) 0.005(2) 0.028(2) -0.031(2)
    N1 0.168(7) 0.123(5) 0.169(8) 0.028(5) 0.016(7) -0.022(6)
    C48 0.122(4) 0.120(4) 0.134(5) 0.014(4) -0.001(4) -0.015(4)
    C49 0.121(4) 0.122(4) 0.119(4) -0.009(3) 0.024(3) 0.001(3)
    C50 0.099(3) 0.106(3) 0.112(4) -0.009(3) 0.013(3) -0.008(3)
    C51 0.099(3) 0.109(4) 0.111(4) -0.009(3) 0.011(3) -0.012(3)
    C52 0.126(4) 0.110(3) 0.137(5) -0.015(3) 0.029(4) -0.012(4)
    C53 0.120(4) 0.107(4) 0.133(6) -0.010(4) 0.011(5) -0.026(4)
    N2 0.128(8) 0.106(5) 0.171(7) -0.005(5) 0.017(6) -0.030(6)
    N1B 0.155(9) 0.135(8) 0.135(9) 0.023(7) 0.017(8) -0.022(6)
    C48B 0.126(5) 0.120(5) 0.133(5) 0.008(5) 0.001(5) -0.015(5)
    C49B 0.122(4) 0.125(5) 0.126(5) 0.004(4) -0.003(5) -0.006(4)
    C50B 0.103(4) 0.108(4) 0.116(5) -0.005(4) 0.008(5) -0.009(4)
    C51B 0.102(4) 0.108(4) 0.119(5) -0.009(4) 0.015(4) -0.012(4)
    C52B 0.120(4) 0.115(4) 0.121(5) -0.004(4) 0.003(5) -0.015(4)
    C53B 0.120(5) 0.109(5) 0.137(6) -0.009(5) 0.008(6) -0.029(4)
    N2B 0.128(10) 0.106(8) 0.142(8) -0.011(8) 0.004(8) -0.028(6)
_geom_special_details
;
 All esds (except the esd in the dihedral angle between two l.s. planes)
 are estimated using the full covariance matrix.  The cell esds are taken
 into account individually in the estimation of esds in distances, angles
 and torsion angles; correlations between esds in cell parameters are only
 used when they are defined by crystal symmetry.  An approximate (isotropic)
 treatment of cell esds is used for estimating esds involving l.s. planes.
;
loop_
    _geom_bond_atom_site_label_1
    _geom_bond_atom_site_label_2
    _geom_bond_site_symmetry_2
    _geom_bond_distance
    _geom_bond_publ_flag
    O1A C2 . 1.377(3) ?
    O1A C36A . 1.419(5) ?
    C36A C37A . 1.527(4) ?
    C36A H36A . 0.9900 ?
    C36A H36B . 0.9900 ?
    C37A C38A . 1.486(4) ?
    C37A H37A . 0.9900 ?
    C37A H37B . 0.9900 ?
    C38A C39A . 1.521(4) ?
    C38A H38A . 0.9900 ?
    C38A H38B . 0.9900 ?
    C39A Br1A . 1.956(5) ?
    C39A H39C . 0.9800 ?
    C39A H39D . 0.9800 ?
    C39A H39E . 0.9800 ?
    C39A H39A . 0.9900 ?
    C39A H39B . 0.9900 ?
    C2 O1B . 1.377(6) ?
    C2 O1C . 1.383(7) ?
    C2 C1 . 1.395(4) ?
    C2 C3 . 1.395(3) ?
    O1B C36B . 1.42(2) ?
    C36B C37B . 1.526(6) ?
    C36B H36C . 0.9900 ?
    C36B H36D . 0.9900 ?
    C37B C38B . 1.520(6) ?
    C37B H37C . 0.9900 ?
    C37B H37D . 0.9900 ?
    C38B C39B . 1.524(6) ?
    C38B H38C . 0.9900 ?
    C38B H38D . 0.9900 ?
    C39B Br1B . 1.868(18) ?
    C39B H39F . 0.9900 ?
    C39B H39G . 0.9900 ?
    O1C C36C . 1.418(17) ?
    C36C C37C . 1.544(9) ?
    C36C H36G . 0.9900 ?
    C36C H36H . 0.9900 ?
    C37C C38C . 1.520(9) ?
    C37C H37E . 0.9900 ?
    C37C H37F . 0.9900 ?
    C38C C39C . 1.546(9) ?
    C38C H38E . 0.9900 ?
    C38C H38F . 0.9900 ?
    C39C Br1C . 1.766(16) ?
    C39C H39H . 0.9900 ?
    C39C H39I . 0.9900 ?
    O2 C5 . 1.372(3) ?
    O2 H2 . 0.89(4) ?
    O3 C9 . 1.378(3) ?
    O3 C40 . 1.419(4) ?
    O4 C41A . 1.382(10) ?
    O4 C12 . 1.390(3) ?
    O4 C41 . 1.392(4) ?
    O5 C16 . 1.378(3) ?
    O5 C42 . 1.408(4) ?
    O6 C19 . 1.374(3) ?
    O6 C43 . 1.419(4) ?
    O7 C23 . 1.372(3) ?
    O7 C44 . 1.410(5) ?
    O8 C26 . 1.372(3) ?
    O8 C45 . 1.414(3) ?
    O9 C30 . 1.380(3) ?
    O9 C46 . 1.402(3) ?
    O10 C33 . 1.381(3) ?
    O10 C47 . 1.406(4) ?
    C1 C6 . 1.379(3) ?
    C1 C35 . 1.517(3) ?
    C3 C4 . 1.399(3) ?
    C3 H3 . 0.9500 ?
    C4 C5 . 1.386(4) ?
    C4 C7 . 1.515(3) ?
    C5 C6 . 1.399(4) ?
    C6 H6 . 0.9500 ?
    C7 C8 . 1.523(4) ?
    C7 H7A . 0.9900 ?
    C7 H7B . 0.9900 ?
    C8 C13 . 1.383(3) ?
    C8 C9 . 1.395(4) ?
    C9 C10 . 1.388(4) ?
    C10 C11 . 1.391(4) ?
    C10 H10 . 0.9500 ?
    C11 C12 . 1.387(4) ?
    C11 C14 . 1.516(4) ?
    C12 C13 . 1.380(4) ?
    C13 H13 . 0.9500 ?
    C14 C15 . 1.520(4) ?
    C14 H14A . 0.9900 ?
    C14 H14B . 0.9900 ?
    C15 C20 . 1.384(4) ?
    C15 C16 . 1.391(4) ?
    C16 C17 . 1.400(4) ?
    C17 C18 . 1.378(4) ?
    C17 H17 . 0.9500 ?
    C18 C19 . 1.389(4) ?
    C18 C21 . 1.529(4) ?
    C19 C20 . 1.386(4) ?
    C20 H20 . 0.9500 ?
    C21 C22 . 1.516(4) ?
    C21 H21A . 0.9900 ?
    C21 H21B . 0.9900 ?
    C22 C27 . 1.379(4) ?
    C22 C23 . 1.394(4) ?
    C23 C24 . 1.393(4) ?
    C24 C25 . 1.384(4) ?
    C24 H24 . 0.9500 ?
    C25 C26 . 1.394(4) ?
    C25 C28 . 1.517(4) ?
    C26 C27 . 1.403(4) ?
    C27 H27 . 0.9500 ?
    C28 C29 . 1.521(3) ?
    C28 H28A . 0.9900 ?
    C28 H28B . 0.9900 ?
    C29 C34 . 1.388(3) ?
    C29 C30 . 1.389(3) ?
    C30 C31 . 1.390(3) ?
    C31 C32 . 1.393(3) ?
    C31 H31 . 0.9500 ?
    C32 C33 . 1.384(4) ?
    C32 C35 . 1.522(3) ?
    C33 C34 . 1.386(4) ?
    C34 H34 . 0.9500 ?
    C35 H35A . 0.9900 ?
    C35 H35B . 0.9900 ?
    C40 H40A . 0.9800 ?
    C40 H40B . 0.9800 ?
    C40 H40C . 0.9800 ?
    C41 H41A . 0.9800 ?
    C41 H41B . 0.9800 ?
    C41 H41C . 0.9800 ?
    C41A H41D . 0.9800 ?
    C41A H41E . 0.9800 ?
    C41A H41F . 0.9800 ?
    C42 H42A . 0.9800 ?
    C42 H42B . 0.9800 ?
    C42 H42C . 0.9800 ?
    C43 H43A . 0.9800 ?
    C43 H43B . 0.9800 ?
    C43 H43C . 0.9800 ?
    C44 H44A . 0.9800 ?
    C44 H44B . 0.9800 ?
    C44 H44C . 0.9800 ?
    C45 H45A . 0.9800 ?
    C45 H45B . 0.9800 ?
    C45 H45C . 0.9800 ?
    C46 H46A . 0.9800 ?
    C46 H46B . 0.9800 ?
    C46 H46C . 0.9800 ?
    C47 H47A . 0.9800 ?
    C47 H47B . 0.9800 ?
    C47 H47C . 0.9800 ?
    N1 C48 . 1.160(6) ?
    C48 C49 . 1.469(6) ?
    C49 C50 . 1.481(6) ?
    C49 H49A . 0.9900 ?
    C49 H49B . 0.9900 ?
    C50 C51 . 1.564(6) ?
    C50 H50A . 0.9900 ?
    C50 H50B . 0.9900 ?
    C51 C52 . 1.476(6) ?
    C51 H51A . 0.9900 ?
    C51 H51B . 0.9900 ?
    C52 C53 . 1.469(5) ?
    C52 H52A . 0.9900 ?
    C52 H52B . 0.9900 ?
    C53 N2 . 1.165(6) ?
    N1B C48B . 1.161(7) ?
    C48B C49B . 1.472(6) ?
    C49B C50B . 1.460(9) ?
    C49B H49C . 0.9900 ?
    C49B H49D . 0.9900 ?
    C50B C51B . 1.572(10) ?
    C50B H50C . 0.9900 ?
    C50B H50D . 0.9900 ?
    C51B C52B . 1.458(10) ?
    C51B H51C . 0.9900 ?
    C51B H51D . 0.9900 ?
    C52B C53B . 1.478(6) ?
    C52B H52C . 0.9900 ?
    C52B H52D . 0.9900 ?
    C53B N2B . 1.165(7) ?
loop_
    _geom_angle_atom_site_label_1
    _geom_angle_atom_site_label_2
    _geom_angle_atom_site_label_3
    _geom_angle_site_symmetry_1
    _geom_angle_site_symmetry_3
    _geom_angle
    _geom_angle_publ_flag
    C2 O1A C36A . . 119.1(3) ?
    O1A C36A C37A . . 108.3(3) ?
    O1A C36A H36A . . 110.0 ?
    C37A C36A H36A . . 110.0 ?
    O1A C36A H36B . . 110.0 ?
    C37A C36A H36B . . 110.0 ?
    H36A C36A H36B . . 108.4 ?
    C38A C37A C36A . . 113.5(4) ?
    C38A C37A H37A . . 108.9 ?
    C36A C37A H37A . . 108.9 ?
    C38A C37A H37B . . 108.9 ?
    C36A C37A H37B . . 108.9 ?
    H37A C37A H37B . . 107.7 ?
    C37A C38A C39A . . 112.7(4) ?
    C37A C38A H38A . . 109.1 ?
    C39A C38A H38A . . 109.1 ?
    C37A C38A H38B . . 109.1 ?
    C39A C38A H38B . . 109.1 ?
    H38A C38A H38B . . 107.8 ?
    C38A C39A Br1A . . 110.0(3) ?
    C38A C39A H39C . . 109.5 ?
    Br1A C39A H39C . . 0.9 ?
    C38A C39A H39D . . 109.5 ?
    Br1A C39A H39D . . 108.6 ?
    H39C C39A H39D . . 109.5 ?
    C38A C39A H39E . . 109.5 ?
    Br1A C39A H39E . . 109.8 ?
    H39C C39A H39E . . 109.5 ?
    H39D C39A H39E . . 109.5 ?
    C38A C39A H39A . . 109.7 ?
    Br1A C39A H39A . . 109.7 ?
    H39C C39A H39A . . 109.3 ?
    H39D C39A H39A . . 109.4 ?
    H39E C39A H39A . . 0.2 ?
    C38A C39A H39B . . 109.7 ?
    Br1A C39A H39B . . 109.7 ?
    H39C C39A H39B . . 110.6 ?
    H39D C39A H39B . . 1.4 ?
    H39E C39A H39B . . 108.2 ?
    H39A C39A H39B . . 108.2 ?
    O1B C2 C1 . . 119.4(5) ?
    O1A C2 C1 . . 116.4(2) ?
    O1C C2 C1 . . 118.5(5) ?
    O1B C2 C3 . . 119.9(5) ?
    O1A C2 C3 . . 122.8(3) ?
    O1C C2 C3 . . 119.2(5) ?
    C1 C2 C3 . . 120.8(2) ?
    C2 O1B C36B . . 116(3) ?
    O1B C36B C37B . . 108.6(17) ?
    O1B C36B H36C . . 110.0 ?
    C37B C36B H36C . . 110.0 ?
    O1B C36B H36D . . 110.0 ?
    C37B C36B H36D . . 110.0 ?
    H36C C36B H36D . . 108.3 ?
    C38B C37B C36B . . 111.8(8) ?
    C38B C37B H37C . . 109.3 ?
    C36B C37B H37C . . 109.3 ?
    C38B C37B H37D . . 109.3 ?
    C36B C37B H37D . . 109.3 ?
    H37C C37B H37D . . 107.9 ?
    C37B C38B C39B . . 111.9(8) ?
    C37B C38B H38C . . 109.2 ?
    C39B C38B H38C . . 109.2 ?
    C37B C38B H38D . . 109.2 ?
    C39B C38B H38D . . 109.2 ?
    H38C C38B H38D . . 107.9 ?
    C38B C39B Br1B . . 124.6(15) ?
    C38B C39B H39F . . 106.2 ?
    Br1B C39B H39F . . 106.2 ?
    C38B C39B H39G . . 106.2 ?
    Br1B C39B H39G . . 106.2 ?
    H39F C39B H39G . . 106.4 ?
    C2 O1C C36C . . 119.6(10) ?
    O1C C36C C37C . . 107.4(13) ?
    O1C C36C H36G . . 110.2 ?
    C37C C36C H36G . . 110.2 ?
    O1C C36C H36H . . 110.2 ?
    C37C C36C H36H . . 110.2 ?
    H36G C36C H36H . . 108.5 ?
    C38C C37C C36C . . 119.3(15) ?
    C38C C37C H37E . . 107.5 ?
    C36C C37C H37E . . 107.5 ?
    C38C C37C H37F . . 107.5 ?
    C36C C37C H37F . . 107.5 ?
    H37E C37C H37F . . 107.0 ?
    C37C C38C C39C . . 121.1(15) ?
    C37C C38C H38E . . 107.1 ?
    C39C C38C H38E . . 107.1 ?
    C37C C38C H38F . . 107.1 ?
    C39C C38C H38F . . 107.1 ?
    H38E C38C H38F . . 106.8 ?
    C38C C39C Br1C . . 118.4(14) ?
    C38C C39C H39H . . 107.7 ?
    Br1C C39C H39H . . 107.7 ?
    C38C C39C H39I . . 107.7 ?
    Br1C C39C H39I . . 107.7 ?
    H39H C39C H39I . . 107.1 ?
    C5 O2 H2 . . 110(3) ?
    C9 O3 C40 . . 117.9(3) ?
    C41A O4 C12 . . 118.7(13) ?
    C12 O4 C41 . . 116.1(2) ?
    C16 O5 C42 . . 118.4(3) ?
    C19 O6 C43 . . 118.5(2) ?
    C23 O7 C44 . . 117.8(3) ?
    C26 O8 C45 . . 118.5(2) ?
    C30 O9 C46 . . 118.4(2) ?
    C33 O10 C47 . . 118.4(2) ?
    C6 C1 C2 . . 117.8(2) ?
    C6 C1 C35 . . 120.7(2) ?
    C2 C1 C35 . . 121.4(2) ?
    C2 C3 C4 . . 121.2(2) ?
    C2 C3 H3 . . 119.4 ?
    C4 C3 H3 . . 119.4 ?
    C5 C4 C3 . . 117.7(2) ?
    C5 C4 C7 . . 121.5(2) ?
    C3 C4 C7 . . 120.8(2) ?
    O2 C5 C4 . . 118.1(2) ?
    O2 C5 C6 . . 121.2(2) ?
    C4 C5 C6 . . 120.7(2) ?
    C1 C6 C5 . . 121.8(2) ?
    C1 C6 H6 . . 119.1 ?
    C5 C6 H6 . . 119.1 ?
    C4 C7 C8 . . 112.4(2) ?
    C4 C7 H7A . . 109.1 ?
    C8 C7 H7A . . 109.1 ?
    C4 C7 H7B . . 109.1 ?
    C8 C7 H7B . . 109.1 ?
    H7A C7 H7B . . 107.8 ?
    C13 C8 C9 . . 117.4(2) ?
    C13 C8 C7 . . 121.0(2) ?
    C9 C8 C7 . . 121.6(2) ?
    O3 C9 C10 . . 123.8(2) ?
    O3 C9 C8 . . 115.4(2) ?
    C10 C9 C8 . . 120.8(2) ?
    C9 C10 C11 . . 121.0(3) ?
    C9 C10 H10 . . 119.5 ?
    C11 C10 H10 . . 119.5 ?
    C12 C11 C10 . . 118.0(2) ?
    C12 C11 C14 . . 121.4(2) ?
    C10 C11 C14 . . 120.5(3) ?
    C13 C12 C11 . . 120.6(2) ?
    C13 C12 O4 . . 120.2(3) ?
    C11 C12 O4 . . 119.1(2) ?
    C12 C13 C8 . . 122.0(3) ?
    C12 C13 H13 . . 119.0 ?
    C8 C13 H13 . . 119.0 ?
    C11 C14 C15 . . 113.0(2) ?
    C11 C14 H14A . . 109.0 ?
    C15 C14 H14A . . 109.0 ?
    C11 C14 H14B . . 109.0 ?
    C15 C14 H14B . . 109.0 ?
    H14A C14 H14B . . 107.8 ?
    C20 C15 C16 . . 118.5(2) ?
    C20 C15 C14 . . 120.2(3) ?
    C16 C15 C14 . . 121.2(3) ?
    O5 C16 C15 . . 116.2(2) ?
    O5 C16 C17 . . 124.1(3) ?
    C15 C16 C17 . . 119.6(3) ?
    C18 C17 C16 . . 121.5(3) ?
    C18 C17 H17 . . 119.3 ?
    C16 C17 H17 . . 119.3 ?
    C17 C18 C19 . . 118.6(3) ?
    C17 C18 C21 . . 120.2(3) ?
    C19 C18 C21 . . 121.1(3) ?
    O6 C19 C20 . . 123.6(3) ?
    O6 C19 C18 . . 116.4(2) ?
    C20 C19 C18 . . 120.0(3) ?
    C15 C20 C19 . . 121.7(3) ?
    C15 C20 H20 . . 119.1 ?
    C19 C20 H20 . . 119.1 ?
    C22 C21 C18 . . 110.6(2) ?
    C22 C21 H21A . . 109.5 ?
    C18 C21 H21A . . 109.5 ?
    C22 C21 H21B . . 109.5 ?
    C18 C21 H21B . . 109.5 ?
    H21A C21 H21B . . 108.1 ?
    C27 C22 C23 . . 118.6(3) ?
    C27 C22 C21 . . 121.0(3) ?
    C23 C22 C21 . . 120.4(3) ?
    O7 C23 C24 . . 123.8(3) ?
    O7 C23 C22 . . 116.0(3) ?
    C24 C23 C22 . . 120.2(3) ?
    C25 C24 C23 . . 121.2(3) ?
    C25 C24 H24 . . 119.4 ?
    C23 C24 H24 . . 119.4 ?
    C24 C25 C26 . . 119.0(2) ?
    C24 C25 C28 . . 120.2(2) ?
    C26 C25 C28 . . 120.8(2) ?
    O8 C26 C25 . . 116.9(2) ?
    O8 C26 C27 . . 123.6(3) ?
    C25 C26 C27 . . 119.5(3) ?
    C22 C27 C26 . . 121.5(3) ?
    C22 C27 H27 . . 119.3 ?
    C26 C27 H27 . . 119.3 ?
    C25 C28 C29 . . 112.13(19) ?
    C25 C28 H28A . . 109.2 ?
    C29 C28 H28A . . 109.2 ?
    C25 C28 H28B . . 109.2 ?
    C29 C28 H28B . . 109.2 ?
    H28A C28 H28B . . 107.9 ?
    C34 C29 C30 . . 118.0(2) ?
    C34 C29 C28 . . 120.2(2) ?
    C30 C29 C28 . . 121.8(2) ?
    O9 C30 C29 . . 116.1(2) ?
    O9 C30 C31 . . 123.2(2) ?
    C29 C30 C31 . . 120.7(2) ?
    C30 C31 C32 . . 121.0(2) ?
    C30 C31 H31 . . 119.5 ?
    C32 C31 H31 . . 119.5 ?
    C33 C32 C31 . . 118.4(2) ?
    C33 C32 C35 . . 122.2(2) ?
    C31 C32 C35 . . 119.4(2) ?
    O10 C33 C32 . . 116.5(2) ?
    O10 C33 C34 . . 123.2(2) ?
    C32 C33 C34 . . 120.4(2) ?
    C33 C34 C29 . . 121.6(2) ?
    C33 C34 H34 . . 119.2 ?
    C29 C34 H34 . . 119.2 ?
    C1 C35 C32 . . 111.1(2) ?
    C1 C35 H35A . . 109.4 ?
    C32 C35 H35A . . 109.4 ?
    C1 C35 H35B . . 109.4 ?
    C32 C35 H35B . . 109.4 ?
    H35A C35 H35B . . 108.0 ?
    O3 C40 H40A . . 109.5 ?
    O3 C40 H40B . . 109.5 ?
    H40A C40 H40B . . 109.5 ?
    O3 C40 H40C . . 109.5 ?
    H40A C40 H40C . . 109.5 ?
    H40B C40 H40C . . 109.5 ?
    O4 C41 H41A . . 109.5 ?
    O4 C41 H41B . . 109.5 ?
    H41A C41 H41B . . 109.5 ?
    O4 C41 H41C . . 109.5 ?
    H41A C41 H41C . . 109.5 ?
    H41B C41 H41C . . 109.5 ?
    O4 C41A H41D . . 109.5 ?
    O4 C41A H41E . . 109.5 ?
    H41D C41A H41E . . 109.5 ?
    O4 C41A H41F . . 109.5 ?
    H41D C41A H41F . . 109.5 ?
    H41E C41A H41F . . 109.5 ?
    O5 C42 H42A . . 109.5 ?
    O5 C42 H42B . . 109.5 ?
    H42A C42 H42B . . 109.5 ?
    O5 C42 H42C . . 109.5 ?
    H42A C42 H42C . . 109.5 ?
    H42B C42 H42C . . 109.5 ?
    O6 C43 H43A . . 109.5 ?
    O6 C43 H43B . . 109.5 ?
    H43A C43 H43B . . 109.5 ?
    O6 C43 H43C . . 109.5 ?
    H43A C43 H43C . . 109.5 ?
    H43B C43 H43C . . 109.5 ?
    O7 C44 H44A . . 109.5 ?
    O7 C44 H44B . . 109.5 ?
    H44A C44 H44B . . 109.5 ?
    O7 C44 H44C . . 109.5 ?
    H44A C44 H44C . . 109.5 ?
    H44B C44 H44C . . 109.5 ?
    O8 C45 H45A . . 109.5 ?
    O8 C45 H45B . . 109.5 ?
    H45A C45 H45B . . 109.5 ?
    O8 C45 H45C . . 109.5 ?
    H45A C45 H45C . . 109.5 ?
    H45B C45 H45C . . 109.5 ?
    O9 C46 H46A . . 109.5 ?
    O9 C46 H46B . . 109.5 ?
    H46A C46 H46B . . 109.5 ?
    O9 C46 H46C . . 109.5 ?
    H46A C46 H46C . . 109.5 ?
    H46B C46 H46C . . 109.5 ?
    O10 C47 H47A . . 109.5 ?
    O10 C47 H47B . . 109.5 ?
    H47A C47 H47B . . 109.5 ?
    O10 C47 H47C . . 109.5 ?
    H47A C47 H47C . . 109.5 ?
    H47B C47 H47C . . 109.5 ?
    N1 C48 C49 . . 174.1(15) ?
    C48 C49 C50 . . 112.6(7) ?
    C48 C49 H49A . . 109.1 ?
    C50 C49 H49A . . 109.1 ?
    C48 C49 H49B . . 109.1 ?
    C50 C49 H49B . . 109.1 ?
    H49A C49 H49B . . 107.8 ?
    C49 C50 C51 . . 106.9(6) ?
    C49 C50 H50A . . 110.3 ?
    C51 C50 H50A . . 110.3 ?
    C49 C50 H50B . . 110.3 ?
    C51 C50 H50B . . 110.3 ?
    H50A C50 H50B . . 108.6 ?
    C52 C51 C50 . . 108.3(6) ?
    C52 C51 H51A . . 110.0 ?
    C50 C51 H51A . . 110.0 ?
    C52 C51 H51B . . 110.0 ?
    C50 C51 H51B . . 110.0 ?
    H51A C51 H51B . . 108.4 ?
    C53 C52 C51 . . 111.5(7) ?
    C53 C52 H52A . . 109.3 ?
    C51 C52 H52A . . 109.3 ?
    C53 C52 H52B . . 109.3 ?
    C51 C52 H52B . . 109.3 ?
    H52A C52 H52B . . 108.0 ?
    N2 C53 C52 . . 174.5(14) ?
    N1B C48B C49B . . 168(3) ?
    C50B C49B C48B . . 112.7(12) ?
    C50B C49B H49C . . 109.0 ?
    C48B C49B H49C . . 109.0 ?
    C50B C49B H49D . . 109.0 ?
    C48B C49B H49D . . 109.0 ?
    H49C C49B H49D . . 107.8 ?
    C49B C50B C51B . . 107.2(9) ?
    C49B C50B H50C . . 110.3 ?
    C51B C50B H50C . . 110.3 ?
    C49B C50B H50D . . 110.3 ?
    C51B C50B H50D . . 110.3 ?
    H50C C50B H50D . . 108.5 ?
    C52B C51B C50B . . 108.5(10) ?
    C52B C51B H51C . . 110.0 ?
    C50B C51B H51C . . 110.0 ?
    C52B C51B H51D . . 110.0 ?
    C50B C51B H51D . . 110.0 ?
    H51C C51B H51D . . 108.4 ?
    C51B C52B C53B . . 111.0(10) ?
    C51B C52B H52C . . 109.4 ?
    C53B C52B H52C . . 109.4 ?
    C51B C52B H52D . . 109.4 ?
    C53B C52B H52D . . 109.4 ?
    H52C C52B H52D . . 108.0 ?
    N2B C53B C52B . . 171(2) ?
loop_
    _geom_torsion_atom_site_label_1
    _geom_torsion_atom_site_label_2
    _geom_torsion_atom_site_label_3
    _geom_torsion_atom_site_label_4
    _geom_torsion_site_symmetry_1
    _geom_torsion_site_symmetry_2
    _geom_torsion_site_symmetry_3
    _geom_torsion_site_symmetry_4
    _geom_torsion
    _geom_torsion_publ_flag
    C2 O1A C36A C37A . . . . 173.6(4) ?
    O1A C36A C37A C38A . . . . 77.7(5) ?
    C36A C37A C38A C39A . . . . 178.6(3) ?
    C37A C38A C39A Br1A . . . . -179.2(3) ?
    C36A O1A C2 C1 . . . . -156.6(4) ?
    C36A O1A C2 C3 . . . . 21.6(7) ?
    C1 C2 O1B C36B . . . . 118(3) ?
    C3 C2 O1B C36B . . . . -62(4) ?
    C2 O1B C36B C37B . . . . -172(3) ?
    O1B C36B C37B C38B . . . . 157(4) ?
    C36B C37B C38B C39B . . . . 170(4) ?
    C37B C38B C39B Br1B . . . . 18(7) ?
    C1 C2 O1C C36C . . . . 159(2) ?
    C3 C2 O1C C36C . . . . -7(4) ?
    C2 O1C C36C C37C . . . . 177(3) ?
    O1C C36C C37C C38C . . . . 144(3) ?
    C36C C37C C38C C39C . . . . 169(2) ?
    C37C C38C C39C Br1C . . . . 48(3) ?
    O1B C2 C1 C6 . . . . -178(2) ?
    O1A C2 C1 C6 . . . . 179.6(4) ?
    O1C C2 C1 C6 . . . . -164.5(19) ?
    C3 C2 C1 C6 . . . . 1.4(4) ?
    O1B C2 C1 C35 . . . . 5(2) ?
    O1A C2 C1 C35 . . . . 2.4(5) ?
    O1C C2 C1 C35 . . . . 18.3(19) ?
    C3 C2 C1 C35 . . . . -175.8(2) ?
    O1B C2 C3 C4 . . . . 180(2) ?
    O1A C2 C3 C4 . . . . -178.0(4) ?
    O1C C2 C3 C4 . . . . 165.9(19) ?
    C1 C2 C3 C4 . . . . 0.1(4) ?
    C2 C3 C4 C5 . . . . -1.0(4) ?
    C2 C3 C4 C7 . . . . 177.9(2) ?
    C3 C4 C5 O2 . . . . -179.6(2) ?
    C7 C4 C5 O2 . . . . 1.6(4) ?
    C3 C4 C5 C6 . . . . 0.4(4) ?
    C7 C4 C5 C6 . . . . -178.5(2) ?
    C2 C1 C6 C5 . . . . -2.0(4) ?
    C35 C1 C6 C5 . . . . 175.2(2) ?
    O2 C5 C6 C1 . . . . -178.9(2) ?
    C4 C5 C6 C1 . . . . 1.1(4) ?
    C5 C4 C7 C8 . . . . 90.5(3) ?
    C3 C4 C7 C8 . . . . -88.3(3) ?
    C4 C7 C8 C13 . . . . -88.3(3) ?
    C4 C7 C8 C9 . . . . 89.8(3) ?
    C40 O3 C9 C10 . . . . -1.1(4) ?
    C40 O3 C9 C8 . . . . 178.9(3) ?
    C13 C8 C9 O3 . . . . -179.4(2) ?
    C7 C8 C9 O3 . . . . 2.4(3) ?
    C13 C8 C9 C10 . . . . 0.6(3) ?
    C7 C8 C9 C10 . . . . -177.6(2) ?
    O3 C9 C10 C11 . . . . 179.9(2) ?
    C8 C9 C10 C11 . . . . -0.2(4) ?
    C9 C10 C11 C12 . . . . -0.3(4) ?
    C9 C10 C11 C14 . . . . 178.4(2) ?
    C10 C11 C12 C13 . . . . 0.3(3) ?
    C14 C11 C12 C13 . . . . -178.4(2) ?
    C10 C11 C12 O4 . . . . 177.9(2) ?
    C14 C11 C12 O4 . . . . -0.8(3) ?
    C41A O4 C12 C13 . . . . -2(2) ?
    C41 O4 C12 C13 . . . . -72.5(4) ?
    C41A O4 C12 C11 . . . . -180(2) ?
    C41 O4 C12 C11 . . . . 109.8(3) ?
    C11 C12 C13 C8 . . . . 0.2(4) ?
    O4 C12 C13 C8 . . . . -177.4(2) ?
    C9 C8 C13 C12 . . . . -0.7(3) ?
    C7 C8 C13 C12 . . . . 177.6(2) ?
    C12 C11 C14 C15 . . . . 84.9(3) ?
    C10 C11 C14 C15 . . . . -93.7(3) ?
    C11 C14 C15 C20 . . . . -81.1(3) ?
    C11 C14 C15 C16 . . . . 96.4(3) ?
    C42 O5 C16 C15 . . . . 177.3(3) ?
    C42 O5 C16 C17 . . . . -2.6(4) ?
    C20 C15 C16 O5 . . . . -179.9(2) ?
    C14 C15 C16 O5 . . . . 2.6(4) ?
    C20 C15 C16 C17 . . . . 0.0(4) ?
    C14 C15 C16 C17 . . . . -177.5(2) ?
    O5 C16 C17 C18 . . . . -178.4(3) ?
    C15 C16 C17 C18 . . . . 1.6(4) ?
    C16 C17 C18 C19 . . . . -2.0(4) ?
    C16 C17 C18 C21 . . . . 176.4(3) ?
    C43 O6 C19 C20 . . . . -0.5(4) ?
    C43 O6 C19 C18 . . . . 179.7(3) ?
    C17 C18 C19 O6 . . . . -179.3(2) ?
    C21 C18 C19 O6 . . . . 2.3(4) ?
    C17 C18 C19 C20 . . . . 0.9(4) ?
    C21 C18 C19 C20 . . . . -177.5(2) ?
    C16 C15 C20 C19 . . . . -1.2(4) ?
    C14 C15 C20 C19 . . . . 176.4(2) ?
    O6 C19 C20 C15 . . . . -179.1(2) ?
    C18 C19 C20 C15 . . . . 0.7(4) ?
    C17 C18 C21 C22 . . . . -95.5(3) ?
    C19 C18 C21 C22 . . . . 82.9(4) ?
    C18 C21 C22 C27 . . . . -92.7(3) ?
    C18 C21 C22 C23 . . . . 85.5(3) ?
    C44 O7 C23 C24 . . . . 2.5(4) ?
    C44 O7 C23 C22 . . . . -178.1(3) ?
    C27 C22 C23 O7 . . . . 179.7(2) ?
    C21 C22 C23 O7 . . . . 1.4(4) ?
    C27 C22 C23 C24 . . . . -1.0(4) ?
    C21 C22 C23 C24 . . . . -179.2(2) ?
    O7 C23 C24 C25 . . . . -178.1(2) ?
    C22 C23 C24 C25 . . . . 2.6(4) ?
    C23 C24 C25 C26 . . . . -1.6(4) ?
    C23 C24 C25 C28 . . . . 177.4(2) ?
    C45 O8 C26 C25 . . . . -179.1(2) ?
    C45 O8 C26 C27 . . . . 0.1(4) ?
    C24 C25 C26 O8 . . . . 178.4(2) ?
    C28 C25 C26 O8 . . . . -0.7(3) ?
    C24 C25 C26 C27 . . . . -0.9(4) ?
    C28 C25 C26 C27 . . . . -179.9(2) ?
    C23 C22 C27 C26 . . . . -1.6(4) ?
    C21 C22 C27 C26 . . . . 176.6(2) ?
    O8 C26 C27 C22 . . . . -176.7(2) ?
    C25 C26 C27 C22 . . . . 2.5(4) ?
    C24 C25 C28 C29 . . . . -86.0(3) ?
    C26 C25 C28 C29 . . . . 93.1(3) ?
    C25 C28 C29 C34 . . . . -96.5(3) ?
    C25 C28 C29 C30 . . . . 83.0(3) ?
    C46 O9 C30 C29 . . . . 179.1(3) ?
    C46 O9 C30 C31 . . . . -0.8(4) ?
    C34 C29 C30 O9 . . . . -179.4(2) ?
    C28 C29 C30 O9 . . . . 1.1(3) ?
    C34 C29 C30 C31 . . . . 0.6(3) ?
    C28 C29 C30 C31 . . . . -178.9(2) ?
    O9 C30 C31 C32 . . . . 179.5(2) ?
    C29 C30 C31 C32 . . . . -0.5(4) ?
    C30 C31 C32 C33 . . . . -0.3(3) ?
    C30 C31 C32 C35 . . . . 178.4(2) ?
    C47 O10 C33 C32 . . . . 176.2(3) ?
    C47 O10 C33 C34 . . . . -4.6(4) ?
    C31 C32 C33 O10 . . . . -179.8(2) ?
    C35 C32 C33 O10 . . . . 1.5(3) ?
    C31 C32 C33 C34 . . . . 1.0(4) ?
    C35 C32 C33 C34 . . . . -177.7(2) ?
    O10 C33 C34 C29 . . . . 180.0(2) ?
    C32 C33 C34 C29 . . . . -0.9(4) ?
    C30 C29 C34 C33 . . . . 0.1(4) ?
    C28 C29 C34 C33 . . . . 179.6(2) ?
    C6 C1 C35 C32 . . . . -85.2(3) ?
    C2 C1 C35 C32 . . . . 91.9(3) ?
    C33 C32 C35 C1 . . . . 94.0(3) ?
    C31 C32 C35 C1 . . . . -84.6(3) ?
    C48 C49 C50 C51 . . . . -178.9(10) ?
    C49 C50 C51 C52 . . . . 179.2(8) ?
    C50 C51 C52 C53 . . . . 173.2(9) ?
    N1B C48B C49B C50B . . . . 88(16) ?
    C48B C49B C50B C51B . . . . 177.6(17) ?
    C49B C50B C51B C52B . . . . -173.5(14) ?
    C50B C51B C52B C53B . . . . -170.6(16) ?
loop_
    _geom_hbond_atom_site_label_D
    _geom_hbond_atom_site_label_H
    _geom_hbond_atom_site_label_A
    _geom_hbond_site_symmetry_A
    _geom_hbond_distance_DH
    _geom_hbond_distance_HA
    _geom_hbond_distance_DA
    _geom_hbond_angle_DHA
    _geom_hbond_publ_flag
    C37A H37A O6 2_646 0.99 2.60 3.587(5) 171.5 yes
    O2 H2 N2 3_667 0.89(4) 1.98(4) 2.866(10) 178(4) yes
    O2 H2 N2B 3_667 0.89(4) 2.11(4) 2.980(14) 168(4) yes
    C20 H20 O4 . 0.95 2.51 3.171(3) 127.1 yes
    C27 H27 O6 . 0.95 2.66 3.186(3) 115.8 yes
    C40 H40B N1 . 0.98 2.67 3.535(16) 147.9 yes
_shelx_space_group_comment
;
The symmetry employed for this shelxl refinement is uniquely defined
by the following loop, which should always be used as a source of
symmetry information in preference to the above space-group names.
They are only intended as comments.
;
_shelx_estimated_absorpt_T_min     0.869
_shelx_estimated_absorpt_T_max     0.881
_shelx_hkl_file
;
   0   0   3    5.97    2.03
   0   0  -3    4.37    2.12
   0   0   4 8247.27  290.64
   0   0  -4 8377.92  292.80
   0   0   5    9.35    3.76
   0   0  -5    9.72    5.93
   0   0   6 6318.05  206.29
   0   0  -6 6554.02  211.14
   0   0   7   14.39    5.22
   0   0  -7    5.92    5.22
   0   0   8    9.44    9.45
   0   0  -8   -5.51    9.86
   0   0   9    3.58    6.51
   0   0  -9    2.04    6.78
   0   0  10 1255.37   30.24
   0   0 -10 1343.73   31.67
   0   0  11   18.08   13.53
   0   0 -11    5.62   13.94
   0   0  12  406.08   16.17
   0   0 -12  441.39   16.93
   0   0  13    1.50   10.34
   0   0 -13   -3.13   10.17
   0   0  14   80.64   11.87
   0   0 -14   78.02   18.99
   0   0  15    7.65   11.12
   0   0 -15    7.68   11.87
   0   0  16   67.44   13.99
   0   0 -16   83.81   13.83
   0   0  17   14.41   13.38
   0   0 -17  -11.17   13.94
   0   0  18   57.85   15.02
   0   0 -18   35.29   15.52
   0   0  19   -7.06   14.53
   0   0 -19   -6.93   15.21
   0   0  20   21.25   15.68
   0   0 -20   27.13   16.84
   0   0  21    5.89   15.20
   0   0 -21   -7.46   16.61
   0   0  22  -25.01   25.79
   0   0 -22    4.48   29.57
   0   0  23   -2.29   16.59
   0   0 -23   -9.69   18.98
   0   1  -3 3100.88   62.54
   0   1   3 3244.67   61.60
   0  -1   3 3277.77   66.08
   0  -1  -3 3283.34   61.89
   0   1  -4  214.10    5.26
   0   1   4  220.08    4.42
   0  -1   4  217.69    5.34
   0  -1  -4  221.32    4.41
   0   1  -5 8904.56  348.34
   0   1   5 8427.69  325.27
   0  -1   5 8679.48  343.74
   0  -1  -5 8723.97  321.70
   0   1  -6 6048.03  198.69
   0   1   6 5708.84  174.07
   0  -1   6 5828.21  182.94
   0  -1  -6 5986.90  179.78
   0   1  -7  566.46   13.61
   0   1   7  577.79   12.21
   0  -1   7  558.73   13.42
   0  -1  -7  581.46   12.08
   0   1  -8  218.43    9.24
   0   1   8  217.69    8.13
   0  -1   8  213.78    9.28
   0  -1  -8  228.65    8.14
   0   1  -9  149.31    9.44
   0   1   9  122.54   12.03
   0  -1   9  142.49   13.81
   0  -1  -9  147.16    8.29
   0   1 -10 1358.58   32.61
   0   1  10 1250.61   29.36
   0  -1  10 1268.67   31.56
   0  -1 -10 1302.74   30.41
   0   1 -11   33.94    9.38
   0   1  11   30.06    8.20
   0  -1  11   23.94   14.58
   0  -1 -11   19.14    8.73
   0   1 -12   12.51   10.53
   0   1  12   11.63    8.69
   0  -1  12    8.97    9.68
   0  -1 -12   18.98    9.23
   0   1 -13  618.12   22.23
   0   1  13  626.71   28.24
   0  -1  13  617.67   21.95
   0  -1 -13  662.27   30.01
   0   1 -14   50.84   12.45
   0   1  14   62.50   11.31
   0  -1  14   55.41   12.16
   0  -1 -14   32.39   11.26
   0   1 -15    7.62   20.88
   0   1  15   26.59   11.47
   0  -1  15   12.84   12.59
   0  -1 -15   26.74   11.77
   0   1 -16    3.98   13.58
   0   1  16   -5.12   11.64
   0  -1  16    4.14   21.13
   0  -1 -16   11.40   12.32
   0   1 -17   -2.11   14.79
   0   1  17   53.34   21.02
   0  -1  17   -9.51   14.42
   0  -1 -17   36.32   13.71
   0   1 -18  155.37   28.41
   0   1  18  144.64   15.67
   0  -1  18  125.45   17.38
   0  -1 -18  115.62   25.90
   0   1 -19   15.62   15.86
   0   1  19    6.26   13.83
   0  -1  19  -14.10   15.35
   0  -1 -19   11.20   13.66
   0   1 -20   28.30   17.88
   0   1  20   47.06   23.80
   0  -1  20   17.05   16.15
   0  -1 -20   49.00   15.85
   0   1  21    7.08   15.06
   0   1 -21    4.44   28.64
   0  -1  21    3.26   15.88
   0  -1 -21  -10.66   16.07
   0   1 -22    9.38   19.95
   0   1  22   19.96   15.90
   0  -1  22   35.22   17.27
   0  -1 -22   17.38   17.44
   0   1 -23  -15.28   20.02
   0   1  23   33.86   25.40
   0  -1  23    1.15   17.22
   0  -1 -23   31.24   29.10
   0   2  -312203.52  570.02
   0   2   312484.13  557.88
   0  -2   312705.27  609.73
   0  -2  -312593.82  563.36
   0   2  -413474.29  699.00
   0   2   413258.14  649.06
   0  -2   413674.99  699.89
   0  -2  -413949.02  686.09
   0   2  -529432.09 2730.89
   0   2   528453.90 2617.46
   0  -2   529259.28 2729.29
   0  -2  -530116.22 2760.46
   0   2  -6   48.81    5.93
   0   2   6   47.27    4.28
   0  -2   6   53.77    5.99
   0  -2  -6   48.50    4.18
   0   2  -7 1466.62   30.66
   0   2   7 1368.07   25.70
   0  -2   7 1388.58   29.86
   0  -2  -7 1464.11   26.66
   0   2  -8 1202.75   27.30
   0   2   8 1191.78   28.76
   0  -2   8 1203.17   27.38
   0  -2  -8 1265.25   24.51
   0   2  -9 5751.98  193.67
   0   2   9 5344.00  173.21
   0  -2   9 5522.91  188.30
   0   2 -10  602.52   18.57
   0   2  10  555.56   15.03
   0  -2  10  583.50   18.40
   0  -2 -10  597.25   15.54
   0   2 -11   13.84   10.10
   0   2  11   -2.80   12.00
   0  -2  11   14.53   15.81
   0  -2 -11   -1.83    7.72
   0   2 -12 1228.59   35.17
   0   2  12 1171.89   38.78
   0  -2  12 1190.84   34.55
   0  -2 -12 1216.41   31.33
   0   2 -13   51.49   11.75
   0   2  13   33.85    9.56
   0  -2  13   28.52   12.20
   0  -2 -13   39.79    9.78
   0   2 -14  139.07   14.43
   0   2  14  117.46   11.97
   0  -2  14  131.47   14.12
   0  -2 -14  130.82   12.57
   0   2 -15   56.57   14.27
   0   2  15   42.98   11.28
   0  -2  15   37.64   14.37
   0  -2 -15   52.65   11.50
   0   2 -16  149.46   16.98
   0   2  16  120.31   13.57
   0  -2  16  138.98   16.78
   0  -2 -16  138.72   14.49
   0   2 -17  570.39   39.93
   0   2  17  524.04   33.16
   0  -2  17  525.10   27.02
   0  -2 -17  552.77   34.47
   0   2 -18   21.34   16.18
   0   2  18    6.55   13.17
   0  -2  18   65.37   25.73
   0  -2 -18   25.64   13.98
   0   2 -19    0.18   19.85
   0   2  19    6.96   13.59
   0  -2  19   11.77   16.08
   0  -2 -19   20.62   22.56
   0   2 -20  -37.69   28.31
   0   2  20   17.61   22.24
   0  -2  20   -0.38   16.74
   0  -2 -20    9.79   14.92
   0   2 -21  -12.33   18.53
   0   2  21   -0.84   14.67
   0  -2  21  -13.96   16.81
   0  -2 -21   30.67   15.30
   0   2 -22    5.10   19.94
   0   2  22    9.33   14.85
   0  -2  22   19.02   17.74
   0  -2 -22   -5.82   16.25
   0   2 -23   18.89   33.54
   0   2  23   -4.78   24.75
   0  -2  23    3.82   28.95
   0  -2 -23   10.31   17.84
   0   3   1 3124.15   57.57
   0   3  -1 3044.84   58.92
   0   3   1 3027.62   58.55
   0   3  -1 2998.59   57.30
   0  -3  -1 2891.96   56.57
   0  -3   1 3040.86   59.50
   0  -3  -1 3272.77   63.88
   0  -3   1 3131.48   60.65
   0   3   2  161.46    3.01
   0   3  -2  151.56    3.87
   0   3  -2  156.66    4.32
   0  -3  -2  155.64    3.05
   0  -3   2  164.66    4.28
   0  -3  -2  158.58    4.46
   0  -3   2  158.19    5.97
   0   3  -3 7801.39  268.62
   0  -3  -3 7493.74  249.89
   0  -3   3 7920.65  277.30
   0  -3  -3 7947.65  253.83
   0   3  -4 8027.41  293.55
   0   3   4 7925.06  271.10
   0  -3   4 8122.76  311.76
   0  -3  -4 8318.24  279.78
   0   3  -518343.21 1205.93
   0   3   517514.21 1088.39
   0  -3   518438.14 1226.74
   0  -3  -517747.17 1110.13
   0   3  -6 1625.97   34.29
   0   3   6 1627.89   28.81
   0  -3   6 1591.60   34.44
   0  -3  -6 1673.12   32.94
   0   3  -7 1820.12   40.15
   0   3   7 1745.79   33.53
   0  -3   7 1769.51   40.45
   0  -3  -7 1844.71   34.77
   0   3  -8  607.36   16.58
   0   3   8  580.00   12.65
   0  -3   8  586.15   16.85
   0  -3  -8  600.41   12.90
   0   3  -9 7454.12  298.24
   0   3   9 7140.30  284.60
   0  -3   9 7132.74  311.18
   0  -3  -9 7632.26  281.43
   0   3 -10  393.22   16.25
   0   3  10  385.09   11.79
   0  -3  10  378.96   16.25
   0  -3 -10  365.96   11.88
   0   3 -11  235.16   14.22
   0   3  11  219.51   10.40
   0  -3  11  217.53   21.37
   0  -3 -11  221.76   10.58
   0   3 -12  251.16   15.71
   0   3  12  240.42   11.63
   0  -3  12  259.80   15.21
   0  -3 -12  262.29   11.97
   0   3 -13   11.88   12.24
   0   3  13   20.09    9.07
   0  -3  13   12.97   18.90
   0  -3 -13    7.98    9.20
   0   3 -14   15.14   21.33
   0   3  14   -4.61    9.62
   0  -3  14    5.72   12.51
   0  -3 -14   15.35   15.53
   0   3 -15 1439.04   47.40
   0   3  15 1290.54   38.07
   0  -3  15 1269.35   59.67
   0  -3 -15 1357.04   39.20
   0   3 -16  478.14   25.18
   0   3  16  451.89   28.55
   0  -3  16  459.96   24.69
   0  -3 -16  482.94   29.40
   0   3 -17   71.85   16.91
   0   3  17   44.33   12.27
   0  -3  17   24.30   17.12
   0  -3 -17   46.85   12.82
   0   3 -18  104.36   18.77
   0   3  18   73.68   13.99
   0  -3  18   65.67   18.86
   0  -3 -18   88.37   22.66
   0   3 -19  345.26   38.70
   0   3  19  289.18   19.03
   0  -3  19  295.23   24.01
   0  -3 -19  301.35   19.61
   0   3 -20  130.43   22.63
   0   3  20  144.25   24.85
   0  -3  20  127.27   20.02
   0  -3 -20  149.39   25.58
   0   3 -21   19.93   19.81
   0   3  21    7.50   13.68
   0  -3  21   -7.94   18.35
   0  -3 -21   19.75   14.70
   0   3 -22   72.21   35.57
   0   3  22   67.78   15.79
   0  -3  22   70.63   31.22
   0  -3 -22   46.63   26.51
   0   3 -23   52.33   22.18
   0   3  23   21.57   15.27
   0  -3  23   17.28   18.36
   0  -3 -23   19.97   16.78
   0   4   0 2063.80   35.16
   0   4   0 2002.05   34.92
   0  -4   0 2114.07   36.29
   0  -4   0 2149.11   37.74
   0   4   1  240.27    4.44
   0   4  -1  234.09    4.96
   0   4   1  238.77    5.37
   0   4  -1  225.61    4.99
   0  -4  -1  238.58    4.51
   0  -4   1  231.41    5.26
   0  -4  -1  246.25    5.53
   0  -4   1  237.83    5.43
   0   4   2  541.84    7.71
   0   4  -2  507.25    8.67
   0   4   2  525.56    9.21
   0  -4   2  539.58   12.06
   0  -4  -2  529.75    8.01
   0  -4  -2  545.61   10.02
   0  -4   2  518.53    9.52
   0   4   315335.92  803.97
   0   4  -315651.74  853.53
   0   4  -314467.84  787.66
   0  -4  -313702.89  745.55
   0  -4  -315948.12  872.30
   0  -4   314406.23  793.95
   0   4  -4  487.99   10.74
   0  -4  -4  501.33    8.01
   0  -4   4  501.18   15.20
   0  -4  -4  496.56    7.43
   0   4  -5  190.02    7.81
   0  -4  -5  163.32    6.84
   0  -4   5  183.20    8.02
   0  -4  -5  175.52    6.54
   0   4  -6 1398.37   30.54
   0   4   6 1469.39   28.56
   0  -4   6 1469.84   39.19
   0  -4  -6 1448.82   24.76
   0   4  -7  230.73   10.49
   0   4   7  236.48    6.66
   0  -4   7  233.39   10.50
   0  -4  -7  235.93    6.64
   0   4  -8 3264.14   90.08
   0   4   8 3186.60   76.55
   0  -4   8 3141.57   88.68
   0  -4  -8 3358.37   86.84
   0   4  -910154.69  487.62
   0   4   9 9812.21  456.79
   0  -4   9 9550.10  467.03
   0  -4  -910110.26  448.30
   0   4 -10 1392.13   38.21
   0   4  10 1323.02   29.44
   0  -4  10 1345.87   37.89
   0  -4 -10 1351.15   29.39
   0   4 -11 3760.54  121.17
   0   4  11 3660.61  104.35
   0  -4  11 3679.68  120.24
   0  -4 -11 3750.86  105.12
   0   4 -12  303.36   17.70
   0   4  12  291.18   11.95
   0  -4  12  301.45   16.76
   0  -4 -12  319.02   17.88
   0   4 -13  397.08   20.31
   0   4  13  370.05   20.62
   0  -4  13  379.27   19.55
   0  -4 -13  377.40   14.32
   0   4 -14  170.32   17.03
   0   4  14  124.29   17.06
   0  -4  14  121.16   16.10
   0  -4 -14  144.17   11.63
   0   4 -15   82.02   16.56
   0   4  15   63.02   11.28
   0  -4  15   63.29   15.38
   0  -4 -15   79.36   17.52
   0   4 -16  833.46   34.37
   0   4  16  744.70   25.45
   0  -4  16  715.27   32.14
   0  -4 -16  779.39   25.51
   0   4 -17   64.16   29.50
   0   4  17   77.53   12.92
   0  -4  17   80.82   18.24
   0  -4 -17   88.09   20.11
   0   4 -18  691.26   34.78
   0   4  18  644.96   25.27
   0  -4  18  615.18   33.55
   0  -4 -18  657.24   25.87
   0   4 -19  -39.43   19.35
   0   4  19  -12.16   12.40
   0  -4  19   11.66   18.04
   0  -4 -19    6.01   13.62
   0   4 -20    7.17   20.10
   0   4  20    8.93   20.57
   0  -4  20   37.06   18.47
   0  -4 -20   15.30   13.35
   0   4 -21   19.91   33.46
   0   4  21    0.35   12.95
   0  -4  21   23.07   30.56
   0  -4 -21    4.47   14.08
   0   4 -22    5.93   21.48
   0   4  22   -0.93   13.44
   0  -4  22   -7.93   18.96
   0  -4 -22    7.63   14.90
   0   4 -23   -8.23   23.01
   0   4  23   14.14   13.71
   0  -4  23  -18.36   30.25
   0  -4 -23  -26.32   17.58
   0   5   0    5.22    3.25
   0   5   0    1.25    3.55
   0  -5   0   -0.35    3.32
   0  -5   0    4.81    3.92
   0   5   1  333.08    6.31
   0   5  -1  341.22    7.22
   0   5   1  363.79    7.68
   0   5  -1  324.77    7.14
   0  -5  -1  334.05    6.40
   0  -5   1  322.50    7.38
   0  -5  -1  338.29    7.94
   0  -5   1  328.09    7.60
   0   5   2  803.25   12.40
   0   5  -2  777.94   16.99
   0   5   2  813.09   14.72
   0   5  -2  803.68   14.72
   0  -5  -2  802.63   12.60
   0  -5   2  808.02   14.90
   0  -5   2  775.02   14.46
   0   5   3    2.74    2.96
   0   5  -3   10.55    4.46
   0   5  -3    6.72    5.04
   0  -5  -3    7.02    2.92
   0  -5   3    4.05    4.88
   0  -5  -3    5.68    5.41
   0  -5   3    4.25    5.02
   0   5  -4 2177.87   45.95
   0   5  -4 1988.99   40.82
   0  -5  -4 2088.43   38.21
   0  -5  -4 2226.23   53.95
   0  -5   4 1986.82   43.10
   0   5  -5 4415.86  126.58
   0   5  -5 4399.18  124.74
   0  -5  -5 4828.46  124.95
   0  -5  -5 4799.22  120.16
   0  -5   5 4534.44  134.46
   0   5  -6  956.38   22.20
   0  -5  -6  983.10   17.17
   0  -5   6  964.02   22.84
   0  -5  -6  954.72   16.08
   0   5  -7    0.49    7.92
   0  -5  -7    7.19    4.51
   0  -5   7   -1.79    8.12
   0  -5  -7    8.29    4.32
   0   5  -8 1994.00   52.05
   0   5   8 2095.10   43.02
   0  -5   8 1989.33   52.99
   0  -5  -8 2064.03   41.86
   0   5  -9 1549.82   53.02
   0   5   9 1501.60   31.10
   0  -5   9 1453.43   41.39
   0  -5  -9 1521.13   31.27
   0   5 -10   61.10   11.56
   0   5  10   62.48    6.96
   0  -5  10   71.38   11.78
   0  -5 -10   72.45   10.81
   0   5 -11  141.56   14.30
   0   5  11  132.96    8.67
   0  -5  11  147.32   13.68
   0  -5 -11  120.58   12.64
   0   5 -12  295.87   17.87
   0   5  12  282.26   16.97
   0  -5  12  269.81   17.34
   0  -5 -12  285.95   16.82
   0   5 -13   39.10   22.69
   0   5  13   37.57    8.59
   0  -5  13   33.35   14.08
   0  -5 -13   23.71    8.33
   0   5 -14 1437.05   64.49
   0   5  14 1301.74   35.15
   0  -5  14 1293.09   46.43
   0  -5 -14 1360.63   36.28
   0   5 -15  437.96   24.61
   0   5  15  380.53   16.03
   0  -5  15  368.61   23.72
   0  -5 -15  410.24   17.11
   0   5 -16  152.00   20.82
   0   5  16  153.00   12.89
   0  -5  16  140.66   19.45
   0  -5 -16  148.16   20.07
   0   5 -17   85.31   19.89
   0   5  17   59.61   12.34
   0  -5  17   39.98   18.77
   0  -5 -17   75.55   12.18
   0   5 -18   58.71   19.81
   0   5  18   30.72   11.97
   0  -5  18   28.82   18.74
   0  -5 -18   45.01   12.85
   0   5 -19   55.45   21.74
   0   5  19   63.80   12.51
   0  -5  19   50.97   19.66
   0  -5 -19   64.66   14.17
   0   5 -20   46.12   21.01
   0   5  20   11.74   19.33
   0  -5  20   -0.13   30.24
   0  -5 -20   10.61   12.94
   0   5 -21    7.63   21.66
   0   5  21    2.23   12.80
   0  -5  21    2.44   19.83
   0  -5 -21   -2.56   13.47
   0   5 -22    3.31   22.74
   0   5  22   16.17   13.37
   0  -5  22   17.84   32.51
   0  -5 -22   16.85   15.59
   0   5 -23    4.56   23.97
   0   5  23    9.97   12.97
   0  -5  23   10.17   19.72
   0  -5 -23  -15.01   25.94
   0   6   0 7024.17  233.76
   0   6   0 6671.31  223.82
   0  -6   0 6831.33  229.69
   0  -6   0 7316.00  259.23
   0   6   1  305.97    6.83
   0   6  -1  294.84    7.45
   0   6   1  304.03    7.84
   0   6  -1  291.62    7.67
   0  -6  -1  287.94    6.86
   0  -6   1  302.37   11.01
   0  -6  -1  304.99    8.74
   0  -6   1  305.93    8.56
   0   6   2 2285.57   44.33
   0   6  -2 2372.80   49.57
   0   6   2 2291.03   54.18
   0   6  -2 2196.87   45.40
   0  -6  -2 2254.55   44.10
   0  -6   2 2253.33   48.82
   0  -6  -2 2373.76   50.84
   0  -6   2 2353.41   50.24
   0   6   3 6479.17  201.34
   0   6  -3 6485.73  215.81
   0   6   3 6368.98  210.96
   0   6  -3 6201.55  213.43
   0  -6  -3 6407.86  202.66
   0  -6   3 5979.33  204.10
   0  -6  -3 6611.80  222.79
   0  -6   3 6576.12  220.19
   0   6   4 5702.13  181.50
   0   6  -4 6359.46  210.08
   0   6  -4 5849.18  189.94
   0  -6  -4 6265.98  192.93
   0  -6  -4 6460.87  215.55
   0  -6   4 5955.39  199.68
   0   6  -5  718.34   16.26
   0   6  -5  758.87   23.82
   0  -6   5  701.21   17.73
   0  -6  -5  775.51   18.81
   0  -6  -5  760.61   12.51
   0   6  -612944.04  682.98
   0   6  -612290.43  644.74
   0  -6  -611511.89  606.07
   0  -6  -613225.31  638.55
   0  -6   612746.50  687.98
   0   6  -7  374.76   14.04
   0  -6  -7  392.23    9.58
   0  -6   7  388.81   15.28
   0  -6  -7  395.76    8.74
   0   6  -8    8.25    9.80
   0  -6  -8   11.41    8.11
   0  -6   8   22.35    9.93
   0  -6  -8    4.53    4.85
   0   6  -9  134.73   12.50
   0  -6  -9  137.51    7.38
   0  -6   9  114.11   20.65
   0  -6  -9  132.34    6.79
   0   6 -10 1349.43   39.17
   0   6  10 1285.91   27.39
   0  -6  10 1261.07   38.42
   0  -6 -10 1309.59   28.12
   0   6 -11 1683.42   50.89
   0   6  11 1619.08   36.50
   0  -6  11 1540.69   49.04
   0  -6 -11 1562.38   42.94
   0   6 -12 1121.42   37.72
   0   6  12 1095.94   25.92
   0  -6  12 1047.30   36.29
   0  -6 -12 1096.28   32.96
   0   6 -13  130.07   17.28
   0   6  13  122.38    9.42
   0  -6  13  127.06   16.57
   0  -6 -13  115.98   14.98
   0   6 -14  150.47   19.07
   0   6  14  170.69   11.28
   0  -6  14  189.57   18.90
   0  -6 -14  174.51   17.63
   0   6 -15   77.39   18.17
   0   6  15   63.27   16.66
   0  -6  15   76.74   17.63
   0  -6 -15   74.34   10.70
   0   6 -16   82.65   19.52
   0   6  16   25.85   17.56
   0  -6  16   69.01   18.67
   0  -6 -16   69.50   11.02
   0   6 -17  652.97   50.77
   0   6  17  555.42   30.99
   0  -6  17  546.65   31.22
   0  -6 -17  604.65   31.27
   0   6 -18   79.59   20.95
   0   6  18   65.34   18.99
   0  -6  18   35.11   19.11
   0  -6 -18   68.06   12.91
   0   6 -19  137.96   24.43
   0   6  19  144.90   21.29
   0  -6  19  150.77   22.98
   0  -6 -19  169.81   15.62
   0   6 -20   17.16   21.57
   0   6  20   11.91   12.34
   0  -6  20   19.18   20.66
   0  -6 -20   15.14   21.68
   0   6 -21   19.93   23.99
   0   6  21   16.92   12.14
   0  -6  21   11.69   33.40
   0  -6 -21   19.93   13.23
   0   6 -22   20.92   39.77
   0   6  22   -4.78   11.97
   0  -6  22   31.38   21.12
   0  -6 -22   16.03   24.15
   0   6 -23   -9.18   17.28
   0   6  23   11.56   12.15
   0  -6  23   23.43   35.26
   0  -6 -23   -1.78   16.05
   0   7   0    2.68    4.66
   0   7   0   -0.70    5.13
   0  -7   0    2.46    4.85
   0  -7   0   -0.18    5.77
   0   7   1 1287.85   23.50
   0   7  -1 1182.06   23.37
   0   7   1 1232.77   24.32
   0   7  -1 1245.98   24.19
   0  -7   1 1207.04   24.49
   0  -7   1 1241.16   25.74
   0  -7  -1 1295.48   32.17
   0  -7  -1 1203.86   27.10
   0   7   2 1095.47   24.42
   0   7  -2 1183.25   24.01
   0   7   2 1099.26   22.64
   0   7  -2 1129.41   28.29
   0  -7  -2 1137.38   20.86
   0  -7   2 1129.72   23.82
   0  -7  -2 1207.37   31.50
   0  -7   2 1147.76   24.20
   0   7   3  322.66    7.60
   0   7  -3  316.51   10.23
   0   7   3  315.40    9.99
   0   7  -3  292.61    9.14
   0  -7  -3  305.72    7.70
   0  -7   3  307.78   10.54
   0  -7  -3  319.61   11.21
   0  -7   3  319.10   10.87
   0   7   4  857.60   15.16
   0   7  -4  791.30   17.53
   0   7  -4  827.14   19.80
   0  -7  -4  820.25   15.32
   0  -7   4  832.42   20.21
   0  -7  -4  864.83   20.93
   0  -7   4  790.19   19.40
   0   7   5   52.49    4.67
   0   7  -5   64.10    9.35
   0   7  -5   48.31   11.60
   0  -7  -5   59.75    4.89
   0  -7  -5   52.12    8.87
   0  -7   5   44.98    8.14
   0   7  -6    3.64    7.42
   0   7  -6    4.62    8.49
   0  -7  -6   11.87    4.66
   0  -7  -6    9.12    4.22
   0  -7  -6   13.17    9.27
   0  -7   6    4.12    9.26
   0   7  -7 7201.43  290.47
   0   7  -7 7704.86  315.00
   0  -7  -7 7642.91  283.80
   0  -7  -7 7758.33  288.59
   0  -7  -7 7750.31  324.95
   0  -7   7 7512.29  316.21
   0   7  -8   -1.85   10.46
   0   7  -8   17.25   14.97
   0  -7  -8   14.30    5.42
   0  -7  -8   10.03    7.94
   0  -7   8   16.95   10.63
   0   7  -9  197.04   13.69
   0  -7  -9  194.51   11.91
   0  -7   9  191.93   14.47
   0  -7  -9  188.38   11.34
   0   7 -10  212.70   15.44
   0  -7 -10  221.03   13.66
   0  -7  10  192.60   15.90
   0  -7 -10  214.02    8.57
   0   7 -11  118.43   15.41
   0  -7 -11  130.48    8.37
   0  -7  11  120.00   15.45
   0  -7 -11  127.86   11.94
   0   7 -12  130.35   25.24
   0  -7 -12   89.71    8.37
   0  -7  12   70.24   15.33
   0  -7 -12   78.61   12.61
   0   7 -13  865.79   47.61
   0  -7 -13  793.46   21.87
   0  -7  13  750.25   31.70
   0  -7 -13  792.93   20.91
   0   7 -14    5.59   16.25
   0   7  14    5.87    8.47
   0  -7  14   -1.77   16.11
   0  -7 -14   22.02   13.99
   0   7 -15  837.04   37.64
   0   7  15  830.70   24.42
   0  -7  15  793.95   36.85
   0  -7 -15  800.17   32.89
   0   7 -16  612.71   34.40
   0   7  16  597.37   21.06
   0  -7  16  573.14   33.00
   0  -7 -16  601.15   20.52
   0   7 -17  102.87   21.42
   0   7  17   74.63   11.74
   0  -7  17   57.00   19.87
   0  -7 -17   72.65   11.92
   0   7 -18   12.68   21.47
   0   7  18    4.94   11.04
   0  -7  18  -10.10   19.07
   0  -7 -18   11.32   11.14
   0   7 -19   65.52   23.47
   0   7  19   31.38   11.63
   0  -7  19   69.47   21.22
   0  -7 -19   46.52   20.32
   0   7 -20   15.03   23.36
   0   7  20   23.36   11.61
   0  -7  20   15.48   21.37
   0  -7 -20   14.69   12.90
   0   7 -21  -16.78   38.96
   0   7  21    1.33   11.22
   0  -7  21   12.77   21.46
   0  -7 -21   12.17   13.22
   0   7 -22   44.59   25.35
   0   7  22   -4.06   11.41
   0  -7  22   -0.17   36.03
   0  -7 -22    6.49   14.24
   0   8   0  263.04    8.72
   0   8   0  251.90    9.15
   0  -8   0  266.18   12.86
   0  -8   0  262.67   10.49
   0   8   1  820.53   16.57
   0   8  -1  772.36   17.13
   0   8   1  768.97   17.63
   0   8  -1  814.19   17.53
   0  -8   1  828.70   19.20
   0  -8  -1  824.19   16.76
   0  -8   1  791.95   17.84
   0  -8  -1  838.45   19.76
   0   8   2  315.07    8.66
   0   8  -2  307.87   15.19
   0   8   2  295.00   10.46
   0   8  -2  298.05    9.81
   0  -8  -2  306.80   12.14
   0  -8   2  295.10   10.46
   0  -8  -2  311.09   11.61
   0  -8   2  321.44   11.22
   0   8   3  152.61    9.79
   0   8  -3  159.67   13.99
   0   8   3  148.17    8.59
   0   8  -3  127.60    8.16
   0  -8  -3  147.24    6.60
   0  -8   3  140.08    9.00
   0  -8  -3  144.08    9.45
   0  -8   3  144.30    9.22
   0   8   4   21.71    4.98
   0   8  -4   11.53    8.13
   0   8   4   13.89    7.61
   0   8  -4   21.00    6.86
   0  -8  -4   17.29    5.06
   0  -8   4   16.12    8.09
   0  -8  -4   29.56    8.67
   0  -8   4   27.99    8.11
   0   8   5   59.75    5.35
   0   8  -5   48.32    9.25
   0   8  -5   54.50    7.97
   0  -8  -5   45.89    8.66
   0  -8  -5   67.74    9.75
   0  -8   5   48.34    9.38
   0   8   6  118.49    6.20
   0   8  -6  124.88   18.15
   0   8  -6   84.04   14.72
   0  -8  -6  111.40    6.48
   0  -8  -6  111.85   12.13
   0  -8   6  122.94   17.06
   0   8  -7  953.37   34.75
   0   8  -7 1094.31   30.49
   0  -8  -7 1028.19   21.24
   0  -8  -7 1092.54   20.48
   0  -8  -7 1065.77   31.60
   0  -8   7 1047.29   30.59
   0   8  -8  150.57   11.08
   0   8  -8  154.01   13.27
   0  -8  -8  172.30    7.51
   0  -8  -8  155.07    7.04
   0  -8  -8  161.83   13.62
   0  -8   8  148.35   13.94
   0   8  -9   12.01   10.18
   0   8  -9   15.24   19.38
   0  -8  -9    2.50    5.92
   0  -8  -9    6.48    5.56
   0  -8  -9   -0.49   11.77
   0  -8   9    4.06   12.07
   0   8 -10  318.54   19.02
   0  -8 -10  325.79   10.84
   0  -8  10  352.51   19.70
   0  -8 -10  320.82    9.74
   0   8 -11  134.96   17.00
   0  -8 -11  135.89    8.51
   0  -8  11  152.11   16.56
   0  -8 -11  140.71    8.09
   0   8 -12  234.43   19.65
   0  -8 -12  202.31   10.41
   0  -8  12  186.03   18.18
   0  -8 -12  237.53   14.82
   0   8 -13  472.50   25.79
   0  -8 -13  405.76   21.01
   0  -8  13  405.68   24.29
   0  -8 -13  443.69   14.37
   0   8 -14  -17.76   17.23
   0  -8 -14    8.65    8.64
   0  -8  14   16.87   27.78
   0  -8 -14   10.78    8.26
   0   8 -15   86.65   21.06
   0  -8 -15   85.37   10.39
   0  -8  15   97.08   20.10
   0  -8 -15   90.87   10.37
   0   8 -16  380.77   27.55
   0  -8 -16  306.34   22.26
   0  -8  16  315.72   26.18
   0  -8 -16  341.34   14.80
   0   8 -17   46.61   21.65
   0  -8 -17   54.41   16.72
   0  -8  17   10.19   20.14
   0  -8 -17   24.00   16.47
   0   8 -18  -24.39   33.31
   0  -8 -18    7.28   10.69
   0  -8  18   -2.48   19.97
   0  -8 -18    7.25   10.59
   0   8 -19   31.94   34.63
   0  -8 -19   18.86   11.03
   0  -8  19   11.34   20.41
   0  -8 -19   -0.41   11.72
   0   8 -20   25.51   24.52
   0  -8 -20   11.32   10.45
   0  -8  20   23.10   21.39
   0  -8 -20   -2.63   12.33
   0   8 -21   34.62   25.14
   0  -8 -21  -21.78   16.66
   0  -8  21   15.33   22.85
   0  -8 -21   15.67   20.39
   0   8 -22   30.47   18.77
   0  -8 -22    1.20   16.71
   0  -8  22  -21.42   22.70
   0  -8 -22  -11.09   12.99
   0   9   0    8.59   10.47
   0   9   0    2.97    7.16
   0  -9   0    6.68    6.64
   0  -9   0   -6.64    8.30
   0   9   1 8627.93  353.99
   0   9  -1 8266.26  344.65
   0   9   1 8246.31  347.18
   0   9  -1 8700.45  361.07
   0  -9   1 8763.54  375.72
   0  -9  -1 8663.46  376.60
   0  -9   1 8626.14  366.72
   0  -9  -1 8861.29  402.26
   0   9   2 5529.75  172.99
   0   9  -2 5377.91  176.40
   0   9   2 5097.92  167.74
   0   9  -2 5177.72  167.71
   0  -9  -2 5366.89  169.64
   0  -9   2 5146.94  172.22
   0  -9  -2 5541.98  187.16
   0  -9   2 5374.84  180.05
   0   9   3  565.90   13.18
   0   9  -3  558.43   16.29
   0   9   3  538.62   15.98
   0   9  -3  520.66   21.49
   0  -9  -3  521.76   12.86
   0  -9   3  521.15   16.62
   0  -9  -3  561.49   17.26
   0  -9   3  542.45   24.32
   0   9   4 1232.02   29.66
   0   9  -4 1212.11   30.49
   0   9   4 1163.63   29.61
   0   9  -4 1148.13   27.58
   0  -9  -4 1165.22   30.03
   0  -9   4 1132.80   30.36
   0  -9  -4 1255.00   32.81
   0  -9   4 1156.77   30.67
   0   9   5   28.88    5.56
   0   9  -5   14.77   16.02
   0   9  -5   22.12    8.60
   0  -9  -5   32.60    5.82
   0  -9  -5   34.66   10.44
   0  -9   5    9.26   15.69
   0   9   6  348.67    9.53
   0   9  -6  366.82   16.33
   0   9  -6  331.76   13.26
   0  -9  -6  320.46   13.95
   0  -9  -6  338.33   16.96
   0  -9   6  342.84   15.75
   0   9  -7  995.53   27.82
   0   9  -7 1220.20   34.05
   0  -9  -7 1151.60   24.40
   0  -9  -7 1194.01   22.81
   0  -9  -7 1162.46   35.06
   0  -9   7 1066.44   31.84
   0   9  -8  170.57   12.69
   0   9  -8  219.94   15.35
   0  -9  -8  228.77    8.87
   0  -9  -8  215.72    7.72
   0  -9  -8  208.41   15.52
   0  -9   8  209.17   15.90
   0   9  -9    4.30   10.62
   0   9  -9   20.20   12.74
   0  -9  -9    3.48   10.10
   0  -9  -9   12.69    5.59
   0  -9  -9   14.84   12.43
   0  -9   9    5.32   12.91
   0   9 -10  133.52   22.36
   0   9 -10  177.13   16.83
   0  -9 -10  136.95   12.91
   0  -9 -10  149.37   11.92
   0  -9 -10  162.47   16.97
   0  -9  10  147.15   16.60
   0   9 -11  582.17   25.32
   0   9 -11  600.63   27.90
   0  -9 -11  584.77   16.16
   0  -9 -11  579.96   15.20
   0  -9 -11  595.10   27.67
   0  -9  11  549.04   39.98
   0   9 -12   14.04   15.98
   0   9 -12   19.80   15.78
   0  -9 -12    0.53    7.61
   0  -9 -12    2.55    7.13
   0  -9  12   17.16   15.63
   0   9 -13  291.20   23.23
   0  -9 -13  251.37   11.67
   0  -9  13  252.46   22.16
   0  -9 -13  266.20   11.25
   0   9 -14    6.67   18.33
   0  -9 -14   -3.20    8.55
   0  -9  14   -7.45   17.91
   0  -9 -14    8.35    8.06
   0   9 -15   60.33   20.69
   0  -9 -15   45.29   15.05
   0  -9  15   22.84   30.39
   0  -9 -15   35.15    9.16
   0   9 -16   16.63   20.49
   0  -9 -16   18.19    9.55
   0  -9  16    7.95   19.46
   0  -9 -16    0.24    9.49
   0   9 -17  -16.33   20.32
   0  -9 -17    9.72    9.99
   0  -9  17   14.53   32.07
   0  -9 -17   -4.41   10.05
   0   9 -18    9.73   21.85
   0  -9 -18   27.31   10.70
   0  -9  18   29.74   21.05
   0  -9 -18   12.67   10.73
   0   9 -19   -3.15   23.37
   0  -9 -19    8.62   10.74
   0  -9  19   14.47   34.43
   0  -9 -19   17.81   17.76
   0   9 -20  -26.42   23.96
   0  -9 -20    2.59   15.87
   0  -9  20   13.92   22.25
   0  -9 -20   11.49   18.05
   0   9 -21  -15.37   19.21
   0  -9 -21   -2.27   16.05
   0  -9  21   -8.02   37.25
   0  -9 -21    9.12   11.65
   0   9 -22   26.00   32.98
   0  -9 -22   12.43   11.11
   0  -9  22   28.30   25.06
   0  -9 -22    8.08   13.29
   0  10   0  340.98   12.27
   0  10   0  333.50   12.97
   0 -10   0  340.51   12.61
   0 -10   0  380.70   23.14
   0  10   1 2662.37   66.25
   0  10  -1 2530.11   67.14
   0  10   1 2517.27   67.11
   0  10  -1 2642.71   68.10
   0 -10   1 2721.94   74.20
   0 -10  -1 2598.48   66.51
   0 -10   1 2577.53   69.08
   0 -10  -1 2721.93   74.95
   0  10   2 5519.84  179.52
   0  10  -2 5160.11  194.50
   0  10   2 5222.59  177.79
   0  10  -2 5503.52  203.21
   0 -10   2 5302.35  184.67
   0 -10   2 5577.74  194.07
   0 -10  -2 5637.60  220.92
   0 -10  -2 5326.95  177.42
   0  10   3  984.49   21.62
   0  10  -3  926.77   24.44
   0  10   3  945.13   25.10
   0  10  -3 1013.11   34.75
   0 -10   3  951.62   26.39
   0 -10   3  972.73   27.57
   0 -10  -3  997.73   28.61
   0 -10  -3  948.51   21.63
   0  10   4  317.71   10.21
   0  10  -4  323.15   14.97
   0  10   4  325.90   20.51
   0  10  -4  309.09   12.93
   0 -10  -4  291.65   15.07
   0 -10   4  302.96   14.62
   0 -10  -4  306.64   15.79
   0 -10   4  339.65   14.92
   0  10   5   63.09    6.81
   0  10  -5   53.54    9.73
   0  10  -5   71.28   11.19
   0 -10  -5   52.08    6.83
   0 -10   5   61.29   11.47
   0 -10  -5   47.52   12.24
   0 -10   5   64.79   10.93
   0  10   6  115.31    7.20
   0  10  -6  115.54   12.91
   0  10  -6   94.94   17.04
   0 -10  -6  117.46    7.62
   0 -10  -6  110.73   14.01
   0 -10   6  105.55   13.19
   0  10  -7  283.29   14.03
   0  10  -7  324.98   17.11
   0 -10  -7  313.59   14.94
   0 -10  -7  311.47    9.10
   0 -10  -7  294.86   17.91
   0 -10   7  283.80   16.56
   0  10  -8   44.54   10.81
   0  10  -8   64.51   13.18
   0 -10  -8   69.66   11.06
   0 -10  -8   60.68    6.15
   0 -10  -8   86.88   14.15
   0 -10   8   79.30   21.10
   0  10  -9   65.17   12.04
   0  10  -9   77.85   14.36
   0 -10  -9   75.99    7.59
   0 -10  -9   83.02    6.72
   0 -10  -9   68.00   24.10
   0 -10   9   89.49   14.94
   0  10 -10   23.81   20.08
   0  10 -10   10.61   23.71
   0 -10 -10   25.97    6.88
   0 -10 -10    8.66   10.30
   0 -10 -10   28.80   14.65
   0 -10  10    1.45   14.69
   0  10 -11   49.19   14.05
   0  10 -11   41.03   16.64
   0 -10 -11   23.91   12.02
   0 -10 -11   45.64    7.04
   0 -10 -11   37.30   26.71
   0 -10  11   23.76   16.38
   0  10 -12    4.59   26.39
   0  10 -12   63.77   16.64
   0 -10 -12   20.97    7.81
   0 -10 -12   19.63    7.31
   0 -10 -12   23.52   17.82
   0 -10  12    8.67   17.19
   0  10 -13  132.09   19.82
   0  10 -13  141.92   20.70
   0 -10 -13  116.40    9.73
   0 -10 -13  126.78    9.31
   0 -10 -13  116.86   21.14
   0 -10  13  114.33   20.17
   0  10 -14   31.94   19.22
   0  10 -14   10.46   19.39
   0 -10 -14   20.33   13.84
   0 -10 -14   15.37   12.48
   0 -10 -14  -11.24   18.69
   0 -10  14  -13.89   18.32
   0  10 -15   36.42   21.45
   0  10 -15   49.39   22.73
   0 -10 -15   43.75    9.44
   0 -10 -15   39.78   14.19
   0 -10  15   45.43   19.42
   0  10 -16   73.30   21.79
   0 -10 -16   78.82   10.65
   0 -10  16   65.94   22.93
   0 -10 -16   89.48   16.20
   0  10 -17    1.96   22.16
   0 -10 -17   12.25   15.79
   0 -10  17   42.68   22.14
   0  10 -18   87.76   25.25
   0 -10 -18   57.12   11.33
   0 -10  18   94.46   24.29
   0 -10 -18   77.36   17.83
   0  10 -19   23.53   24.42
   0 -10 -19   13.85   10.59
   0 -10  19    5.53   22.83
   0 -10 -19   14.62   10.86
   0  10 -20    8.64   40.41
   0 -10 -20   -2.52    9.95
   0 -10  20   20.05   24.23
   0 -10 -20   19.89   10.85
   0  10 -21   57.90   26.92
   0 -10 -21   26.60   10.99
   0 -10  21   31.67   25.34
   0 -10 -21   20.79   11.64
   0  11   0   12.31    8.18
   0  11   0   14.81    9.10
   0 -11   0   11.33   13.55
   0 -11   0    1.98   10.82
   0  11   1   76.83   13.63
   0  11  -1   66.33   15.56
   0  11   1   67.55   10.21
   0  11  -1   73.00    9.84
   0 -11   1   75.05   11.68
   0 -11  -1   66.71   13.66
   0 -11   1   81.27   10.42
   0 -11  -1   61.25   12.04
   0  11   2  424.52   13.92
   0  11  -2  416.59   15.56
   0  11   2  411.71   16.25
   0  11  -2  459.53   16.19
   0 -11   2  417.05   16.55
   0 -11   2  451.09   17.90
   0 -11  -2  482.44   19.04
   0 -11  -2  430.93   19.63
   0  11   3 1461.24   33.71
   0  11  -3 1495.17   39.90
   0  11   3 1375.09   36.95
   0  11  -3 1391.97   36.86
   0 -11  -3 1423.98   40.97
   0 -11   3 1419.91   40.02
   0 -11  -3 1477.38   42.47
   0 -11   3 1498.33   42.25
   0  11   4 2456.97   67.99
   0  11  -4 2471.04   68.62
   0  11   4 2296.50   64.47
   0  11  -4 2230.22   61.31
   0 -11  -4 2383.95   59.10
   0 -11   4 2376.77   69.09
   0 -11  -4 2497.17   89.39
   0 -11   4 2548.39   90.87
   0  11   5   25.16   10.65
   0  11  -5    5.63   15.91
   0  11  -5   19.59   11.62
   0 -11  -5   15.47    7.11
   0 -11   5   36.17   12.09
   0 -11  -5   26.95   19.84
   0 -11   5   16.42   11.61
   0  11   6  890.44   25.98
   0  11  -6  910.19   29.45
   0  11  -6  847.08   34.81
   0 -11  -6  860.37   20.35
   0 -11  -6  914.45   43.86
   0 -11   6  839.51   29.14
   0  11   7  612.77   20.41
   0  11  -7  630.52   25.24
   0  11  -7  552.68   29.66
   0 -11  -7  597.55   15.34
   0 -11  -7  607.38   25.36
   0 -11   7  567.94   24.50
   0  11  -8  782.15   25.52
   0  11  -8  930.63   45.66
   0 -11  -8  832.55   20.27
   0 -11  -8  838.61   18.24
   0 -11  -8  849.70   32.13
   0 -11   8  782.10   30.63
   0  11  -9  292.02   16.28
   0  11  -9  321.32   21.40
   0 -11  -9  324.31   11.45
   0 -11  -9  329.61   10.30
   0 -11  -9  312.41   21.51
   0 -11   9  290.23   20.45
   0  11 -10  114.63   14.38
   0  11 -10  122.32   16.74
   0 -11 -10  111.02    8.66
   0 -11 -10  105.87   12.28
   0 -11 -10  119.21   17.84
   0 -11  10   79.11   27.77
   0  11 -11  306.78   19.88
   0  11 -11  335.55   22.39
   0 -11 -11  294.65   12.22
   0 -11 -11  310.77   11.08
   0 -11 -11  326.73   24.25
   0 -11  11  310.48   22.74
   0  11 -12  134.98   17.95
   0  11 -12  178.32   20.51
   0 -11 -12  149.06   10.17
   0 -11 -12  155.39    9.27
   0 -11 -12  149.12   21.75
   0 -11  12  160.85   33.00
   0  11 -13   39.30   17.05
   0  11 -13   -1.21   29.94
   0 -11 -13  -10.31   13.01
   0 -11 -13    3.32    7.54
   0 -11 -13   25.22   19.05
   0 -11  13  -10.77   17.58
   0  11 -14   79.11   20.30
   0 -11 -14   53.33    9.62
   0 -11  14   78.41   20.06
   0 -11 -14   64.09   21.26
   0 -11 -14   57.14    8.63
   0  11 -15   37.32   35.54
   0 -11 -15   47.21   14.84
   0 -11  15   18.82   21.14
   0 -11 -15   28.50   22.18
   0 -11 -15   41.23    8.91
   0  11 -16   11.78   22.84
   0  11 -16    6.94   35.65
   0 -11 -16   34.63    9.89
   0 -11 -16   37.15    9.45
   0 -11 -16   32.10   23.87
   0 -11  16    6.40   33.57
   0  11 -17   -8.10   25.45
   0  11 -17   76.84   37.09
   0 -11 -17    2.83    9.98
   0 -11 -17   13.27    9.62
   0 -11 -17   14.08   24.67
   0 -11  17    1.21   21.89
   0  11 -18  -47.47   27.93
   0  11 -18   30.32   24.71
   0 -11 -18   33.89   16.01
   0 -11 -18    6.34    9.93
   0 -11 -18   43.23   23.97
   0 -11  18   51.12   38.03
   0  11 -19   -4.05   29.92
   0  11 -19   20.01   25.40
   0 -11 -19   -2.33   16.31
   0 -11 -19    2.70   10.07
   0 -11 -19  -16.30   25.14
   0 -11  19   24.95   24.44
   0  11 -20   25.09   34.44
   0  11 -20    3.99   27.45
   0 -11 -20    3.24   16.70
   0 -11 -20   19.95   10.78
   0 -11 -20   35.75   27.11
   0 -11  20   64.17   41.81
   0  11 -21  -21.48   38.00
   0  11 -21   16.47   27.55
   0 -11 -21   13.44   10.06
   0 -11 -21    8.20   16.39
   0 -11 -21   37.81   26.96
   0 -11  21    4.26   26.47
   0  12   0   -0.47   14.24
   0  12   0   12.55    9.79
   0 -12   0    7.27    9.49
   0 -12   0    8.65   11.44
   0  12   1 1601.87   39.64
   0  12  -1 1451.81   40.29
   0  12   1 1474.27   52.51
   0  12  -1 1586.35   41.61
   0 -12   1 1604.93   47.36
   0 -12  -1 1565.66   40.48
   0 -12   1 1597.10   54.33
   0 -12  -1 1614.37   47.62
   0  12   2   37.54    8.64
   0  12  -2   40.84   10.37
   0  12   2   40.35   10.53
   0  12  -2   51.66   10.59
   0 -12   2   45.24   11.95
   0 -12  -2   38.06    8.69
   0 -12   2   39.13   10.77
   0 -12  -2   39.10   20.16
   0  12   3    0.42    7.87
   0  12  -3    8.75    9.53
   0  12   3    9.81   10.52
   0  12  -3    0.53   17.10
   0 -12   3   11.14   10.95
   0 -12   3   15.16   11.93
   0 -12  -3   -4.27   12.41
   0 -12  -3   18.02    7.89
   0  12   4  419.82   13.82
   0  12  -4  419.24   16.66
   0  12   4  405.35   17.64
   0  12  -4  431.11   18.45
   0 -12   4  406.74   18.91
   0 -12   4  438.05   19.88
   0 -12  -4  429.75   21.20
   0 -12  -4  422.84   13.71
   0  12   5  110.46    8.55
   0  12  -5  113.19   13.61
   0  12   5  120.73   12.94
   0  12  -5  102.78   11.92
   0 -12  -5   99.06    8.69
   0 -12   5  104.57   13.96
   0 -12  -5  120.96   15.50
   0 -12   5  119.30   14.67
   0  12   6  594.59   16.20
   0  12  -6  629.33   24.75
   0  12  -6  563.09   21.22
   0 -12  -6  572.43   16.10
   0 -12  -6  654.80   26.68
   0 -12   6  586.05   25.13
   0  12   7  114.75    8.15
   0  12  -7  127.55   15.78
   0  12  -7  107.49   12.73
   0 -12  -7  111.53    8.56
   0 -12  -7   99.39   26.11
   0 -12   7  104.50   15.74
   0  12  -8   49.31   12.25
   0  12  -8   58.84   16.00
   0 -12  -8   46.96    7.72
   0 -12  -8   53.28    6.90
   0 -12  -8   49.50   16.15
   0 -12   8   41.90   15.35
   0  12  -9  -14.07   12.66
   0  12  -9   12.07   15.63
   0 -12  -9    4.80    7.55
   0 -12  -9    3.75    6.78
   0 -12  -9    3.59   16.23
   0 -12   9   -5.56   15.67
   0  12 -10 1052.58   36.13
   0  12 -10 1167.44   61.24
   0 -12 -10 1092.73   35.81
   0 -12 -10 1192.47   27.20
   0 -12 -10 1170.28   46.73
   0 -12  10 1092.56   44.14
   0  12 -11  171.49   17.58
   0  12 -11  210.57   20.98
   0 -12 -11  168.65   15.45
   0 -12 -11  196.16   14.36
   0 -12 -11  191.28   22.75
   0 -12  11  191.62   22.11
   0  12 -12   32.29   15.27
   0  12 -12   17.02   18.11
   0 -12 -12   22.84    7.95
   0 -12 -12   13.74    7.35
   0 -12 -12    4.21   20.09
   0 -12  12   28.89   18.49
   0  12 -13    4.49   16.85
   0  12 -13    9.25   19.40
   0 -12 -13    2.74    8.00
   0 -12 -13   -2.91   11.76
   0 -12 -13   14.45   19.91
   0 -12  13   10.27   18.82
   0  12 -14  268.33   39.05
   0  12 -14  255.01   27.17
   0 -12 -14  247.81   19.05
   0 -12 -14  257.83   12.23
   0 -12 -14  252.32   27.36
   0 -12  14  218.28   40.93
   0  12 -15   45.57   21.43
   0  12 -15   49.57   22.29
   0 -12 -15   39.59    9.64
   0 -12 -15   39.97    8.89
   0 -12 -15   64.28   23.15
   0 -12  15   39.61   21.59
   0  12 -16   44.29   24.19
   0  12 -16   46.04   23.30
   0 -12 -16   42.75   10.07
   0 -12 -16   42.54   14.52
   0 -12 -16   29.32   24.70
   0 -12  16   15.26   22.66
   0  12 -17    0.16   18.74
   0  12 -17   28.90   24.50
   0 -12 -17   19.04   15.34
   0 -12 -17   18.14   14.51
   0 -12 -17   31.75   38.41
   0 -12  17  -21.53   23.67
   0  12 -18    0.06   31.45
   0  12 -18  -12.96   25.49
   0 -12 -18   -1.86    9.76
   0 -12 -18   -1.35   14.97
   0 -12 -18   -9.45   24.99
   0 -12  18   19.76   23.98
   0  12 -19  -22.49   47.65
   0  12 -19  -27.05   26.21
   0 -12 -19   -8.48    9.51
   0 -12 -19   -2.59   14.84
   0 -12 -19    2.16   28.92
   0 -12  19   23.65   25.19
   0  12 -20    0.14   56.20
   0  12 -20    8.65   26.83
   0 -12 -20   15.65    9.38
   0 -12 -20   -7.22   15.30
   0 -12 -20    4.97   27.47
   0 -12  20   21.17   27.31
   0  13   0    9.41    9.84
   0  13   0    1.44   10.51
   0 -13   0   -4.98   10.17
   0 -13   0   17.37   12.27
   0  13   1  266.43   13.50
   0  13  -1  254.50   14.25
   0  13   1  253.90   23.52
   0  13  -1  258.49   14.19
   0 -13   1  316.28   26.58
   0 -13  -1  256.78   13.64
   0 -13   1  267.90   14.92
   0 -13  -1  274.72   17.45
   0  13   2  131.15   10.83
   0  13  -2  106.00   12.56
   0  13   2  103.52   13.10
   0  13  -2  113.77   12.92
   0 -13   2  122.54   14.47
   0 -13  -2  103.82   16.70
   0 -13   2  103.52   19.98
   0 -13  -2  130.07   15.15
   0  13   3  206.84   12.15
   0  13  -3  200.73   14.22
   0  13   3  234.13   15.10
   0  13  -3  228.95   14.77
   0 -13   3  210.37   15.86
   0 -13   3  211.52   17.30
   0 -13  -3  230.83   17.02
   0 -13  -3  219.78   12.09
   0  13   4  889.79   23.37
   0  13  -4  792.12   26.66
   0  13   4  816.09   27.57
   0  13  -4  895.19   29.46
   0 -13   4  854.51   29.84
   0 -13   4  896.42   32.52
   0 -13  -4  905.65   32.76
   0 -13  -4  846.58   23.06
   0  13   5    2.71    7.84
   0  13  -5   18.20   12.61
   0  13   5   -3.75   12.23
   0  13  -5   13.16   11.08
   0 -13  -5    5.57    7.65
   0 -13   5    1.27   12.76
   0 -13  -5    6.24   14.07
   0 -13   5   28.19   22.05
   0  13   6   12.12   12.61
   0  13  -6   21.37   14.75
   0  13  -6   26.72   11.72
   0 -13  -6   39.25    7.84
   0 -13  -6   42.84   15.06
   0 -13   6   18.43   14.68
   0  13   7   59.24   13.20
   0  13  -7   77.71   16.54
   0  13  -7   51.99   13.38
   0 -13  -7   80.36    8.75
   0 -13  -7   85.12   17.31
   0 -13   7   78.50   15.73
   0  13   8   78.75    8.33
   0  13  -8   89.72   27.01
   0  13  -8   68.11   13.83
   0 -13  -8   71.94    8.50
   0 -13  -8   44.73   28.46
   0 -13   8   85.07   16.36
   0  13  -9  155.13   15.58
   0  13  -9  144.72   19.98
   0 -13  -9  135.31   14.97
   0 -13  -9  160.31    8.96
   0 -13  -9  165.87   21.19
   0 -13   9  137.23   20.41
   0  13 -10   53.91   14.50
   0  13 -10   95.67   19.10
   0 -13 -10   59.64    8.94
   0 -13 -10   82.31    8.02
   0 -13 -10   71.49   20.33
   0 -13  10   78.71   18.44
   0  13 -11   75.66   23.57
   0  13 -11   29.04   19.56
   0 -13 -11   48.97    8.39
   0 -13 -11   47.12    7.78
   0 -13 -11   36.38   20.34
   0 -13  11   64.35   19.23
   0  13 -12  883.43   37.26
   0  13 -12  974.09   44.46
   0 -13 -12  884.08   24.92
   0 -13 -12  965.33   30.99
   0 -13 -12  956.55   64.06
   0 -13  12  885.02   43.37
   0  13 -13   10.80   17.11
   0  13 -13   -1.14   33.32
   0 -13 -13   -4.82    8.74
   0 -13 -13    6.25    7.71
   0 -13 -13  -12.86   20.83
   0 -13  13    6.65   19.39
   0  13 -14   73.03   20.41
   0  13 -14   64.97   22.08
   0 -13 -14   40.55    9.69
   0 -13 -14   49.66   13.51
   0 -13 -14   46.78   23.74
   0 -13  14   19.10   22.19
   0  13 -15   72.47   21.97
   0  13 -15   79.73   24.47
   0 -13 -15   67.78   15.61
   0 -13 -15   81.19    9.64
   0 -13 -15   68.91   41.27
   0 -13  15   60.52   23.59
   0  13 -16  -15.08   22.82
   0  13 -16   14.94   24.27
   0 -13 -16   26.44    9.40
   0 -13 -16    9.44    8.79
   0 -13 -16   33.92   21.96
   0 -13  16   26.60   23.61
   0  13 -17   29.50   42.40
   0  13 -17  116.56   28.04
   0 -13 -17   60.61   10.62
   0 -13 -17   64.77    9.91
   0 -13 -17   76.57   26.44
   0 -13  17   86.12   23.32
   0  13 -18   43.19   27.62
   0  13 -18  -18.71   42.64
   0 -13 -18  -15.11   15.35
   0 -13 -18   11.74    8.91
   0 -13 -18  -20.68   25.98
   0 -13  18   31.51   23.81
   0  13 -19    3.94   29.87
   0  13 -19   20.62   44.59
   0 -13 -19    3.09   14.54
   0 -13 -19    2.43    9.01
   0 -13 -19   11.35   27.42
   0 -13  19    4.06   39.04
   0  13 -20   34.96   34.39
   0  13 -20   21.54   46.46
   0 -13 -20    9.64    8.50
   0 -13 -20    2.24    8.61
   0 -13 -20   -1.46   29.01
   0 -13  20   -1.78   28.08
   0  14   0  549.84   19.49
   0  14   0  490.35   21.13
   0 -14   0  519.78   20.72
   0 -14   0  548.25   36.78
   0  14   1   91.09   11.39
   0  14  -1   96.46   21.41
   0  14   1  104.04   13.05
   0  14  -1  101.98   12.29
   0 -14   1   97.82   16.10
   0 -14  -1  123.38   18.74
   0 -14   1   95.33   12.99
   0 -14  -1  108.77   16.16
   0  14   2  182.51   12.42
   0  14  -2  179.91   22.54
   0  14   2  160.33   14.66
   0  14  -2  195.59   14.67
   0 -14   2  177.30   17.22
   0 -14  -2  183.46   12.46
   0 -14   2  170.20   15.22
   0 -14  -2  181.77   18.21
   0  14   3   31.04    9.94
   0  14  -3   58.89   20.37
   0  14   3   32.35   12.83
   0  14  -3   42.16   19.78
   0 -14   3   40.01   14.66
   0 -14  -3   29.49    9.54
   0 -14   3   23.76   13.44
   0 -14  -3   40.35   15.09
   0  14   4  340.32   14.46
   0  14  -4  310.71   26.80
   0  14   4  308.55   18.38
   0  14  -4  312.77   18.86
   0 -14   4  307.43   19.79
   0 -14   4  347.54   21.67
   0 -14  -4  332.27   21.47
   0 -14  -4  325.92   20.43
   0  14   5   43.97    9.34
   0  14  -5   49.06   21.08
   0  14   5   30.66   14.05
   0  14  -5   49.71   14.67
   0 -14   5   52.93   24.00
   0 -14   5   52.75   16.49
   0 -14  -5   36.67   26.15
   0 -14  -5   34.34    9.14
   0  14   6  407.11   14.95
   0  14  -6  366.56   19.80
   0  14  -6  413.90   23.20
   0 -14  -6  357.21   14.58
   0 -14   6  408.94   24.33
   0 -14  -6  391.81   25.02
   0 -14   6  374.46   23.90
   0  14   7   96.62    9.50
   0  14  -7  118.89   17.40
   0  14  -7   98.76   14.76
   0 -14  -7   92.69    9.89
   0 -14  -7  121.37   19.19
   0 -14   7   94.64   17.27
   0  14   8   31.91    8.53
   0  14  -8   29.69   16.91
   0  14  -8   10.77   13.65
   0 -14  -8   27.78    8.42
   0 -14  -8   37.30   18.55
   0 -14   8   46.70   17.20
   0  14  -9  173.95   26.10
   0  14  -9  196.14   21.74
   0 -14  -9  177.27   16.31
   0 -14  -9  180.56   10.25
   0 -14  -9  192.18   23.32
   0 -14   9  192.08   21.62
   0  14 -10   81.43   15.33
   0  14 -10   79.05   19.98
   0 -14 -10   75.23    9.60
   0 -14 -10   79.25   13.36
   0 -14 -10   36.56   21.66
   0 -14  10   81.76   19.21
   0  14 -11   32.03   14.89
   0  14 -11    7.74   19.55
   0 -14 -11    8.41    8.76
   0 -14 -11   -2.61    7.48
   0 -14 -11  -12.14   19.94
   0 -14  11    6.57   18.63
   0  14 -12   37.22   16.64
   0  14 -12   36.01   20.72
   0 -14 -12   23.86   14.19
   0 -14 -12   14.09    8.44
   0 -14 -12   23.83   21.88
   0 -14  12   25.04   20.39
   0  14 -13  661.54   34.54
   0  14 -13  765.99   42.77
   0 -14 -13  675.81   22.10
   0 -14 -13  704.00   20.67
   0 -14 -13  750.86   41.92
   0 -14  13  671.34   41.85
   0  14 -14   29.88   19.14
   0  14 -14   25.99   22.90
   0 -14 -14   15.29   14.64
   0 -14 -14   30.05    8.62
   0 -14 -14   44.19   38.87
   0 -14  14    7.20   22.96
   0  14 -15  115.67   22.10
   0  14 -15   93.93   26.31
   0 -14 -15   57.98   10.10
   0 -14 -15   83.45    9.66
   0 -14 -15   65.25   27.21
   0 -14  15   58.22   24.85
   0  14 -16  -24.45   37.44
   0  14 -16   44.89   25.68
   0 -14 -16   14.39   14.17
   0 -14 -16   15.54   13.28
   0 -14 -16    6.57   23.45
   0 -14  16  -29.44   21.95
   0  14 -17   62.15   25.79
   0  14 -17   61.42   27.41
   0 -14 -17   16.61    9.55
   0 -14 -17   55.94   25.63
   0 -14 -17   14.40    8.84
   0  14 -18   23.73   29.56
   0  14 -18   16.88   30.81
   0 -14 -18   17.99    9.09
   0 -14 -18    9.18    8.51
   0 -14 -18   -2.63   27.20
   0 -14  18   18.95   24.46
   0  14 -19  -25.09   31.91
   0  14 -19   32.75   28.91
   0 -14 -19   11.87    8.34
   0 -14 -19    4.67    8.08
   0 -14 -19   15.94   46.82
   0 -14  19   11.22   40.73
   0  15   0   17.38   11.36
   0  15   0   -2.82   12.35
   0 -15   0    4.92   18.08
   0 -15   0   -8.87   15.20
   0  15   1  609.59   30.69
   0  15  -1  531.19   23.23
   0  15   1  558.14   23.91
   0  15  -1  595.65   31.73
   0 -15   1  611.39   27.99
   0 -15  -1  555.64   21.39
   0 -15   1  565.69   23.13
   0 -15  -1  631.34   29.19
   0  15   2  278.46   22.95
   0  15  -2  237.42   17.61
   0  15   2  267.00   18.09
   0  15  -2  292.94   17.26
   0 -15   2  276.29   21.75
   0 -15  -2  275.74   15.30
   0 -15   2  281.58   18.25
   0 -15  -2  303.27   21.58
   0  15   3   28.16   10.37
   0  15  -3    8.36   13.04
   0  15   3    1.64   13.44
   0  15  -3   21.71   13.18
   0 -15   3   13.94   15.98
   0 -15  -3   10.16    9.96
   0 -15   3    8.51   14.08
   0 -15  -3    1.07   15.85
   0  15   4  124.60   12.18
   0  15  -4  125.58   15.43
   0  15   4  122.70   15.70
   0  15  -4  139.63   16.81
   0 -15   4  144.60   19.32
   0 -15  -4  121.82   11.66
   0 -15   4  126.94   17.40
   0 -15  -4  137.88   19.19
   0  15   5 2592.49   87.20
   0  15  -5 2293.43   77.38
   0  15   5 2292.82   78.43
   0  15  -5 2579.44   86.66
   0 -15   5 2420.06  113.41
   0 -15   5 2681.36   96.37
   0 -15  -5 2604.00   96.36
   0 -15  -5 2379.62   70.92
   0  15   6   48.54   10.14
   0  15  -6   47.79   14.04
   0  15  -6   47.77   16.79
   0 -15   6   31.38   18.74
   0 -15  -6   37.03    9.73
   0 -15  -6   46.55   19.05
   0 -15   6   36.57   17.28
   0  15   7   76.81    9.92
   0  15  -7   58.94   23.34
   0  15  -7   49.35   18.40
   0 -15   7   45.23   18.77
   0 -15  -7   45.50   31.65
   0 -15  -7   45.08    9.61
   0  15   8  214.70   11.84
   0  15  -8  206.57   35.01
   0  15  -8  209.91   17.54
   0 -15  -8  211.13   11.95
   0 -15  -8  215.67   24.81
   0 -15   8  223.24   22.00
   0  15  -9   39.65   15.68
   0  15  -9   54.76   19.83
   0 -15  -9   56.56    9.15
   0 -15  -9   71.71    8.58
   0 -15  -9   42.83   21.25
   0 -15   9   59.79   19.98
   0  15 -10  155.87   27.46
   0  15 -10  153.99   23.48
   0 -15 -10  142.81   10.62
   0 -15 -10  151.27    9.95
   0 -15 -10  155.59   23.93
   0 -15  10  156.45   22.48
   0  15 -11   52.40   16.98
   0  15 -11   91.10   22.16
   0 -15 -11   57.05   15.12
   0 -15 -11   61.95   13.82
   0 -15 -11   71.14   23.03
   0 -15  11   78.96   20.79
   0  15 -12   42.48   28.54
   0  15 -12   -5.61   33.44
   0 -15 -12   25.50    8.76
   0 -15 -12    9.34    8.48
   0 -15 -12   29.24   22.62
   0 -15  12   15.42   21.36
   0  15 -13  208.76   22.36
   0  15 -13  240.31   28.02
   0 -15 -13  218.99   12.64
   0 -15 -13  228.02   12.11
   0 -15 -13  287.25   47.01
   0 -15  13  214.78   29.78
   0  15 -14    5.76   19.26
   0  15 -14   29.55   24.06
   0 -15 -14    7.66    8.99
   0 -15 -14    5.79    8.22
   0 -15 -14  -20.32   24.91
   0 -15  14   -8.76   24.16
   0  15 -15  -35.25   34.55
   0  15 -15   -7.87   25.84
   0 -15 -15    1.88   13.77
   0 -15 -15    3.88    8.25
   0 -15 -15  -45.05   22.86
   0 -15  15   35.19   36.87
   0  15 -16  -32.55   21.57
   0  15 -16   32.02   26.96
   0 -15 -16   10.66    8.40
   0 -15 -16    1.81    8.16
   0 -15 -16  -42.55   24.71
   0 -15  16    3.67   23.52
   0  15 -17   -5.03   25.19
   0  15 -17   11.84   30.09
   0 -15 -17    6.82    8.11
   0 -15 -17   15.66    8.30
   0 -15 -17   24.25   42.40
   0 -15  17  -42.03   39.40
   0  15 -18  -27.39   29.21
   0  15 -18  -26.74   31.67
   0 -15 -18    5.51   12.48
   0 -15 -18    2.97   12.29
   0 -15 -18  -42.70   27.77
   0 -15  18  -41.00   25.68
   0  15 -19   -8.37   33.25
   0  15 -19   -2.15   51.37
   0 -15  19   14.21   27.26
   0 -15 -19   -1.86   29.27
   0  16   0    0.83   12.21
   0  16   0   -4.29   13.50
   0 -16   0   -0.15   12.42
   0 -16   0   -5.30   17.03
   0  16   1  382.74   18.52
   0  16  -1  329.90   20.10
   0  16   1  328.09   20.36
   0  16  -1  393.92   20.22
   0 -16   1  395.52   26.58
   0 -16  -1  373.04   18.88
   0 -16   1  398.78   30.80
   0 -16  -1  416.48   26.19
   0  16   2  221.89   14.88
   0  16  -2  201.81   17.19
   0  16   2  219.08   17.53
   0  16  -2  219.74   17.51
   0 -16   2  231.97   21.75
   0 -16  -2  197.67   14.91
   0 -16   2  207.73   18.29
   0 -16  -2  251.30   22.24
   0  16   3  407.77   18.53
   0  16  -3  350.29   21.12
   0  16   3  364.13   22.24
   0  16  -3  412.52   22.15
   0 -16   3  444.07   27.07
   0 -16  -3  388.18   17.98
   0 -16   3  390.36   35.29
   0 -16  -3  443.96   27.30
   0  16   4  186.91   13.80
   0  16  -4  207.72   28.75
   0  16   4  187.72   18.65
   0  16  -4  179.58   18.88
   0 -16   4  200.22   19.58
   0 -16   4  198.20   22.53
   0 -16  -4  176.68   23.06
   0 -16  -4  167.46   20.75
   0  16   5  188.01   21.16
   0  16  -5  151.32   18.01
   0  16   5  195.60   19.36
   0  16  -5  218.32   20.41
   0 -16   5  214.94   24.15
   0 -16  -5  209.84   13.25
   0 -16   5  188.11   21.02
   0 -16  -5  224.34   37.46
   0  16   6  163.49   12.74
   0  16  -6  142.58   17.37
   0  16  -6  154.90   20.38
   0 -16   6  145.61   22.77
   0 -16  -6  142.90   18.57
   0 -16  -6  150.73   22.32
   0 -16   6  151.81   20.91
   0  16   7  108.50   17.51
   0  16  -7  129.25   16.60
   0  16  -7  124.51   20.17
   0 -16   7  116.14   20.65
   0 -16  -7  151.78   22.54
   0 -16  -7  121.86   11.34
   0  16   8  154.19   11.53
   0  16  -8  178.41   22.43
   0  16  -8  139.20   28.58
   0 -16  -8  141.46   11.51
   0 -16  -8  163.70   37.61
   0 -16   8  136.58   21.64
   0  16  -9  212.41   20.19
   0  16  -9  222.76   25.83
   0 -16  -9  202.41   18.28
   0 -16  -9  263.93   11.67
   0 -16  -9  201.19   26.26
   0 -16   9  219.40   25.27
   0  16 -10  310.59   22.97
   0  16 -10  326.79   27.02
   0 -16 -10  302.45   14.22
   0 -16 -10  352.73   19.52
   0 -16 -10  353.89   29.93
   0 -16  10  321.44   28.69
   0  16 -11  243.32   22.50
   0  16 -11  268.86   28.14
   0 -16 -11  256.21   19.67
   0 -16 -11  281.96   12.79
   0 -16 -11  273.89   31.09
   0 -16  11  302.49   28.63
   0  16 -12   84.55   18.52
   0  16 -12  131.17   24.39
   0 -16 -12   80.43   10.45
   0 -16 -12   99.58    9.82
   0 -16 -12   57.04   42.17
   0 -16  12  116.46   24.62
   0  16 -13   -8.95   17.98
   0  16 -13   -5.44   22.78
   0 -16 -13  -11.55   13.59
   0 -16 -13    0.62    8.36
   0 -16 -13  -18.26   24.49
   0 -16  13   -5.38   35.87
   0  16 -14   59.66   33.97
   0  16 -14  119.14   26.30
   0 -16 -14   71.50    9.93
   0 -16 -14   64.35    9.60
   0 -16 -14   55.62   25.44
   0 -16  14  103.92   24.24
   0  16 -15   19.01   21.23
   0  16 -15   13.97   26.95
   0 -16 -15   18.82    8.81
   0 -16 -15   18.63    8.25
   0 -16 -15  -12.20   40.08
   0 -16  15   30.14   39.78
   0  16 -16   56.33   23.47
   0  16 -16   65.90   30.83
   0 -16 -16   17.52   13.39
   0 -16 -16   15.01   12.95
   0 -16 -16   34.98   26.59
   0 -16  16   32.03   25.22
   0  16 -17  -30.69   27.59
   0  16 -17   22.83   32.16
   0 -16 -17    9.45    7.91
   0 -16 -17    9.42    7.61
   0 -16 -17   29.76   27.75
   0 -16  17   16.50   25.77
   0  16 -18   56.61   33.09
   0  16 -18   11.15   28.88
   0 -16  18  -34.87   27.05
   0 -16 -18   16.18   28.30
   0  17   0   -1.60   12.96
   0  17   0   24.32   25.37
   0 -17   0    8.13   13.55
   0 -17   0  -22.84   18.05
   0  17   1  164.69   15.82
   0  17  -1  277.75   29.18
   0  17   1  143.05   17.01
   0  17  -1  158.01   16.95
   0 -17   1  170.18   22.75
   0 -17  -1  169.44   15.75
   0 -17   1  149.68   17.90
   0 -17  -1  159.38   23.90
   0  17   2  436.62   20.04
   0  17  -2  406.94   22.79
   0  17   2  397.80   23.36
   0  17  -2  453.44   33.85
   0 -17   2  463.38   29.06
   0 -17  -2  399.96   20.17
   0 -17   2  458.65   24.75
   0 -17  -2  388.54   47.20
   0  17   3  307.80   16.99
   0  17  -3  238.24   20.10
   0  17   3  260.01   20.58
   0  17  -3  306.77   20.97
   0 -17   3  298.35   26.02
   0 -17  -3  256.99   16.43
   0 -17   3  292.78   22.20
   0 -17  -3  304.87   27.59
   0  17   4   18.10   11.65
   0  17  -4   -5.06   14.61
   0  17   4   31.92   15.38
   0  17  -4    2.47   16.23
   0 -17   4    1.10   19.75
   0 -17  -4    4.79   11.13
   0 -17   4    5.72   16.56
   0 -17  -4   -3.22   19.49
   0  17   5  182.92   21.62
   0  17  -5  166.21   18.50
   0  17   5  150.69   19.09
   0  17  -5  212.84   20.53
   0 -17   5  175.30   21.41
   0 -17   5  214.47   24.34
   0 -17  -5  161.57   25.38
   0 -17  -5  161.38   21.14
   0  17   6  183.09   13.59
   0  17  -6  140.15   30.33
   0  17  -6  176.21   21.18
   0 -17   6  213.75   25.12
   0 -17  -6  162.94   12.83
   0 -17  -6  192.82   24.84
   0 -17   6  119.11   22.33
   0  17   7    8.85   10.18
   0  17  -7  -25.14   15.60
   0  17  -7   -4.99   18.69
   0 -17   7   10.57   18.29
   0 -17  -7   17.85   20.41
   0 -17  -7  -11.91   15.05
   0  17   8  253.52   13.73
   0  17  -8  210.67   20.75
   0  17  -8  244.32   25.41
   0 -17   8  215.27   25.26
   0 -17  -8  251.13   27.61
   0 -17  -8  208.77   13.15
   0  17   9   87.59   11.16
   0  17  -9  114.29   28.66
   0  17  -9  114.29   21.20
   0 -17   9  122.01   22.90
   0 -17  -9   86.45   38.95
   0 -17  -9   85.21   16.33
   0  17 -10   68.22   17.42
   0  17 -10   71.42   23.36
   0 -17 -10   82.36   10.49
   0 -17 -10   83.29   10.03
   0 -17 -10  100.90   24.81
   0 -17  10   64.84   23.68
   0  17 -11   87.97   18.46
   0  17 -11  140.91   38.92
   0 -17 -11   95.21   16.19
   0 -17 -11   82.66   10.03
   0 -17 -11   90.86   41.16
   0 -17  11   74.36   25.86
   0  17 -12   92.55   19.42
   0  17 -12   98.63   26.48
   0 -17 -12  112.64   10.24
   0 -17 -12   94.49   10.21
   0 -17 -12  101.32   28.01
   0 -17  12  102.89   25.25
   0  17 -13   31.37   30.00
   0  17 -13   21.00   24.14
   0 -17 -13   18.10   13.78
   0 -17 -13   15.67    8.61
   0 -17 -13   -4.99   23.45
   0 -17  13   14.35   35.96
   0  17 -14  138.22   22.51
   0  17 -14  154.22   31.02
   0 -17 -14  129.25   10.75
   0 -17 -14  132.23   10.23
   0 -17 -14  130.24   28.23
   0 -17  14  129.92   25.00
   0  17 -15    2.94   21.16
   0  17 -15   14.98   28.50
   0 -17 -15    0.84    8.02
   0 -17 -15    4.89    8.27
   0 -17 -15  -14.37   24.98
   0 -17  15  -20.46   38.30
   0  17 -16   89.55   42.63
   0  17 -16  100.74   31.47
   0 -17 -16   54.87   12.53
   0 -17 -16   65.14    8.67
   0 -17 -16   60.76   28.89
   0 -17  16   41.70   28.07
   0  17 -17   25.42   31.88
   0  17 -17  -21.04   26.91
   0 -17  17   -2.57   27.71
   0 -17 -17   61.50   29.17
   0  18   0  433.37   22.29
   0  18   0  415.51   24.33
   0 -18   0  420.16   34.34
   0 -18   0  417.58   49.74
   0  18   1   73.84   14.29
   0  18  -1   46.95   16.31
   0  18   1  144.92   29.72
   0  18  -1   34.76   24.94
   0 -18   1  245.76   37.47
   0 -18  -1   42.71   14.89
   0 -18   1   49.80   16.60
   0 -18  -1   43.96   22.14
   0  18   2  165.63   16.02
   0  18  -2  150.10   18.86
   0  18   2  116.27   30.39
   0  18  -2  166.05   18.63
   0 -18   2  207.37   37.07
   0 -18  -2  144.54   24.97
   0 -18   2  138.01   30.15
   0 -18  -2  165.12   24.15
   0  18   3   38.87   13.20
   0  18  -3   47.21   15.96
   0  18   3    9.93   16.58
   0  18  -3   35.34   16.17
   0 -18   3   10.46   21.42
   0 -18  -3   24.83   13.07
   0 -18   3   53.17   17.76
   0 -18  -3   38.34   21.03
   0  18   4   80.89   13.26
   0  18  -4   48.94   27.66
   0  18   4   76.09   18.49
   0  18  -4   71.44   28.78
   0 -18   4   76.28   22.14
   0 -18  -4   37.79   20.29
   0 -18   4   65.21   30.46
   0 -18  -4   86.29   22.91
   0  18   5  -19.96   18.82
   0  18  -5   -7.98   15.70
   0  18   5   18.51   16.76
   0  18  -5    8.17   17.45
   0 -18   5  -28.98   20.32
   0 -18  -5    7.92   11.21
   0 -18   5    7.95   17.65
   0 -18  -5  -20.97   34.16
   0  18   6  235.51   15.18
   0  18  -6  209.46   37.28
   0  18  -6  212.98   20.03
   0 -18   6  193.35   27.35
   0 -18  -6  191.38   14.18
   0 -18   6  217.95   23.83
   0 -18  -6  224.75   26.10
   0  18   7   18.40   10.97
   0  18  -7    3.06   16.11
   0  18  -7   21.89   19.65
   0 -18   7  -16.90   19.35
   0 -18  -7    7.83   21.92
   0 -18  -7   14.12   10.42
   0  18   8   32.77   10.82
   0  18  -8   22.76   17.76
   0  18  -8   30.85   20.96
   0 -18   8   28.06   20.54
   0 -18  -8   32.55   23.46
   0 -18  -8   28.22   10.21
   0  18   9  106.38   11.43
   0  18  -9   74.37   18.78
   0  18  -9   83.24   39.57
   0 -18   9  118.86   24.88
   0 -18  -9  111.84   26.80
   0 -18  -9  102.31   11.21
   0  18 -10   11.97   27.90
   0  18 -10   57.50   22.13
   0 -18 -10   27.42    9.41
   0 -18 -10    4.37    8.96
   0 -18 -10   55.15   40.14
   0 -18  10    1.87   22.81
   0  18 -11   45.15   18.95
   0  18 -11   58.49   24.69
   0 -18 -11   68.73   15.51
   0 -18 -11   55.99   15.48
   0 -18 -11   46.11   26.83
   0 -18  11   35.64   25.00
   0  18 -12   49.94   29.63
   0  18 -12   24.32   24.80
   0 -18 -12   25.48    9.17
   0 -18 -12   16.56    9.25
   0 -18 -12   26.81   23.44
   0 -18  12   39.08   22.28
   0  18 -13    5.94   18.20
   0  18 -13    1.76   22.44
   0 -18 -13    7.28    8.43
   0 -18 -13    6.89   13.51
   0 -18 -13   16.19   24.02
   0 -18  13   10.54   37.34
   0  18 -14   -0.99   20.31
   0  18 -14    4.14   44.46
   0 -18 -14    9.74   12.77
   0 -18 -14   26.29    8.58
   0 -18 -14   34.35   26.15
   0 -18  14   22.56   24.05
   0  18 -15    4.53   38.90
   0  18 -15  -28.64   41.39
   0 -18 -15    3.91    7.31
   0 -18 -15    4.13   11.87
   0 -18 -15   20.47   26.61
   0 -18  15   -6.14   24.96
   0  18 -16  -35.72   26.41
   0  18 -16    9.10   52.34
   0 -18  16  -24.81   26.17
   0 -18 -16   12.91   45.30
   0 -18 -16   15.12    6.46
   0  19   0   16.22   14.51
   0  19   0   23.02   16.49
   0 -19   0    8.90   15.64
   0 -19   0   15.44   21.69
   0  19  -1  112.19   20.11
   0  19   1  144.10   20.34
   0  19  -1  130.73   17.88
   0 -19   1  142.21   24.46
   0 -19  -1  139.17   26.78
   0 -19   1  159.25   19.55
   0 -19  -1  168.71   25.08
   0  19   2  -10.06   22.68
   0  19  -2   68.79   17.84
   0  19   2  -35.61   17.61
   0  19  -2   22.01   16.46
   0 -19   2   34.33   23.29
   0 -19  -2   -1.43   14.30
   0 -19   2   -1.54   17.30
   0 -19  -2  -28.09   21.77
   0  19   3  199.11   26.90
   0  19  -3  178.64   20.68
   0  19   3  202.38   21.90
   0  19  -3  213.30   33.14
   0 -19   3  124.58   41.54
   0 -19  -3  174.01   26.16
   0 -19   3  165.33   23.01
   0 -19  -3  242.91   42.27
   0  19   4   11.66   20.28
   0  19  -4    3.18   17.07
   0  19   4   17.33   17.41
   0  19  -4   20.75   17.82
   0 -19   4   16.57   22.15
   0 -19  -4    1.44   12.66
   0 -19   4    0.75   18.79
   0 -19  -4  -39.67   22.54
   0  19   5   10.13   12.24
   0  19  -5   21.26   16.80
   0  19   5    9.73   17.57
   0  19  -5   40.18   29.42
   0 -19   5   15.62   22.20
   0 -19  -5   10.44   12.25
   0 -19   5  -19.17   19.01
   0 -19  -5    4.67   21.71
   0  19   6    2.76   12.19
   0  19  -6   20.15   18.22
   0  19  -6   -4.97   26.82
   0 -19   6    6.39   22.91
   0 -19  -6    3.79   11.29
   0 -19   6  -14.04   30.58
   0 -19  -6   -3.18   23.30
   0  19   7  185.49   14.87
   0  19  -7  179.57   23.92
   0  19  -7  148.79   20.80
   0 -19   7  191.45   25.57
   0 -19  -7  167.63   13.57
   0 -19  -7  202.96   28.48
   0  19   8    5.19   17.25
   0  19  -8  -16.15   16.78
   0  19  -8    9.22   21.24
   0 -19   8  -40.44   34.20
   0 -19  -8  -23.29   24.74
   0 -19  -8   11.78   16.40
   0  19   9    2.74   10.29
   0  19  -9   12.82   16.90
   0  19  -9   11.97   21.75
   0 -19   9   -6.94   23.17
   0 -19  -9   -6.76   23.80
   0 -19  -9   -7.40   10.08
   0  19 -10   41.79   17.90
   0  19 -10  -17.26   24.47
   0 -19 -10    5.37   15.15
   0 -19 -10   28.90   15.53
   0 -19 -10   11.64   25.92
   0 -19  10   -4.93   22.63
   0  19 -11   22.42   18.27
   0  19 -11   50.49   40.42
   0 -19 -11   22.45    9.41
   0 -19 -11   37.43    9.69
   0 -19 -11  -16.54   24.51
   0 -19  11   36.07   22.97
   0  19 -12    7.71   18.55
   0  19 -12    4.46   24.88
   0 -19 -12   -4.64    8.98
   0 -19 -12    2.43   14.27
   0 -19 -12   18.50   24.64
   0 -19  12   10.27   22.80
   0  19 -13    5.83   19.85
   0  19 -13   14.20   23.92
   0 -19 -13    9.57    8.09
   0 -19 -13   -0.12    8.56
   0 -19 -13   -6.76   25.82
   0 -19  13  -16.75   38.84
   0  19 -14   17.91   36.13
   0  19 -14   28.64   25.27
   0 -19 -14   -2.66   11.62
   0 -19 -14    6.20   12.68
   0 -19 -14   -1.19   43.90
   0 -19  14  -18.14   25.97
   0  19 -15   36.30   23.83
   0  19 -15  -21.15   26.32
   0 -19 -15    0.03    5.15
   0 -19 -15    7.09    6.93
   0 -19 -15   25.34   28.48
   0 -19  15  -10.67   26.76
   0  20   0  550.21   28.10
   0  20   0  495.43   29.58
   0 -20   0  511.50   28.99
   0 -20   0  605.19   39.75
   0  20   1  179.26   18.99
   0  20  -1  313.61   37.82
   0  20   1  170.12   21.66
   0  20  -1  170.76   20.01
   0 -20   1  168.15   28.41
   0 -20  -1  153.81   19.82
   0 -20   1  164.97   33.26
   0 -20  -1  157.70   28.37
   0  20   2   -0.05   15.19
   0  20  -2   41.07   19.16
   0  20   2    0.06   20.41
   0  20  -2   37.16   28.05
   0 -20   2   12.00   23.58
   0 -20  -2   28.82   14.99
   0 -20   2    7.13   18.05
   0 -20  -2  -26.42   38.67
   0  20   3   47.14   14.68
   0  20  -3   52.46   18.06
   0  20   3   65.97   30.97
   0  20  -3   29.61   18.82
   0 -20   3   36.83   24.25
   0 -20  -3   32.68   14.72
   0 -20   3   55.92   30.12
   0 -20  -3   47.81   25.13
   0  20   4   -3.79   13.42
   0  20  -4    2.34   16.95
   0  20   4   -8.59   17.90
   0  20  -4   28.33   18.71
   0 -20   4    9.88   37.01
   0 -20  -4  -15.91   20.74
   0 -20   4    1.52   19.32
   0 -20  -4   19.39   23.58
   0  20   5   30.46   13.36
   0  20  -5    8.82   17.65
   0  20   5   14.70   19.36
   0  20  -5    5.41   18.82
   0 -20   5   28.33   25.24
   0 -20  -5   38.55   12.94
   0 -20   5   24.20   20.79
   0 -20  -5   41.89   38.79
   0  20   6   23.46   13.00
   0  20  -6   37.08   31.33
   0  20  -6   35.92   17.69
   0 -20   6   24.34   23.84
   0 -20  -6   10.88   12.16
   0 -20   6  -17.83   20.70
   0 -20  -6   -5.81   24.81
   0  20   7    1.01   11.47
   0  20  -7   16.20   17.99
   0  20  -7   19.59   20.65
   0 -20   7    3.68   21.40
   0 -20  -7   17.55   24.08
   0 -20  -7   -4.44   17.66
   0  20   8    8.73   17.94
   0  20  -8    2.61   22.00
   0  20  -8   -8.74   18.08
   0 -20   8    9.42   35.44
   0 -20  -8    3.89   10.93
   0 -20  -8    7.53   23.63
   0  20   9   24.75   11.09
   0  20  -9   14.93   18.37
   0  20  -9   29.55   23.53
   0 -20   9    8.19   23.01
   0 -20  -9   29.31   26.08
   0 -20  -9    4.39    9.63
   0  20 -10   40.63   19.27
   0  20 -10   46.83   25.53
   0 -20 -10    1.06   15.81
   0 -20 -10   26.08   16.16
   0 -20 -10   50.28   26.20
   0 -20  10   38.93   23.79
   0  20 -11   -5.46   19.71
   0  20 -11    5.79   24.94
   0 -20 -11   10.59    9.50
   0 -20 -11   29.26    9.51
   0 -20 -11    0.21   28.36
   0 -20  11   17.59   24.65
   0  20 -12    7.82   20.92
   0  20 -12   -0.14   24.43
   0 -20 -12    6.54    8.60
   0 -20 -12    4.54   13.91
   0 -20 -12    0.94   24.22
   0 -20  12   -2.39   24.82
   0  20 -13   -0.62   21.76
   0  20 -13   16.01   40.61
   0 -20 -13    2.52   12.26
   0 -20 -13    6.25    8.35
   0 -20 -13  -71.38   42.94
   0 -20  13   -2.94   24.57
   0  20 -14   -2.23   16.33
   0  20 -14   47.45   26.45
   0 -20 -14    5.02   11.16
   0 -20 -14    5.59   11.60
   0 -20 -14    4.75   28.17
   0 -20  14   16.29   26.85
   0  21   0   15.53   16.50
   0 -21   0   12.67   27.01
   0  21   1  453.97   26.19
   0  21  -1  370.89   28.35
   0  21   1  378.21   29.32
   0  21  -1  471.75   40.58
   0 -21   1  517.93   38.78
   0 -21  -1  421.11   27.41
   0 -21   1  411.76   28.03
   0 -21  -1  553.36   38.86
   0  21   2   72.55   16.51
   0  21  -2   36.82   19.48
   0  21   2   41.17   20.26
   0  21  -2   61.01   19.11
   0 -21   2   46.12   26.43
   0 -21  -2   66.60   16.63
   0 -21   2   70.42   19.88
   0 -21  -2   58.33   26.85
   0  21   3  188.53   18.78
   0  21  -3  149.10   22.46
   0  21   3  166.62   23.41
   0  21  -3  217.95   22.50
   0 -21   3  160.24   30.74
   0 -21  -3  182.98   18.59
   0 -21   3  185.70   23.51
   0 -21  -3  255.99   31.69
   0  21   4    7.95   13.75
   0  21  -4   35.04   18.81
   0  21   4  -23.17   32.45
   0  21  -4   40.75   18.98
   0 -21   4  -15.97   41.81
   0 -21  -4    4.89   13.97
   0 -21   4  -13.07   20.54
   0 -21  -4   -0.98   41.05
   0  21   5    8.59   13.23
   0  21  -5  -16.11   18.56
   0  21   5   23.48   19.95
   0  21  -5   48.23   19.83
   0 -21   5   10.61   25.85
   0 -21  -5    2.55   13.10
   0 -21   5   20.31   34.34
   0 -21  -5    6.93   26.95
   0  21   6   -0.45   13.01
   0  21  -6  -16.37   21.11
   0  21  -6   25.62   30.31
   0 -21   6  -10.60   26.23
   0 -21  -6   -2.55   12.88
   0 -21   6    5.29   21.77
   0 -21  -6   -1.42   24.11
   0  21   7   -1.95   12.07
   0  21  -7   25.95   35.99
   0  21  -7   11.46   18.65
   0 -21   7    2.53   22.82
   0 -21  -7   10.42   12.10
   0 -21  -7  -10.86   24.84
   0  21   8   23.29   18.67
   0  21  -8   19.98   19.05
   0  21  -8   34.75   23.47
   0 -21   8   -1.79   22.92
   0 -21  -8   -2.50   25.82
   0 -21  -8    4.16   10.10
   0  21   9    8.08   11.82
   0  21  -9   26.60   19.30
   0  21  -9   -9.91   25.32
   0 -21   9   20.33   24.12
   0 -21  -9   18.20   27.03
   0 -21  -9   22.46   15.53
   0  21 -10   43.14   19.94
   0  21 -10    3.94   44.00
   0 -21 -10   14.93    9.60
   0 -21 -10   11.37   15.97
   0 -21 -10   18.50   27.44
   0 -21  10   62.38   40.22
   0  21 -11   14.96   22.13
   0  21 -11   16.10   30.09
   0 -21 -11   15.56    8.62
   0 -21 -11   12.85    9.88
   0 -21 -11   59.78   28.41
   0 -21  11   18.70   25.59
   0  21 -12  -11.89   15.51
   0  21 -12    3.88   25.22
   0 -21 -12   -2.86    8.37
   0 -21 -12   -0.08    8.58
   0 -21 -12   22.70   29.31
   0 -21  12   15.71   25.62
   0  21 -13   -3.90   16.06
   0  21 -13   26.85   25.75
   0 -21 -13    6.12   11.53
   0 -21 -13    3.69    8.04
   0 -21 -13   23.79   30.51
   0 -21  13   21.43   26.78
   0  22   0   30.31   17.12
   0  22   0   -4.97   19.12
   0 -22   0   -2.01   17.73
   0 -22   0    0.26   28.16
   0  22   1   33.77   16.79
   0  22  -1   -7.44   20.01
   0  22   1   -0.50   32.07
   0  22  -1   17.30   17.60
   0 -22   1   75.39   42.64
   0 -22  -1   -0.03   26.53
   0 -22   1  -12.31   18.99
   0 -22  -1   61.71   26.59
   0  22   2   40.79   16.33
   0  22  -2   45.90   33.34
   0  22   2   64.62   21.09
   0  22  -2   33.78   18.42
   0 -22   2    1.13   27.41
   0 -22  -2   -1.15   16.53
   0 -22   2   28.13   31.12
   0 -22  -2    8.49   27.31
   0  22   3  206.24   18.71
   0  22  -3  142.44   23.43
   0  22   3  147.96   24.89
   0  22  -3  172.61   23.32
   0 -22   3  170.64   31.27
   0 -22  -3  156.91   19.14
   0 -22   3  181.46   24.35
   0 -22  -3  184.20   49.86
   0  22   4   54.41   16.57
   0  22  -4   77.22   20.82
   0  22   4   36.80   22.66
   0  22  -4   77.78   21.80
   0 -22   4   76.28   28.27
   0 -22  -4   62.37   24.95
   0 -22   4   95.03   22.71
   0 -22  -4   67.25   27.61
   0  22   5   46.70   14.88
   0  22  -5  -22.98   33.47
   0  22   5   39.10   22.25
   0  22  -5   48.69   22.51
   0 -22   5   54.37   44.07
   0 -22  -5   34.74   14.56
   0 -22   5   25.49   22.96
   0 -22  -5   34.39   27.33
   0  22   6  -10.18   13.40
   0  22  -6  -13.94   22.69
   0  22  -6   30.75   19.20
   0 -22   6    9.15   26.10
   0 -22  -6  -17.33   13.19
   0 -22   6   36.62   21.99
   0 -22  -6   18.13   26.21
   0  22   7   22.61   12.52
   0  22  -7    7.80   23.24
   0  22  -7   26.68   20.18
   0 -22   7  -21.46   38.67
   0 -22  -7   15.05   17.66
   0 -22  -7    7.18   26.62
   0  22   8    3.64   20.00
   0  22  -8  -14.34   39.50
   0  22  -8   13.33   20.15
   0 -22   8   -2.89   23.36
   0 -22  -8   17.19   10.59
   0 -22  -8  -17.60   27.88
   0  22   9   31.24   12.47
   0  22  -9  103.29   29.11
   0  22  -9   34.51   23.08
   0 -22   9   95.85   25.44
   0 -22  -9   31.71   10.85
   0 -22  -9   42.19   28.90
   0  22 -10   11.44   15.63
   0  22 -10  -13.39   29.21
   0 -22  10   11.65   26.12
   0 -22 -10    7.06   10.16
   0 -22 -10    3.16   10.09
   0 -22 -10   13.48   29.25
   0  22 -11    6.95   16.11
   0  22 -11   15.44   32.08
   0 -22 -11   22.49   14.54
   0 -22 -11   14.90    9.84
   0 -22 -11   37.20   30.53
   0 -22  11  -12.50   26.97
   0  23   0   -6.20   18.14
   0  23   0   31.62   20.81
   0 -23   0    4.74   18.63
   0 -23   0  -14.53   25.45
   0  23   1   63.97   17.95
   0  23  -1   63.54   21.36
   0  23   1   39.38   22.34
   0  23  -1   49.45   19.68
   0 -23   1   61.08   28.73
   0 -23  -1   49.07   18.80
   0 -23   1   60.36   32.43
   0 -23  -1   53.19   29.31
   0  23   2   17.15   27.31
   0  23  -2   56.49   21.87
   0  23   2   43.05   22.58
   0  23  -2   28.66   20.87
   0 -23   2   64.23   45.10
   0 -23  -2   63.96   27.34
   0 -23   2   32.15   21.80
   0 -23  -2   22.44   28.40
   0  23   3   36.05   17.45
   0  23  -3    6.89   21.93
   0  23   3   13.10   21.76
   0  23  -3   21.75   20.33
   0 -23   3   -4.02   28.10
   0 -23  -3   43.01   16.61
   0 -23   3   48.25   21.55
   0 -23  -3   31.09   27.53
   0  23   4   44.68   16.09
   0  23  -4    1.54   37.05
   0  23   4   80.59   22.91
   0  23  -4   56.94   35.48
   0 -23   4   80.01   28.61
   0 -23  -4   17.45   16.41
   0 -23   4   50.94   36.14
   0 -23  -4   64.28   29.28
   0  23   5   15.00   14.41
   0  23  -5   12.58   22.33
   0  23  -5  -16.01   19.90
   0 -23   5   -9.68   28.00
   0 -23  -5   -3.84   14.87
   0 -23   5   -2.15   22.79
   0 -23  -5   -5.80   27.45
   0  23   6    0.31   14.14
   0  23  -6   17.59   23.70
   0  23  -6  -26.19   22.33
   0 -23   6  -28.45   28.40
   0 -23  -6  -20.92   13.65
   0 -23   6   16.50   23.64
   0 -23  -6   21.23   27.90
   0  23   7   22.67   22.04
   0  23  -7  -19.86   17.93
   0  23  -7  -10.00   22.66
   0 -23   7   -0.29   25.03
   0 -23  -7   16.37   11.52
   0 -23  -7   39.65   29.08
   0  23   8   28.74   19.88
   0  23  -8   28.12   27.80
   0  23  -8    6.91   23.39
   0 -23   8   28.78   25.93
   0 -23  -8   18.17   10.61
   0 -23  -8  -13.98   28.82
   0  23   9    5.07   11.86
   0  23  -9   -4.56   29.33
   0  23  -9   22.34   15.69
   0 -23   9   18.13   24.66
   0 -23  -9   -1.50    9.91
   0 -23  -9  -28.37   29.24
   0  24   0    5.03   18.49
   0  24   0  -31.75   22.54
   0 -24   0   25.29   30.11
   0 -24   0   -0.13   27.72
   0  24   1   -0.13   16.80
   0  24  -1   -8.38   23.55
   0  24   1   23.68   23.39
   0  24  -1    7.45   18.88
   0 -24   1   13.06   27.80
   0 -24  -1  -12.78   18.34
   0 -24   1  -11.33   20.60
   0 -24  -1   -6.15   28.02
   0  24   2   -6.20   17.64
   0  24  -2   13.37   22.71
   0  24   2   -8.08   23.82
   0  24  -2   25.96   20.17
   0 -24   2  -19.42   28.18
   0 -24  -2    2.23   17.69
   0 -24   2   12.56   21.28
   0 -24  -2   31.94   28.01
   0  24   3   15.25   25.86
   0  24  -3  -28.25   36.61
   0  24   3    9.98   24.15
   0  24  -3    6.60   33.98
   0 -24   3  -28.32   28.95
   0 -24  -3   -1.66   16.93
   0 -24   3   43.18   34.94
   0 -24  -3  -15.98   28.37
   0  24   4   41.33   25.46
   0  24  -4   36.93   23.49
   0  24   4   26.97   25.22
   0  24  -4   29.81   22.01
   0 -24   4   10.20   30.44
   0 -24  -4    8.26   16.60
   0 -24   4    4.53   22.43
   0 -24  -4   24.92   29.81
   0  24   5  -14.08   23.47
   0  24  -5   29.01   27.07
   0  24  -5   -3.47   22.73
   0 -24   5   31.99   32.48
   0 -24  -5  -13.71   15.13
   0 -24   5   24.90   23.20
   0 -24  -5   11.60   28.96
   0  24   6  -20.57   24.34
   0  24  -6    0.71   17.77
   0  24  -6    5.57   23.71
   0 -24   6  -52.26   52.59
   0 -24  -6   -4.33   12.86
   0 -24   6  -11.35   38.79
   0 -24  -6   -6.85   48.46
   0  24   7   28.04   21.85
   0  24  -7   28.55   19.35
   0  24  -7    4.67   23.86
   0 -24  -7    5.12   12.10
   0  25   0    4.51   19.17
   0  25   0  -56.10   25.50
   0 -25   0   -8.98   20.74
   0 -25   0  -36.49   49.18
   0  25   1   58.29   20.21
   0  25  -1   68.41   26.31
   0  25   1   28.90   26.15
   0  25  -1   40.17   21.45
   0 -25   1   51.03   32.57
   0 -25  -1   31.55   32.57
   0 -25   1   62.64   23.13
   0 -25  -1   83.54   31.95
   0  25   2   -7.14   18.22
   0  25  -2   22.85   38.69
   0  25   2  -10.92   25.21
   0  25  -2   19.01   34.19
   0 -25   2   -9.06   31.68
   0 -25  -2   20.75   18.85
   0 -25   2   91.05   35.58
   0 -25  -2   37.70   30.87
   1   0 -23   42.58   35.05
  -1   0  23   37.65   29.95
   1   0 -22  -46.65   19.71
  -1   0  22  -11.39   18.25
   1   0 -21    3.16   18.74
  -1   0  21   18.13   17.25
   1   0 -20    2.50   17.05
  -1   0  20  -23.85   25.80
   1   0 -19   26.56   17.56
  -1   0  19   28.56   16.14
   1   0 -18   -7.08   25.06
  -1   0  18   -4.66   15.21
   1   0 -17  128.33   17.69
  -1   0  17  122.51   16.81
   1   0 -16    7.87   14.18
  -1   0  16    2.48   13.73
   1   0 -15   17.41   13.59
  -1   0  15   41.32   12.96
   1   0 -14   13.51   12.00
  -1   0  14   -2.48   11.63
   1   0 -13  347.21   17.14
  -1   0  13  338.05   16.79
   1   0 -12   -0.62   10.47
  -1   0  12  -13.22   16.50
   1   0 -11  136.66   11.72
  -1   0  11  160.28   11.67
   1   0 -10    8.28    8.59
  -1   0  10   -7.94    8.29
   1   0  -9  800.52   26.54
  -1   0   9  754.29   19.43
   1   0  -8   -1.68    6.57
  -1   0   8    7.97    6.41
   1   0  -7  525.94   12.90
  -1   0   7  480.75   12.38
   1   0  -6    1.75    8.43
  -1   0   6   -1.51    5.12
   1   0  -573287.5414074.22
  -1   0   570195.0313519.81
   1   0  -4    3.06    3.66
  -1   0   4    6.97    3.51
   1   0  -324141.28 1817.42
  -1   0   323430.35 1794.22
   1   0   3 1152.40   16.97
  -1   0  -3 1101.69   16.07
   1   0   4   -0.41    2.62
  -1   0  -4    3.50    2.48
   1   0   5 4873.98  129.24
  -1   0  -5 4944.23  128.82
   1   0   6    1.64    3.99
  -1   0  -6    3.83    6.34
   1   0   7  128.34    6.18
  -1   0  -7  146.71    6.32
   1   0   8   -6.75    5.50
  -1   0  -8    6.83    5.52
   1   0   9 1043.03   28.77
  -1   0  -9 1097.07   23.18
   1   0  10   -7.45    7.18
  -1   0 -10   -3.65    6.90
   1   0  11  284.19   11.79
  -1   0 -11  316.96   12.09
   1   0  12   -1.52    8.44
  -1   0 -12   -3.58    8.95
   1   0  13  721.87   22.30
  -1   0 -13  797.78   32.62
   1   0  14    4.33   10.07
  -1   0 -14    2.05    9.80
   1   0  15  101.48   12.66
  -1   0 -15  122.78   12.86
   1   0  16   13.60   11.29
  -1   0 -16  -16.84   11.68
   1   0  17   17.41   12.14
  -1   0 -17  -31.98   21.13
   1   0  18    3.52   12.89
  -1   0 -18   17.08   13.41
   1   0  19  126.14   24.77
  -1   0 -19  148.47   16.76
   1   0  20  -20.00   14.23
  -1   0 -20  -11.98   15.06
   1   0  21  -12.07   22.41
  -1   0 -21   12.40   24.57
   1   0  22   -1.67   15.00
  -1   0 -22   29.29   16.70
   1   0  23   32.93   15.96
  -1   0 -23   46.15   18.66
   1   1 -23  197.13   27.15
  -1   1  23  184.48   22.50
  -1  -1  23  167.64   23.70
   1  -1 -23  203.23   25.56
   1   1 -22    3.86   33.03
  -1   1  22   20.65   16.90
  -1  -1  22   -4.52   29.01
   1  -1 -22   -5.40   19.17
   1   1 -21  222.45   24.57
  -1   1  21  180.80   31.17
  -1  -1  21  155.07   21.52
   1  -1 -21  201.25   22.25
   1   1 -20   -8.52   18.04
  -1   1  20   -4.69   16.26
  -1  -1  20  -10.59   16.73
   1  -1 -20    4.44   16.52
   1   1 -19   78.65   19.93
  -1   1  19  101.40   17.31
  -1  -1  19   78.10   29.36
   1  -1 -19  102.19   27.92
   1   1 -18    3.15   16.28
  -1   1  18  -12.76   15.11
  -1  -1  18    3.76   15.69
   1  -1 -18  -17.27   15.04
   1   1 -17  147.28   28.52
  -1   1  17  132.61   26.63
  -1  -1  17  160.34   18.52
   1  -1 -17  135.31   27.52
   1   1 -16  237.04   19.28
  -1   1  16  203.18   17.58
  -1  -1  16  195.27   29.09
   1  -1 -16  214.13   17.63
   1   1 -15    6.08   13.31
  -1   1  15   -3.59   12.06
  -1  -1  15   -2.60   13.01
   1  -1 -15   18.55   20.06
   1   1 -14  118.32   23.09
  -1   1  14   95.58   13.24
  -1  -1  14  124.17   14.14
   1  -1 -14   90.66   13.23
   1   1 -13    5.98   11.70
  -1   1  13   -2.65   10.61
  -1  -1  13    4.70   11.22
   1  -1 -13    6.42   17.30
   1   1 -12  216.15   14.31
  -1   1  12  174.67   12.58
  -1  -1  12  191.97   14.15
   1  -1 -12  207.66   13.38
   1   1 -11   39.85   10.94
  -1   1  11   62.28   15.27
  -1  -1  11   59.60   10.44
   1   1 -10   24.13    9.22
  -1   1  10    7.17   13.10
  -1  -1  10   -7.30    8.91
   1  -1 -10    1.25    8.35
   1   1  -9  810.80   28.44
  -1   1   9  764.34   25.66
  -1  -1   9  794.27   20.78
   1  -1  -9  781.56   19.31
   1   1  -8 2030.43   46.77
  -1   1   8 1922.22   51.38
  -1  -1   8 1941.64   53.97
   1  -1  -8 1981.19   52.03
   1   1  -7  357.81   10.60
  -1   1   7  348.87   10.07
  -1  -1   7  355.09   10.79
   1  -1  -7  368.35   10.04
   1   1  -6  172.21    7.40
  -1   1   6  157.25    6.80
  -1  -1   6  165.13    7.14
   1  -1  -6  179.53    6.89
   1   1  -5 1452.88   27.12
  -1   1   5 1346.84   25.16
  -1  -1   5 1409.26   26.73
   1  -1  -5 1430.16   30.74
   1   1  -416152.46  912.46
  -1   1   415199.16  863.72
  -1  -1   415776.19  892.81
   1  -1  -415857.74  888.85
   1   1  -3 2347.25   42.56
  -1   1   3 2278.23   41.03
  -1  -1   3 2244.58   41.33
   1  -1  -3 2450.46   43.02
  -1   1  -3 5585.27  149.03
   1   1   3 5601.38  139.56
   1  -1   3 5691.07  153.96
  -1  -1  -3 5591.54  140.26
  -1   1  -4  189.71    4.75
   1   1   4  219.55    5.06
   1  -1   4  211.09    5.20
  -1  -1  -4  189.05    4.65
  -1   1  -520254.36 1411.42
   1   1   519762.86 1359.75
   1  -1   519910.04 1380.97
  -1  -1  -520882.93 1397.14
  -1   1  -6  300.06    7.95
   1   1   6  296.98    8.87
   1  -1   6  295.01   11.25
  -1  -1  -6  303.69    6.39
  -1   1  -7 1789.50   36.22
   1   1   7 1728.26   32.78
   1  -1   7 1704.33   35.47
  -1  -1  -7 1754.80   32.98
  -1   1  -8 7342.01  270.52
   1   1   8 6938.52  248.82
   1  -1   8 7119.79  278.83
  -1  -1  -8 7328.36  258.01
  -1   1  -9   40.22    7.08
   1   1   9   50.82    6.10
   1  -1   9   44.44    7.41
  -1  -1  -9   43.29    6.35
  -1   1 -10    2.65    7.59
   1   1  10   11.97    6.29
   1  -1  10   13.03    7.67
  -1  -1 -10    9.43    6.52
  -1   1 -11  727.52   20.41
   1   1  11  668.91   17.67
   1  -1  11  676.81   19.37
  -1  -1 -11  707.69   18.01
  -1   1 -12    6.45    9.65
   1   1  12    6.86   12.77
   1  -1  12  -13.96    9.04
  -1  -1 -12    9.40   12.77
  -1   1 -13  273.17   14.90
   1   1  13  253.97   12.75
   1  -1  13  270.47   14.31
  -1  -1 -13  283.66   13.36
  -1   1 -14  128.76   12.75
   1   1  14  133.15   17.52
   1  -1  14  104.05   12.24
  -1  -1 -14  106.99   11.50
  -1   1 -15   96.74   13.27
   1   1  15   84.82   11.51
   1  -1  15   75.91   12.68
  -1  -1 -15   89.68   11.72
  -1   1 -16   97.80   22.48
   1   1  16   91.40   12.23
   1  -1  16   96.39   14.21
  -1  -1 -16   93.31   12.82
  -1   1 -17    2.15   13.41
   1   1  17    3.00   11.20
   1  -1  17   -1.95   12.90
  -1  -1 -17    8.46   11.97
  -1   1 -18   73.83   15.34
   1   1  18   72.90   13.38
   1  -1  18   77.40   15.09
  -1  -1 -18   81.49   14.20
  -1   1 -19   -2.13   15.03
   1   1  19   18.12   20.19
   1  -1  19   12.59   14.50
  -1  -1 -19   -2.66   21.12
  -1   1 -20   73.71   26.82
   1   1  20   56.78   14.69
   1  -1  20   56.40   15.92
  -1  -1 -20   80.70   15.79
  -1   1 -21    1.74   16.80
   1   1  21   -8.47   13.51
   1  -1  21  -22.76   14.84
  -1  -1 -21   20.13   14.92
  -1   1 -22    9.46   17.88
   1   1  22  -18.38   14.14
   1  -1  22    0.77   15.12
  -1  -1 -22  -12.57   16.15
  -1   1 -23   23.28   30.12
   1   1  23   24.03   14.80
   1  -1  23   41.43   26.26
  -1  -1 -23  -17.54   17.12
   1   2 -23  -17.85   22.88
  -1   2  23  -19.99   17.15
  -1  -2  23    8.41   18.24
   1  -2 -23   22.89   19.08
   1   2 -22   51.71   22.43
  -1   2  22   37.84   17.12
  -1  -2  22   22.01   20.03
   1  -2 -22   24.07   18.26
   1   2 -21   26.83   31.62
  -1   2  21  -11.06   15.42
  -1  -2  21   -7.56   29.43
   1  -2 -21   13.26   16.51
   1   2 -20   33.15   19.59
  -1   2  20    9.59   15.37
  -1  -2  20    7.35   18.01
   1  -2 -20  -14.84   25.44
   1   2 -19  107.36   21.17
  -1   2  19   97.64   16.51
  -1  -2  19   84.69   19.48
   1  -2 -19  104.17   17.30
   1   2 -18   41.50   28.20
  -1   2  18    7.48   14.41
  -1  -2  18   21.67   27.56
   1  -2 -18   30.60   23.26
   1   2 -17  251.35   21.38
  -1   2  17  249.84   29.14
  -1  -2  17  206.35   21.25
   1  -2 -17  247.91   18.97
   1   2 -16  315.00   21.65
  -1   2  16  301.88   18.77
  -1  -2  16  299.70   21.20
   1  -2 -16  329.00   28.65
   1   2 -15   94.62   25.54
  -1   2  15   75.12   13.24
  -1  -2  15   68.13   15.41
   1  -2 -15  107.65   13.12
   1   2 -14  200.72   16.79
  -1   2  14  188.09   14.21
  -1  -2  14  171.57   16.84
   1  -2 -14  209.03   14.60
   1   2 -13  568.92   23.04
  -1   2  13  545.30   19.98
  -1  -2  13  541.09   23.06
   1  -2 -13  562.71   19.84
   1   2 -12  397.00   27.21
  -1   2  12  378.82   15.68
  -1  -2  12  373.12   26.34
   1  -2 -12  390.75   15.91
   1   2 -11   24.60   11.10
  -1   2  11   31.68    8.96
  -1  -2  11   30.40   10.97
   1  -2 -11   25.99   14.73
   1   2 -10   86.91   11.25
  -1   2  10   69.08    8.67
  -1  -2  10   73.50   10.77
   1  -2 -10   78.76    9.19
   1   2  -9  106.76   10.13
  -1   2   9  113.56    8.31
  -1  -2   9  102.37   15.04
   1  -2  -9  106.84    8.23
   1   2  -8 3214.57   84.24
  -1   2   8 3071.11   78.19
  -1  -2   8 3008.81   81.21
   1  -2  -8 3196.67   79.56
   1   2  -7 5628.34  181.37
  -1   2   7 5494.56  173.92
  -1  -2   7 5434.70  177.61
   1  -2  -7 5819.80  180.85
   1   2  -6 1546.98   31.74
  -1   2   6 1433.45   32.90
  -1  -2   6 1445.34   30.68
   1  -2  -6 1555.83   29.35
   1   2  -5 2370.02   56.41
  -1   2   5 2289.89   46.16
  -1  -2   5 2287.77   48.86
   1  -2  -5 2364.16   46.84
   1   2  -428406.26 2532.95
  -1   2   427892.56 2484.94
  -1  -2   427934.38 2505.37
   1  -2  -429015.31 2554.54
   1   2  -3 3416.53   74.06
  -1   2   3 3438.50   72.18
  -1  -2   3 3330.29   73.23
   1  -2  -3 3418.44   71.37
   1   2  -2   19.06    2.75
   1  -2  -2   18.40    4.30
   1  -2  -2   25.09    2.74
  -1   2  -2 9191.19  344.34
   1  -2   2 9196.35  343.36
  -1   2  -3  173.71    4.47
   1  -2   3  201.46    5.05
  -1   2  -411970.20  566.13
   1   2   411681.06  508.40
   1  -2   412326.71  576.05
  -1  -2  -411978.25  510.63
  -1   2  -523064.31 1801.60
   1   2   522822.95 1720.26
   1  -2   523103.67 1790.30
  -1  -2  -523489.19 1716.92
  -1   2  -6 2324.47   49.90
   1   2   6 2295.59   46.14
   1  -2   6 2306.64   50.58
  -1  -2  -6 2380.33   43.30
  -1   2  -7 2933.78   69.97
   1   2   7 2844.83   60.77
   1  -2   7 2844.53   77.10
  -1  -2  -7 2929.22   66.64
  -1   2  -8  244.93    9.90
   1   2   8  263.77    7.34
   1  -2   8  260.69   10.40
  -1  -2  -8  258.17    7.36
  -1   2  -9  290.68   11.50
   1   2   9  316.75    8.93
   1  -2   9  287.32   11.70
  -1  -2  -9  317.05    8.97
  -1   2 -10   58.93   14.24
   1   2  10   63.83   10.21
   1  -2  10   58.64    8.96
  -1  -2 -10   61.37    6.85
  -1   2 -11  241.45   19.48
   1   2  11  224.17    9.72
   1  -2  11  227.84   12.45
  -1  -2 -11  241.75   14.56
  -1   2 -12   97.16   17.62
   1   2  12   66.36    8.40
   1  -2  12   71.92   11.00
  -1  -2 -12   72.67    8.58
  -1   2 -13   73.64   12.10
   1   2  13   87.39   14.45
   1  -2  13   85.04   12.18
  -1  -2 -13   91.80    9.54
  -1   2 -14  140.84   14.07
   1   2  14  143.81   10.96
   1  -2  14  152.41   21.33
  -1  -2 -14  151.53   17.63
  -1   2 -15   12.55   12.50
   1   2  15    7.14    9.70
   1  -2  15    8.59   11.94
  -1  -2 -15    1.92    9.64
  -1   2 -16  213.44   17.35
   1   2  16  190.97   13.47
   1  -2  16  173.87   25.62
  -1  -2 -16  170.35   13.76
  -1   2 -17   92.48   16.27
   1   2  17   78.65   12.34
   1  -2  17   85.19   15.48
  -1  -2 -17  114.61   20.40
  -1   2 -18  -27.91   24.56
   1   2  18  -12.14   11.80
   1  -2  18  -15.45   23.15
  -1  -2 -18    7.51   12.49
  -1   2 -19   24.27   15.71
   1   2  19   16.36   19.57
   1  -2  19    6.56   15.27
  -1  -2 -19  -11.79   13.41
  -1   2 -20   23.51   16.71
   1   2  20   14.41   12.92
   1  -2  20   -1.99   24.85
  -1  -2 -20   26.10   21.44
  -1   2 -21   -3.47   17.18
   1   2  21    5.15   12.82
   1  -2  21    1.37   15.49
  -1  -2 -21    8.64   14.13
  -1   2 -22   24.77   30.08
   1   2  22   19.06   21.99
   1  -2  22    6.12   26.08
  -1  -2 -22   28.43   15.23
  -1   2 -23    2.73   19.57
   1   2  23   15.81   13.76
   1  -2  23   -4.93   16.88
  -1  -2 -23   22.06   16.07
   1   3 -23   65.25   39.75
  -1   3  23   53.75   17.24
  -1  -3  23   49.10   20.62
   1  -3 -23   54.73   31.96
   1   3 -22   47.01   22.17
  -1   3  22   41.73   26.13
  -1  -3  22   -2.28   20.00
   1  -3 -22    8.16   17.42
   1   3 -21   13.80   21.60
  -1   3  21   21.54   15.61
  -1  -3  21   18.59   19.29
   1  -3 -21  -11.23   26.32
   1   3 -20   28.39   33.01
  -1   3  20   37.02   15.79
  -1  -3  20   45.72   30.69
   1  -3 -20   33.86   16.25
   1   3 -19   19.33   19.06
  -1   3  19  -13.00   14.61
  -1  -3  19   18.17   17.96
   1  -3 -19    1.76   23.08
   1   3 -18  -20.45   18.21
  -1   3  18    3.86   13.93
  -1  -3  18   -8.24   17.74
   1  -3 -18   30.65   13.91
   1   3 -17  106.45   19.07
  -1   3  17  104.02   23.27
  -1  -3  17   57.78   18.17
   1  -3 -17   95.12   24.06
   1   3 -16  368.34   23.61
  -1   3  16  338.75   19.00
  -1  -3  16  372.44   23.14
   1  -3 -16  370.71   19.83
   1   3 -15    6.76   15.57
  -1   3  15    0.74   11.92
  -1  -3  15   19.57   14.42
   1  -3 -15    0.66   11.39
   1   3 -14   31.01   14.41
  -1   3  14   23.92   10.67
  -1  -3  14   38.35   13.81
   1  -3 -14   14.41   11.05
   1   3 -13  117.22   23.09
  -1   3  13   85.30   11.22
  -1  -3  13   81.74   14.45
   1  -3 -13  102.08   11.57
   1   3 -12   -0.51   11.78
  -1   3  12   -7.00    9.17
  -1  -3  12    2.08   11.96
   1  -3 -12   -1.25    9.72
   1   3 -11  262.92   15.03
  -1   3  11  236.44   12.07
  -1  -3  11  254.40   15.09
   1  -3 -11  261.88   18.31
   1   3 -10  154.50   12.58
  -1   3  10  134.44   15.00
  -1  -3  10  137.84   12.19
   1  -3 -10  200.08    9.94
   1   3  -9 1417.81   35.86
  -1   3   9 1318.10   30.73
  -1  -3   9 1385.97   45.42
   1  -3  -9 1361.81   30.39
   1   3  -8 2010.93   48.91
  -1   3   8 1902.67   42.97
  -1  -3   8 1930.21   48.31
   1  -3  -8 2022.74   44.01
   1   3  -7  278.05   10.77
  -1   3   7  272.24    8.47
  -1  -3   7  278.59   10.77
   1  -3  -7  271.88    8.78
   1   3  -6  260.84    9.31
  -1   3   6  248.32    7.52
  -1  -3   6  258.30    9.65
   1  -3  -6  250.81    7.52
   1   3  -5  412.18   10.54
  -1   3   5  381.56    8.38
  -1  -3   5  360.57   10.04
   1  -3  -5  416.99    8.70
   1   3  -4  187.61    6.77
   1  -3  -4  196.29    5.91
   1  -3  -4  184.90    5.37
  -1  -3   4  179.27   10.50
   1   3  -3 2990.02   64.45
   1  -3  -3 3033.51   63.38
   1  -3  -3 3025.99   61.15
   1  -3  -3 3122.05   66.30
  -1  -3   3 2941.62   63.53
  -1   3   2 2777.54   57.76
   1   3  -2 2874.95   57.10
  -1   3   2 2783.90   54.85
   1   3  -2 2825.58   52.43
   1  -3  -2 2903.96   58.01
  -1  -3   2 2786.03   55.83
   1  -3  -2 2995.39   63.69
  -1   3   1 3885.12   87.62
   1   3  -1 3890.64   88.79
  -1   3   1 3824.79   84.97
   1   3  -1 3818.80   79.87
   1  -3  -1 3997.28   91.43
  -1  -3   1 3878.65   86.02
   1  -3  -1 4003.27   90.21
  -1  -3   1 3953.06   85.97
   1   3   0  693.43   10.00
   1   3   0  688.23    8.73
  -1   3   0  666.62   10.11
  -1   3   0  655.37    9.53
   1  -3   0  651.92   10.34
   1  -3   0  685.13   10.33
  -1  -3   0  697.51    9.03
  -1  -3   0  678.80    9.98
   1   3   1  314.36    4.97
   1   3   1  330.58    3.76
  -1   3  -1  304.02    5.56
   1  -3   1  313.02    5.99
   1  -3   1  309.26    5.95
  -1  -3  -1  324.68    6.82
  -1  -3  -1  297.89    3.59
   1   3   2 2567.15   38.34
  -1   3  -2 2462.03   47.16
  -1   3  -2 2432.90   46.33
   1  -3   2 2578.37   50.42
  -1  -3  -2 2593.08   38.66
   1  -3   2 2494.37   48.47
  -1   3  -3  638.14   11.26
  -1  -3  -3  669.23    6.84
   1  -3   3  618.57   11.69
  -1  -3  -3  678.60    6.80
  -1   3  -446547.33 6383.03
   1   3   447263.80 6083.86
   1  -3   448535.66 6748.49
  -1  -3  -449026.40 6319.07
  -1   3  -5 3695.61   92.88
   1   3   5 3756.40   78.01
   1  -3   5 3615.22   93.54
  -1  -3  -5 3785.45   77.96
  -1   3  -6  478.01   16.40
   1   3   6  480.14    7.49
   1  -3   6  466.42   12.07
  -1  -3  -6  482.83    7.44
  -1   3  -7   20.82    6.68
   1   3   7   33.79    3.54
   1  -3   7   42.79   11.01
  -1  -3  -7   26.44    5.57
  -1   3  -8 2039.65   47.58
   1   3   8 1975.36   38.37
   1  -3   8 2080.05   58.71
  -1  -3  -8 2040.71   39.10
  -1   3  -9  265.90   11.74
   1   3   9  258.70   10.78
   1  -3   9  239.05   11.72
  -1  -3  -9  247.58    7.70
  -1   3 -10  504.34   17.12
   1   3  10  484.58   16.03
   1  -3  10  485.42   16.74
  -1  -3 -10  499.32   12.15
  -1   3 -11  747.19   22.93
   1   3  11  674.48   22.20
   1  -3  11  668.44   21.82
  -1  -3 -11  691.37   16.77
   1   3  12  213.43    9.84
  -1   3 -12  221.50   14.41
  -1  -3 -12  209.54   10.09
  -1   3 -13  686.79   24.99
   1   3  13  643.69   18.03
   1  -3  13  612.09   23.28
  -1  -3 -13  671.33   25.57
  -1   3 -14   42.24   12.76
   1   3  14   33.35    8.83
   1  -3  14   36.89   12.68
  -1  -3 -14   36.57    9.23
  -1   3 -15   15.20   12.88
   1   3  15    1.85    8.96
   1  -3  15   -4.96   12.85
  -1  -3 -15   -8.21    9.47
  -1   3 -16  144.40   26.30
   1   3  16  101.87   17.92
   1  -3  16  108.93   15.95
  -1  -3 -16  101.59   11.59
  -1   3 -17   34.68   15.80
   1   3  17   25.97   10.61
   1  -3  17    5.27   14.95
  -1  -3 -17   28.70   11.29
  -1   3 -18  105.34   17.93
   1   3  18   93.15   12.61
   1  -3  18   81.97   17.28
  -1  -3 -18   96.13   20.95
  -1   3 -19   50.48   17.75
   1   3  19   43.78   19.11
   1  -3  19    8.95   17.44
  -1  -3 -19   46.01   13.52
  -1   3 -20    6.15   17.07
   1   3  20   13.11   11.48
   1  -3  20   -8.92   16.54
  -1  -3 -20   -3.34   12.95
  -1   3 -21  102.59   31.65
   1   3  21   55.35   13.33
   1  -3  21   48.45   17.98
  -1  -3 -21   65.28   15.06
  -1   3 -22  -28.92   19.81
   1   3  22  -16.74   19.55
   1  -3  22   -3.26   17.06
  -1  -3 -22   14.79   14.52
  -1   3 -23   -2.90   20.65
   1   3  23    6.99   12.08
   1  -3  23   24.63   17.95
  -1  -3 -23   20.03   26.42
   1   4 -23   10.92   25.05
  -1   4  23    1.39   25.56
  -1  -4  23   13.56   21.44
   1  -4 -23   17.73   17.94
   1   4 -22   10.64   37.96
  -1   4  22    2.18   15.36
  -1  -4  22   -0.67   20.48
   1  -4 -22   -4.09   16.71
   1   4 -21   16.64   22.42
  -1   4  21   19.77   14.62
  -1  -4  21   33.44   20.32
   1  -4 -21    5.26   15.91
   1   4 -20   21.19   21.38
  -1   4  20   16.12   14.68
  -1  -4  20   17.91   19.90
   1  -4 -20   30.68   24.44
   1   4 -19   30.35   19.92
  -1   4  19   -6.40   13.80
  -1  -4  19   25.64   18.69
   1  -4 -19   -2.36   13.85
   1   4 -18  -10.12   30.73
  -1   4  18   24.26   13.61
  -1  -4  18   17.90   18.21
   1  -4 -18   26.06   22.16
   1   4 -17    8.58   18.12
  -1   4  17   32.72   19.95
  -1  -4  17  -23.56   17.23
   1  -4 -17   13.90   12.67
   1   4 -16  101.74   19.02
  -1   4  16   87.44   21.44
  -1  -4  16  100.21   18.66
   1  -4 -16  114.79   14.15
   1   4 -15   18.24   15.85
  -1   4  15   44.50   18.23
  -1  -4  15   14.08   16.02
   1  -4 -15   29.95   18.43
   1   4 -14  233.76   19.15
  -1   4  14  219.40   21.94
  -1  -4  14  240.86   18.85
   1  -4 -14  230.94   13.71
   1   4 -13  470.24   22.53
  -1   4  13  455.73   24.72
  -1  -4  13  422.95   22.06
   1  -4 -13  497.50   18.06
   1   4 -12 4868.09  174.64
  -1   4  12 4427.34  148.19
  -1  -4  12 4450.07  164.39
   1  -4 -12 4679.48  153.59
   1   4 -11  464.63   20.07
  -1   4  11  423.10   14.60
  -1  -4  11  424.97   29.47
   1  -4 -11  449.67   21.73
   1   4 -10 2067.94   57.11
  -1   4  10 1925.51   47.71
  -1  -4  10 1963.71   56.60
   1  -4 -10 2054.08   59.00
   1   4  -9  490.45   26.01
  -1   4   9  489.90   13.79
  -1  -4   9  447.39   17.48
   1  -4  -9  469.75   13.38
   1   4  -8  830.16   31.66
  -1   4   8  832.09   18.53
  -1  -4   8  804.69   22.62
   1  -4  -8  853.84   18.96
   1   4  -7   55.06    8.10
  -1   4   7   45.94    6.19
  -1  -4   7   52.01    8.50
   1  -4  -7   54.25    6.05
   1   4  -6  572.37   20.21
  -1   4   6  558.54   11.93
  -1  -4   6  555.55   15.14
   1  -4  -6  581.06   11.93
   1   4  -5  789.10   22.23
   1  -4  -5  780.94   14.84
   1  -4  -5  792.87   14.34
  -1  -4   5  795.47   17.57
   1   4  -4  219.02    7.82
   1  -4  -4  210.64    9.01
   1  -4  -4  225.38    8.39
   1  -4  -4  227.79   11.55
  -1  -4   4  200.46    7.42
  -1   4   3  570.20   10.17
   1   4  -3  596.09   11.76
  -1   4   3  597.89   11.49
   1   4  -3  559.74    9.59
   1  -4  -3  592.86   10.81
  -1  -4   3  557.66   14.55
   1  -4  -3  603.47   11.94
  -1   4   2 6402.72  202.67
   1   4  -2 6468.17  200.51
  -1   4   2 6486.70  207.60
   1   4  -2 6058.42  185.87
   1  -4  -2 6298.27  197.53
  -1  -4   2 6299.67  195.59
   1  -4  -2 6693.49  208.98
  -1  -4   2 6342.24  191.88
  -1   4   1  146.57    7.06
   1   4  -1  160.95    4.43
  -1   4   1  149.69    4.75
   1   4  -1  149.48    5.34
   1  -4  -1  155.61    4.98
  -1  -4   1  154.18    4.47
   1  -4  -1  164.60    5.33
  -1  -4   1  153.90    3.98
   1   4   0 3649.73   80.06
   1   4   0 3807.08   82.20
  -1   4   0 3783.94   92.68
  -1   4   0 3687.65   84.23
   1  -4   0 3781.80   88.89
   1  -4   0 3965.03   91.59
  -1  -4   0 3997.23   87.73
  -1  -4   0 3810.62   82.97
   1   4   1 2981.98   59.72
   1   4   1 3064.72   56.14
  -1   4  -1 2977.24   62.95
  -1   4  -1 2887.97   59.79
   1  -4   1 2954.41   63.47
   1  -4   1 3042.57   64.62
  -1  -4  -1 3213.80   68.72
  -1  -4  -1 3056.04   58.92
   1   4   2  128.04    2.33
  -1   4  -2  117.53    4.61
  -1   4  -2  114.92    4.81
   1  -4   2  121.56    5.46
  -1  -4  -2  117.58    2.23
  -1  -4  -2  140.02    4.81
   1  -4   2  123.04    7.64
   1   4   3  633.27    7.04
  -1   4  -3  621.82   12.08
  -1   4  -3  574.94   11.23
   1  -4   3  614.08   15.94
  -1  -4  -3  651.31    7.22
  -1   4  -415484.79  879.50
  -1   4  -414630.85  834.06
  -1  -4  -415496.24  792.21
  -1  -4  -415007.81  762.77
   1  -4   415558.19  894.79
  -1   4  -5  580.72   13.44
  -1  -4  -5  620.01    7.91
   1  -4   5  582.09   18.99
  -1  -4  -5  579.63    8.66
  -1   4  -6  146.62    7.76
   1   4   6  146.93    5.11
   1  -4   6  147.05    8.38
  -1  -4  -6  138.45    3.48
  -1   4  -7 1089.08   24.54
   1   4   7 1098.71   17.33
   1  -4   7 1066.44   25.18
  -1  -4  -7 1092.53   19.51
  -1   4  -8  907.71   22.76
   1   4   8  923.46   15.72
   1  -4   8  863.93   23.53
  -1   4  -9 2387.89   62.24
   1   4   9 2276.32   47.34
   1  -4   9 2234.52   60.99
  -1  -4  -9 2291.59   53.00
  -1   4 -10   74.38   10.87
   1   4  10   70.12    6.02
   1  -4  10   67.89   17.30
  -1  -4 -10   63.86    6.10
  -1   4 -11 2314.12   65.69
   1   4  11 2301.58   52.85
   1  -4  11 2250.27   66.25
  -1  -4 -11 2362.19   54.37
  -1   4 -12 1168.42   35.17
   1   4  12 1129.99   32.44
   1  -4  12 1145.40   35.35
  -1  -4 -12 1163.03   26.00
  -1   4 -13   47.37   12.97
   1   4  13   47.76   12.44
   1  -4  13   68.20   20.60
  -1  -4 -13   49.83    8.28
  -1   4 -14    1.44   13.04
   1   4  14   12.16    7.75
   1  -4  14  -11.60   13.00
  -1  -4 -14   -8.33    8.45
  -1   4 -15   94.60   16.70
   1   4  15  102.09   10.26
   1  -4  15  104.73   15.92
  -1  -4 -15  102.06   10.46
  -1   4 -16  113.63   16.20
   1   4  16   72.56   10.68
   1  -4  16   55.13   15.90
  -1  -4 -16   77.69   11.05
  -1   4 -17   96.03   18.53
   1   4  17   98.56   11.87
   1  -4  17  102.79   17.59
  -1  -4 -17   98.94   11.86
  -1   4 -18   12.24   17.12
   1   4  18  -13.92   16.97
   1  -4  18    6.24   16.57
  -1  -4 -18   10.54   11.71
  -1   4 -19  289.59   23.77
   1   4  19  206.88   15.16
   1  -4  19  220.09   22.05
  -1  -4 -19  245.73   26.05
  -1   4 -20   -4.59   30.12
   1   4  20    6.92   11.84
   1  -4  20   38.78   17.12
  -1  -4 -20   11.05   13.40
  -1   4 -21   13.82   20.25
   1   4  21   12.00   11.85
   1  -4  21   36.98   18.30
  -1  -4 -21   19.74   20.89
  -1   4 -22    8.06   20.75
   1   4  22   12.62   17.92
   1  -4  22   -6.36   18.36
  -1  -4 -22   13.12   15.09
  -1   4 -23   21.34   21.58
   1   4  23   11.71   11.29
   1  -4  23   -4.05   17.81
  -1  -4 -23  -15.86   15.28
   1   5 -23   22.77   18.63
  -1   5  23   18.41   25.29
  -1  -5  23   -8.65   22.63
   1  -5 -23   34.91   17.39
   1   5 -22   15.35   25.02
  -1   5  22   21.06   15.54
  -1  -5  22   44.70   21.94
   1  -5 -22   40.82   16.82
   1   5 -21    8.67   23.49
  -1   5  21  -22.52   14.41
  -1  -5  21   -4.76   21.13
   1  -5 -21   -0.99   15.11
   1   5 -20  180.59   40.36
  -1   5  20  122.20   17.42
  -1  -5  20  126.49   37.68
   1  -5 -20  132.83   16.48
   1   5 -19    5.01   21.22
  -1   5  19   35.24   14.14
  -1  -5  19   35.86   20.75
   1  -5 -19   53.45   22.03
   1   5 -18   -5.18   20.17
  -1   5  18    6.30   13.25
  -1  -5  18   -9.00   18.51
   1  -5 -18   -1.19   12.86
   1   5 -17  133.82   22.10
  -1   5  17  127.30   14.92
  -1  -5  17  138.51   20.72
   1  -5 -17  123.95   14.60
   1   5 -16   14.93   28.44
  -1   5  16   12.65   11.82
  -1  -5  16    5.20   17.34
   1  -5 -16    8.56   11.66
   1   5 -15   30.71   17.41
  -1   5  15   64.91   11.44
  -1  -5  15   42.23   27.10
   1  -5 -15   58.45   11.90
   1   5 -14  234.58   20.46
  -1   5  14  236.95   14.06
  -1  -5  14  220.25   19.25
   1  -5 -14  254.32   13.69
   1   5 -13   71.04   14.88
  -1   5  13   61.19   10.21
  -1  -5  13   44.99   14.76
   1  -5 -13   50.26   10.17
   1   5 -12  168.70   16.88
  -1   5  12  152.29   11.32
  -1  -5  12  147.23   16.18
   1  -5 -12  160.42   17.38
   1   5 -11   -5.02   12.58
  -1   5  11   31.43   13.84
  -1  -5  11   35.35   12.74
   1  -5 -11   37.50   13.66
   1   5 -10 1785.06   64.02
  -1   5  10 1699.15   40.89
  -1  -5  10 1670.52   49.50
   1  -5 -10 1749.37   41.27
   1   5  -9  527.97   27.24
  -1   5   9  524.46   19.86
  -1  -5   9  498.05   19.50
   1  -5  -9  492.81   13.83
   1   5  -8 1327.45   35.80
  -1   5   8 1332.27   28.86
  -1  -5   8 1304.59   46.03
   1  -5  -8 1383.94   29.18
   1   5  -7 1610.30   49.20
   1  -5  -7 1584.73   34.41
   1  -5  -7 1649.38   34.09
  -1  -5   7 1621.73   41.07
   1   5  -6 1781.34   42.09
   1  -5  -6 1850.44   44.41
   1  -5  -6 1882.75   37.38
  -1  -5   6 1823.18   43.44
   1   5  -5 3631.28   95.74
   1  -5  -5 3553.45   88.97
   1  -5  -5 3650.97   87.43
   1  -5  -5 3734.35  109.49
  -1  -5   5 3415.28   91.10
  -1   5   4  565.11   14.35
   1   5  -4  588.69   13.25
   1   5  -4  514.20   10.78
   1  -5  -4  548.31   11.57
   1  -5  -4  587.71   13.93
  -1  -5   4  533.80   12.81
  -1   5   3   18.59    4.10
   1   5  -3   12.77    5.22
  -1   5   3   12.20    5.09
   1   5  -3   20.06    3.99
   1  -5  -3   27.83    4.36
  -1  -5   3   26.57    5.20
   1  -5  -3   24.70    5.47
  -1  -5   3   21.13    4.47
  -1   5   2 4846.59  130.32
   1   5  -2 4844.70  139.62
  -1   5   2 4797.00  130.18
   1   5  -2 4604.74  120.26
   1  -5  -2 4695.66  129.66
  -1  -5   2 4638.22  135.00
   1  -5  -2 4905.94  136.05
  -1  -5   2 4772.56  127.18
  -1   5   110454.85  464.54
   1   5  -110518.98  445.01
  -1   5   110088.06  434.11
   1   5  -110104.40  432.58
   1  -5  -110555.84  473.71
  -1  -5   110263.94  449.28
   1  -5  -111007.61  489.65
  -1  -5   110570.60  449.32
   1   5   0  199.05    5.07
   1   5   0  195.02    6.69
  -1   5   0  198.33    6.23
  -1   5   0  194.76    5.98
   1  -5   0  192.25    6.28
   1  -5   0  212.20    6.48
  -1  -5   0  203.42    5.56
  -1  -5   0  204.49    4.90
   1   5   1   15.94    3.62
   1   5   1   13.73    2.38
  -1   5  -1   15.34    4.45
  -1   5  -1   10.31    4.21
   1  -5   1   13.59    4.63
   1  -5   1   10.12    4.69
  -1  -5  -1   15.09    3.86
  -1  -5  -1   12.62    3.83
   1   5   2  358.39    6.88
  -1   5  -2  354.65    8.35
   1   5   2  357.60    7.82
  -1   5  -2  368.03    8.90
   1  -5   2  335.55    8.61
   1  -5   2  361.60    8.99
  -1  -5  -2  365.89    8.40
  -1  -5  -2  374.29    5.42
   1   5   3  392.43    6.80
  -1   5  -3  411.12    9.69
  -1   5  -3  409.69    9.87
  -1  -5  -3  434.18    6.81
   1  -5   3  432.87   10.79
  -1  -5  -3  431.53   10.04
   1  -5   3  418.58   10.47
  -1   5  -4  378.48   14.63
  -1   5  -4  346.72    9.92
   1  -5   4  350.80   10.57
  -1  -5  -4  370.12    5.16
  -1   5  -5 9573.29  426.77
  -1   5  -5 9081.10  389.89
  -1  -5  -5 9845.18  369.53
  -1  -5  -5 9437.19  349.64
   1  -5   5 9514.41  415.59
  -1   5  -6  692.97   17.37
  -1  -5  -6  707.68   12.21
   1  -5   6  704.71   18.26
  -1  -5  -6  710.55   11.75
  -1   5  -7   10.10    8.19
  -1  -5  -7   14.04    3.03
   1  -5   7   21.33    7.98
  -1  -5  -7   11.82    2.91
  -1   5  -8    0.39    8.96
   1   5   8    5.16    3.70
   1  -5   8   12.51    9.03
  -1  -5  -8    1.54    5.68
  -1   5  -9 3928.88  121.21
   1   5   9 3886.79   97.15
   1  -5   9 3790.75  120.60
  -1  -5  -9 3860.27   95.70
  -1   5 -10  508.17   27.13
   1   5  10  481.13   14.80
   1  -5  10  454.56   18.75
  -1  -5 -10  478.24   11.02
  -1   5 -11  433.84   19.18
   1   5  11  429.16   11.22
   1  -5  11  413.48   27.92
  -1  -5 -11  431.08   15.70
  -1   5 -12   12.33   12.01
   1   5  12    5.79    6.19
   1  -5  12   13.84   12.13
  -1  -5 -12    5.88    9.75
  -1   5 -13  905.36   31.54
   1   5  13  877.50   27.76
   1  -5  13  806.80   30.65
  -1  -5 -13  863.77   21.34
   1   5  14  563.80   23.21
  -1   5 -14  581.36   26.82
  -1  -5 -14  583.30   23.64
  -1   5 -15  633.08   28.81
   1   5  15  591.04   26.09
   1  -5  15  546.90   27.46
  -1  -5 -15  618.30   19.10
  -1   5 -16  144.68   18.94
   1   5  16  138.68   17.24
   1  -5  16  112.12   18.64
  -1  -5 -16  150.38   11.58
  -1   5 -17   -5.09   28.58
   1   5  17   45.10   15.95
   1  -5  17   16.55   16.74
  -1  -5 -17   24.70   10.65
  -1   5 -18  103.98   32.83
   1   5  18   86.98   11.95
   1  -5  18   95.28   19.33
  -1  -5 -18   90.59   12.71
  -1   5 -19  149.82   22.69
   1   5  19  113.06   12.55
   1  -5  19  152.52   21.35
  -1  -5 -19  150.04   14.21
  -1   5 -20   18.22   19.65
   1   5  20   10.79   10.70
   1  -5  20   16.39   18.27
  -1  -5 -20   17.22   12.73
  -1   5 -21   55.25   21.98
   1   5  21   37.10   11.28
   1  -5  21   57.05   20.37
  -1  -5 -21   55.26   14.10
  -1   5 -22   19.35   21.61
   1   5  22   19.57   17.07
   1  -5  22  -12.13   18.84
  -1  -5 -22  -11.54   13.45
   1   5  23    6.88   10.84
   1  -5  23  -10.93   18.42
  -1  -5 -23   14.80   13.66
   1   6 -23   13.14   19.73
  -1   6  23  -10.46   23.79
  -1  -6  23   21.56   22.60
   1  -6 -23    4.30   29.71
   1   6 -22  -27.83   25.75
  -1   6  22    4.89   14.74
  -1  -6  22   20.99   22.89
   1  -6 -22   20.61   15.72
   1   6 -21   23.41   24.41
  -1   6  21   18.94   14.09
  -1  -6  21   11.69   22.58
   1  -6 -21   28.26   23.74
   1   6 -20   21.21   23.11
  -1   6  20    8.41   13.34
  -1  -6  20   30.94   20.76
   1  -6 -20   10.46   13.85
   1   6 -19  -18.04   33.49
  -1   6  19   -1.17   13.49
  -1  -6  19   -8.05   31.52
   1  -6 -19   28.08   13.29
   1   6 -18   35.15   20.90
  -1   6  18   32.55   13.25
  -1  -6  18   31.11   19.79
   1  -6 -18   47.76   20.53
   1   6 -17   43.46   20.08
  -1   6  17   12.23   12.67
  -1  -6  17   11.58   18.11
   1  -6 -17    6.27   12.06
   1   6 -16   93.37   21.36
  -1   6  16  134.76   13.25
  -1  -6  16  135.22   20.62
   1  -6 -16  100.94   13.29
   1   6 -15  141.93   19.84
  -1   6  15  115.02   12.62
  -1  -6  15  104.85   19.43
   1  -6 -15  125.59   12.35
   1   6 -14   53.14   17.71
  -1   6  14   64.74   11.05
  -1  -6  14   88.62   27.45
   1  -6 -14   60.09   16.22
   1   6 -13   57.41   25.31
  -1   6  13   32.89    9.90
  -1  -6  13   45.63   14.81
   1  -6 -13   46.29   15.70
   1   6 -12  108.56   15.61
  -1   6  12   93.20    9.98
  -1  -6  12   90.61   15.11
   1  -6 -12   92.22   15.79
   1   6 -11  611.45   24.82
  -1   6  11  593.07   17.53
  -1  -6  11  577.59   24.32
   1  -6 -11  576.16   24.04
   1   6 -10   55.84   12.86
   1  -6 -10   48.00    8.35
   1  -6 -10   47.63    7.97
  -1  -6  10   35.25   13.08
   1   6  -9 2072.54   58.94
   1  -6  -9 2012.92   58.38
   1  -6  -9 2034.24   47.07
  -1  -6   9 1990.55   59.03
   1   6  -8 1735.97   46.82
   1  -6  -8 1692.07   38.36
   1  -6  -8 1748.34   37.62
  -1  -6   8 1704.96   46.96
   1   6  -7 2773.46   90.79
   1  -6  -7 2873.66   79.80
   1  -6  -7 2888.79   68.43
   1  -6  -7 2845.78   78.02
  -1  -6   7 2810.54   79.43
   1   6  -6  100.95    7.68
   1   6  -6  100.40   10.14
   1  -6  -6  129.16    7.11
   1  -6  -6  118.41    9.96
   1  -6  -6  126.10    6.59
  -1  -6   6  114.28    8.92
   1   6  -5  212.92    9.86
   1   6  -5  186.67    7.78
   1  -6  -5  195.95    7.70
   1  -6  -5  214.36   10.53
  -1  -6   5  189.18    9.57
  -1   6   4 3120.21   71.51
   1   6  -4 3103.94   76.19
   1   6  -4 2926.95   68.16
   1  -6  -4 3008.21   71.75
   1  -6  -4 3150.51   78.95
  -1  -6   4 2871.41   72.92
  -1   6   3 1270.24   23.77
   1   6  -3 1328.50   26.51
  -1   6   3 1256.78   31.31
   1   6  -3 1208.76   22.68
   1  -6  -3 1247.97   24.26
  -1  -6   3 1214.78   25.14
   1  -6  -3 1323.87   27.98
  -1  -6   3 1239.58   24.34
  -1   6   2 4523.40  122.45
   1   6  -2 4606.05  125.08
  -1   6   2 4421.90  121.79
   1   6  -2 4436.35  116.47
   1  -6  -2 4481.47  123.65
  -1  -6   2 4431.99  122.35
   1  -6  -2 4753.34  132.96
  -1  -6   2 4468.59  120.00
   1   6  -1   17.78    3.92
   1   6  -1   11.48    4.33
  -1   6   1   15.53    4.64
  -1   6   1   11.95    5.28
   1  -6  -1   24.25    5.60
  -1  -6   1    6.85    4.20
   1  -6  -1   14.32    4.96
  -1  -6   1    9.79    4.43
   1   6   0  323.55    7.52
   1   6   0  325.59    6.99
  -1   6   0  331.97    8.68
  -1   6   0  327.72    8.55
   1  -6   0  357.02    9.57
  -1  -6   0  319.41    9.78
   1  -6   0  331.77   12.41
  -1  -6   0  350.52    8.10
   1   6   1 6267.42  202.97
   1   6   1 6303.87  191.98
  -1   6  -1 6531.29  214.32
  -1   6  -1 6393.73  207.01
   1  -6   1 6351.79  211.51
   1  -6   1 6553.00  217.88
  -1  -6  -1 6562.70  215.97
  -1  -6  -1 6367.83  197.17
  -1   6  -2  623.56   13.30
   1   6   2  627.85   12.72
  -1   6  -2  658.14   13.93
   1  -6   2  621.90   14.39
   1  -6   2  637.76   14.58
  -1  -6  -2  675.82   18.07
  -1  -6  -2  650.65    9.93
   1   6   3 5408.16  139.95
  -1   6  -3 4993.14  148.63
  -1   6  -3 5219.35  157.71
   1  -6   3 5315.99  165.01
  -1  -6  -3 5175.62  139.72
  -1  -6  -3 5380.70  173.79
   1  -6   3 4959.57  153.48
   1   6   4  360.64    5.70
  -1   6  -4  306.09   10.28
  -1   6  -4  321.17   10.06
  -1  -6  -4  338.57    7.15
  -1  -6  -4  360.82   10.92
   1  -6   4  326.31   10.90
  -1   6  -5 2875.03   72.86
  -1   6  -5 3018.88   76.54
  -1  -6  -5 3116.68   61.99
  -1  -6  -5 3179.39   60.61
  -1  -6  -5 3061.94   78.73
   1  -6   5 2991.45   79.26
  -1   6  -6 2109.93   59.90
  -1   6  -6 1984.06   47.90
  -1  -6  -6 2115.76   39.54
  -1  -6  -6 2072.62   35.01
   1  -6   6 2070.91   51.98
  -1   6  -7 2535.55   65.97
  -1  -6  -7 2601.43   50.22
   1  -6   7 2534.11   67.74
  -1  -6  -7 2454.36   46.88
   1  -6   8  100.03   11.36
  -1  -6  -8  104.88    4.62
  -1  -6  -8  112.54    6.65
  -1   6  -9 2347.28   64.08
  -1  -6  -9 1933.17   45.58
   1  -6   9 2165.29   61.44
  -1  -6  -9 2215.69   43.43
  -1   6 -10   79.25   12.01
   1   6  10   72.99    5.78
   1  -6  10   65.99   12.59
  -1  -6 -10   81.40    8.58
  -1   6 -11  100.19   13.82
   1   6  11   87.50    9.67
   1  -6  11   95.71   13.56
  -1   6 -12  302.85   18.52
   1   6  12  279.72    9.72
   1  -6  12  252.05   18.28
  -1  -6 -12  292.93   14.18
  -1   6 -13  693.53   28.33
   1   6  13  703.80   23.08
   1  -6  13  603.63   40.38
  -1  -6 -13  659.73   16.70
  -1   6 -14   11.48   15.43
   1   6  14    0.57    7.25
   1  -6  14   -6.80   15.00
  -1  -6 -14   10.87    7.63
  -1   6 -15  723.01   32.77
   1   6  15  704.11   20.20
   1  -6  15  681.83   45.64
  -1  -6 -15  706.00   27.67
  -1   6 -16  161.85   20.25
   1   6  16  153.19   11.25
   1  -6  16  147.09   19.92
  -1  -6 -16  172.31   11.34
  -1   6 -17   -9.97   17.90
   1   6  17    2.73    9.39
   1  -6  17    6.42   17.85
  -1  -6 -17    4.08    9.54
  -1   6 -18   85.78   21.57
   1   6  18   78.99   11.31
   1  -6  18   74.58   19.91
  -1  -6 -18   90.75   11.71
  -1   6 -19   -3.53   20.12
   1   6  19    0.73   10.44
   1  -6  19   12.36   18.33
  -1  -6 -19   11.29   11.43
  -1   6 -20   29.02   20.85
   1   6  20   33.92   15.99
   1  -6  20   19.16   19.57
  -1  -6 -20   13.30   18.56
  -1   6 -21   20.56   35.92
   1   6  21   11.11   16.06
   1  -6  21   -1.27   20.25
  -1  -6 -21   22.85   12.43
  -1   6 -22   20.32   36.59
   1   6  22   17.26   10.35
   1  -6  22   27.19   20.58
  -1  -6 -22   23.87   20.43
   1   6  23   -2.34   10.39
  -1   6 -23   13.38   23.82
  -1  -6 -23  -19.72   13.80
   1   7 -22   12.37   18.70
  -1   7  22   -4.45   14.16
  -1  -7  22   10.72   23.86
   1  -7 -22    3.20   15.05
   1   7 -21  -18.02   41.46
  -1   7  21    9.48   13.26
  -1  -7  21    4.90   22.42
   1  -7 -21    6.88   14.39
   1   7 -20  -23.61   23.16
  -1   7  20    7.47   13.14
  -1  -7  20  -18.36   35.59
   1  -7 -20   30.89   20.97
   1   7 -19   12.04   21.85
  -1   7  19   11.32   12.91
  -1  -7  19   28.14   20.91
   1  -7 -19    9.90   12.98
   1   7 -18   47.65   21.45
  -1   7  18   59.42   12.99
  -1  -7  18   40.57   20.61
   1  -7 -18   20.98   13.49
   1   7 -17   63.59   23.02
  -1   7  17   69.77   12.79
  -1  -7  17   82.43   20.80
   1  -7 -17   70.79   13.02
   1   7 -16  192.60   37.22
  -1   7  16  180.73   14.38
  -1  -7  16  169.69   21.62
   1  -7 -16  160.06   21.25
   1   7 -15   -8.15   17.77
  -1   7  15    5.80   10.56
  -1  -7  15  -20.47   28.30
   1  -7 -15    5.26   10.21
   1   7 -14   -2.91   16.84
   1  -7 -14   -7.63   10.01
   1  -7 -14    0.04   10.26
  -1  -7  14   17.42   15.43
   1   7 -13  200.81   19.76
   1  -7 -13  183.62   12.24
   1  -7 -13  180.04   11.58
  -1  -7  13  179.73   19.29
   1   7 -12  313.79   20.59
   1  -7 -12  271.41   19.74
   1  -7 -12  267.58   12.77
  -1  -7  12  269.98   19.72
   1   7 -11  308.94   19.78
   1  -7 -11  290.36   12.73
   1  -7 -11  304.01   18.01
  -1  -7  11  284.64   19.73
   1   7 -10  402.70   20.30
   1  -7 -10  359.99   19.36
   1  -7 -10  372.91   12.57
  -1  -7  10  376.77   19.46
   1   7  -9  140.51   14.01
   1  -7  -9  145.62    8.92
   1  -7  -9  134.53    8.37
  -1  -7   9  124.66   14.01
   1   7  -8  181.98   13.73
   1  -7  -8  185.93    9.25
   1  -7  -8  179.63    8.72
   1  -7  -8  195.52   13.91
  -1  -7   8  189.70   13.32
   1   7  -7  404.03   13.74
   1   7  -7  443.08   16.53
   1  -7  -7  431.82   12.74
   1  -7  -7  440.40   17.11
   1  -7  -7  432.51   11.58
  -1  -7   7  374.34   16.05
   1   7  -6  381.54   11.96
   1   7  -6  440.86   22.18
   1  -7  -6  345.75   16.29
   1  -7  -6  416.35   15.85
   1  -7  -6  419.11   14.90
  -1  -7   6  397.26   14.93
  -1   7   5   86.25    6.41
   1   7  -5   85.84    8.90
   1   7  -5   69.24    6.78
   1  -7  -5   81.73    6.91
   1  -7  -5   84.55    9.45
  -1  -7   5   60.08   13.88
  -1   7   4  456.81   10.81
   1   7  -4  456.08   13.64
  -1   7   4  456.21   13.13
   1   7  -4  429.50   11.12
   1  -7  -4  408.06   15.78
  -1  -7   4  436.85   13.43
   1  -7  -4  486.47   14.63
  -1   7   3  130.30    6.86
   1   7  -3  133.72    7.86
  -1   7   3  126.32    8.02
   1   7  -3  120.04    6.49
   1  -7  -3  127.20    7.31
  -1  -7   3  130.43    7.59
   1  -7  -3  135.86    8.83
  -1  -7   3  132.14   11.33
  -1   7   2 4310.41  126.25
   1   7  -2 4411.80  120.42
  -1   7   2 4124.59  114.40
   1   7  -2 4243.96  113.03
   1  -7  -2 4177.53  117.47
  -1  -7   2 4166.79  116.99
   1  -7  -2 4471.97  139.61
  -1  -7   2 4332.26  118.82
   1   7  -1    5.63    7.64
   1   7  -1    2.03    4.98
  -1   7   1    3.97    8.84
  -1   7   1   10.10    5.80
   1  -7  -1    1.07    6.62
  -1  -7   1   13.85    5.09
   1  -7  -1   -4.13    8.79
  -1  -7   1   13.60    5.17
   1   7   0  697.43   14.01
   1   7   0  763.67   14.06
  -1   7   0  736.54   15.83
  -1   7   0  684.21   15.32
   1  -7   0  776.28   17.46
  -1  -7   0  714.43   13.72
   1  -7   0  724.46   15.91
  -1  -7   0  746.37   15.31
   1   7   1  104.70    4.69
  -1   7  -1  104.88    6.85
   1   7   1  112.44    6.36
  -1   7  -1  113.32    7.24
   1  -7   1  111.06    7.11
   1  -7   1  115.52   11.96
  -1  -7  -1  111.28    6.71
  -1  -7  -1   99.97    4.97
   1   7   2   41.01    6.04
  -1   7  -2   48.13    6.49
   1   7   2   44.95    9.49
  -1   7  -2   52.15    6.74
   1  -7   2   43.64    6.87
   1  -7   2   41.88    7.30
  -1  -7  -2   53.28    6.40
  -1  -7  -2   50.42    3.76
   1   7   3    4.05    3.20
  -1   7  -3   18.50    6.38
   1   7   3    5.26    5.94
  -1   7  -3    1.09    6.68
   1  -7   3    2.01   11.10
   1  -7   3   17.93   11.76
  -1  -7  -3   12.52    6.51
  -1  -7  -3    9.84    3.12
   1   7   4  163.60    4.38
  -1   7  -4  152.54    8.46
  -1   7  -4  183.42   14.03
  -1  -7  -4  150.73    4.32
   1  -7   4  182.62   10.33
  -1  -7  -4  172.22    9.31
   1  -7   4  171.19    9.52
   1   7   5    4.21    2.83
  -1   7  -5    4.01    7.79
  -1   7  -5  -12.10   11.49
  -1  -7  -5    4.64    4.51
  -1  -7  -5   -6.18    7.64
   1  -7   5    7.81    8.26
  -1   7  -6  759.58   21.04
  -1   7  -6  838.67   22.04
  -1  -7  -6  830.37   13.21
  -1  -7  -6  865.75   15.00
  -1  -7  -6  838.39   22.41
   1  -7   6  856.08   23.11
  -1   7  -7    9.54   14.95
  -1   7  -7    7.94   13.66
  -1  -7  -7    9.88    3.29
  -1  -7  -7    7.45    3.12
   1  -7   7    2.18    9.53
  -1   7  -8 3749.56  114.80
  -1   7  -8 3667.75  112.46
  -1  -7  -8 3754.65   89.91
  -1  -7  -8 3677.08   92.02
   1  -7   8 3698.56  136.61
  -1   7  -9 1779.41   48.44
  -1  -7  -9 1499.28   34.08
   1  -7   9 1670.12   49.08
  -1  -7  -9 1722.26   35.99
  -1   7 -10  244.51   25.13
  -1  -7 -10  245.34    7.51
   1  -7  10  249.18   16.89
  -1  -7 -10  238.78    7.26
  -1   7 -11   -7.35   12.65
  -1  -7 -11    5.86    5.40
   1  -7  11   -1.93   12.85
  -1  -7 -11   -2.35    8.25
  -1   7 -12  579.49   25.71
  -1  -7 -12  543.74   18.46
   1  -7  12  506.32   24.36
  -1  -7 -12  547.29   18.15
  -1   7 -13  264.96   19.96
  -1  -7 -13  269.24   10.13
   1  -7  13  243.13   20.10
  -1  -7 -13  261.55   14.31
  -1   7 -14  543.38   28.37
   1   7  14  546.04   15.18
   1  -7  14  547.25   27.60
  -1  -7 -14  564.28   15.83
  -1   7 -15  254.28   21.87
   1   7  15  217.02   10.77
   1  -7  15  248.38   21.48
  -1  -7 -15  204.97   11.03
  -1   7 -16  252.97   23.47
   1   7  16  219.36   11.96
   1  -7  16  229.52   21.74
  -1  -7 -16  222.62   11.90
  -1   7 -17   28.74   19.41
   1   7  17  -11.84   14.22
   1  -7  17  -12.24   17.87
  -1  -7 -17   -3.02    9.28
  -1   7 -18  -19.67   20.12
   1   7  18   -0.40   14.32
   1  -7  18   -4.95   19.02
  -1  -7 -18   12.10    9.66
  -1   7 -19   -4.60   33.12
   1   7  19   24.11   15.42
   1  -7  19  -12.93   19.81
  -1  -7 -19  -13.98   16.46
  -1   7 -20    5.57   34.90
   1   7  20    0.48    9.78
   1  -7  20  -36.29   21.05
  -1  -7 -20   -4.49   10.70
  -1   7 -21   -0.55   23.14
   1   7  21   10.18    9.88
   1  -7  21    5.49   20.75
  -1  -7 -21   11.13   11.56
  -1   7 -22   20.13   24.40
   1   7  22    3.09    9.46
   1  -7  22    2.31   22.13
  -1  -7 -22   13.27   11.80
   1   8 -22   -6.78   20.04
   1  -8 -22    8.33   19.92
   1  -8 -22   -5.67   24.94
  -1  -8  22   -7.33   24.52
   1   8 -21    0.55   18.86
   1  -8 -21   26.20   19.62
   1  -8 -21   10.50   15.17
  -1  -8  21   -4.42   37.79
   1   8 -20   95.92   25.90
   1  -8 -20   85.43   15.31
   1  -8 -20   86.55   14.82
  -1  -8  20   82.18   24.59
   1   8 -19   -1.20   36.62
   1  -8 -19   -2.51   13.15
   1  -8 -19    3.72   13.56
  -1  -8  19    9.22   21.86
   1   8 -18  133.48   24.27
   1  -8 -18   98.10   22.33
  -1  -8  18  120.35   23.62
   1   8 -17    8.90   20.70
   1  -8 -17    8.44   18.59
   1  -8 -17    5.46   11.83
  -1  -8  17   11.70   20.18
   1   8 -16  -10.92   20.23
   1  -8 -16    7.86   17.45
   1  -8 -16   -3.54   10.45
  -1  -8  16   34.09   29.86
   1   8 -15  127.94   21.64
   1  -8 -15  118.68   12.71
   1  -8 -15  122.37   11.40
  -1  -8  15  103.96   20.62
   1   8 -14  256.68   23.46
   1  -8 -14  214.48   13.92
   1  -8 -14  234.13   12.86
  -1  -8  14  233.82   21.91
   1   8 -13   15.55   16.82
   1  -8 -13   18.54   14.95
   1  -8 -13   11.97    9.21
  -1  -8  13   28.10   16.61
   1   8 -12  258.17   20.37
   1  -8 -12  244.28   13.30
   1  -8 -12  253.85   11.98
  -1  -8  12  235.88   19.77
   1   8 -11   28.92   15.23
   1  -8 -11   15.82   14.10
   1  -8 -11   33.48   12.48
  -1  -8  11   24.97   14.32
   1   8 -10  811.08   30.31
   1  -8 -10  794.32   21.46
   1  -8 -10  800.16   20.62
   1  -8 -10  809.74   29.59
  -1  -8  10  801.50   30.07
   1   8  -9  432.08   16.60
   1   8  -9  494.68   19.79
   1  -8  -9  480.30   14.84
   1  -8  -9  471.68   31.60
   1  -8  -9  468.48   13.27
  -1  -8   9  455.26   20.80
   1   8  -8  148.09   10.86
   1   8  -8  150.76   13.77
   1  -8  -8  148.60    9.31
   1  -8  -8  146.30   14.34
   1  -8  -8  148.76    8.23
  -1  -8   8  154.51   13.21
   1   8  -7    7.49    8.19
   1   8  -7   18.35   11.30
   1  -8  -7   42.97    7.41
   1  -8  -7   20.44   11.09
   1  -8  -7   12.78    6.05
  -1  -8   7   12.51   10.29
  -1   8   6 2029.70   45.14
   1   8  -6 2145.87   69.43
   1   8  -6 1824.85   44.98
   1  -8  -6 2003.52   47.26
   1  -8  -6 2111.67   56.67
  -1  -8   6 1923.20   52.45
  -1   8   5 2099.31   46.39
   1   8  -5 2125.12   53.42
   1   8  -5 1943.90   45.72
   1  -8  -5 1866.60   52.53
   1  -8  -5 2202.32   57.22
  -1  -8   5 1970.01   50.99
  -1   8   4  301.71    9.77
   1   8  -4  310.26   12.19
  -1   8   4  281.01   12.02
   1   8  -4  291.52   14.67
   1  -8  -4  283.79   10.16
  -1  -8   4  281.11   11.44
   1  -8  -4  301.75   13.61
  -1  -8   4  297.01   11.38
  -1   8   3  451.82   11.70
   1   8  -3  435.57   12.91
  -1   8   3  425.98   12.97
   1   8  -3  408.86   11.15
   1  -8  -3  441.09   16.90
  -1  -8   3  415.95   13.28
   1  -8  -3  463.03   20.82
  -1  -8   3  461.79   13.04
  -1   8   2 1882.09   40.10
   1   8  -2 1842.02   39.82
  -1   8   2 1705.38   39.46
   1   8  -2 1710.63   36.41
   1  -8  -2 1762.45   39.31
  -1  -8   2 1726.01   39.36
   1  -8  -2 1878.14   44.00
  -1  -8   2 1817.45   40.46
   1   8  -1  144.61    7.20
   1   8  -1  156.90    7.40
  -1   8   1  152.98    8.03
  -1   8   1  156.35    8.68
   1  -8  -1  170.89    9.99
  -1  -8   1  161.76    7.50
   1  -8  -1  155.84    8.36
  -1  -8   1  165.86    8.14
   1   8   0 4319.66  123.15
   1   8   0 4615.92  136.52
  -1   8   0 4547.70  133.08
  -1   8   0 4327.60  126.06
   1  -8   0 4755.56  142.22
  -1  -8   0 4558.80  129.61
   1  -8   0 4510.11  133.83
  -1  -8   0 4714.96  149.23
   1   8   1  570.55   11.76
  -1   8  -1  554.72   14.17
   1   8   1  551.92   13.35
  -1   8  -1  607.82   15.35
   1  -8   1  575.92   15.28
   1  -8   1  607.47   22.80
  -1  -8  -1  607.16   20.89
  -1  -8  -1  600.28   12.29
   1   8   2 4334.65  111.75
  -1   8  -2 3987.37  115.49
   1   8   2 4207.93  119.51
  -1   8  -2 4324.13  125.13
   1  -8   2 4169.12  124.11
   1  -8   2 4358.98  128.86
  -1  -8  -2 4393.48  141.52
  -1  -8  -2 4237.92  118.21
  -1   8  -3 1577.27   36.18
   1   8   3 1598.02   35.74
  -1   8  -3 1648.62   38.98
   1  -8   3 1616.34   49.05
   1  -8   3 1689.87   40.93
  -1  -8  -3 1674.04   39.51
  -1  -8  -3 1643.95   29.89
   1   8   4 2976.21   62.36
  -1   8  -4 2795.19   72.05
  -1   8  -4 3004.85   78.47
  -1  -8  -4 2827.29   60.11
   1  -8   4 3021.46   81.90
  -1  -8  -4 2886.21   77.29
   1  -8   4 2761.63   75.66
   1   8   5  920.94   17.80
  -1   8  -5  932.84   24.68
  -1   8  -5  830.53   21.86
  -1  -8  -5  895.41   14.95
  -1  -8  -5  926.86   24.37
   1  -8   5  882.65   25.01
  -1   8  -6   66.01   14.89
  -1   8  -6  102.26   15.80
  -1  -8  -6   69.34    4.13
  -1  -8  -6   75.01    3.83
  -1  -8  -6   70.86   10.47
   1  -8   6   51.23   17.82
  -1   8  -7 1326.98   34.82
  -1   8  -7 1434.03   37.66
  -1  -8  -7 1384.28   24.46
  -1  -8  -7 1441.71   27.25
  -1  -8  -7 1395.69   37.97
   1  -8   7 1369.81   39.20
  -1   8  -8   97.32   11.70
  -1   8  -8   88.62   19.41
  -1  -8  -8  101.29    4.99
  -1  -8  -8  117.34    7.07
  -1  -8  -8  106.89   12.51
   1  -8   8   94.20   13.50
  -1   8  -9 2506.91   73.87
  -1   8  -9 2423.35   71.33
  -1  -8  -9 2395.10   51.35
  -1  -8  -9 2411.93   54.98
   1  -8   9 2392.25   74.57
  -1   8 -10  757.66   28.02
  -1   8 -10  721.76   27.31
  -1  -8 -10  704.31   14.30
  -1  -8 -10  743.32   18.01
   1  -8  10  710.37   28.15
  -1   8 -11   51.26   14.61
  -1  -8 -11   64.26    9.42
   1  -8  11   53.20   14.53
  -1  -8 -11   54.47    5.71
  -1   8 -12  333.09   21.74
  -1  -8 -12  328.20   10.08
   1  -8  12  310.47   21.13
  -1  -8 -12  333.99   14.14
  -1   8 -13   87.33   27.90
  -1  -8 -13   74.39    7.47
   1  -8  13   93.59   16.52
   1  -8  14  156.56   19.62
  -1  -8 -14  131.92   12.82
  -1  -8 -14  138.94   12.75
   1  -8  15   76.95   18.58
  -1  -8 -15   51.77    8.14
  -1  -8 -15   47.13   12.45
   1  -8  16   26.54   28.38
  -1  -8 -16    9.29    7.77
  -1  -8 -16   29.63    8.16
  -1   8 -17   26.04   33.16
  -1  -8 -17   28.50   14.10
   1  -8  17   33.61   19.22
  -1  -8 -17   36.89    8.96
  -1   8 -18  220.36   26.31
  -1  -8 -18  163.89   18.48
   1  -8  18  237.45   38.80
  -1  -8 -18  236.60   18.93
  -1   8 -19   21.45   21.95
  -1  -8 -19   -8.52   15.02
   1  -8  19   -7.59   20.63
  -1  -8 -19   15.56    9.80
  -1   8 -20   -8.12   23.51
  -1  -8 -20    9.58   15.43
   1  -8  20   15.32   35.23
  -1  -8 -20   24.58   10.13
  -1   8 -21   45.56   24.57
  -1  -8 -21   13.40   15.01
   1  -8  21  -10.53   22.45
  -1  -8 -21    3.15   16.62
  -1   8 -22   18.33   26.40
  -1  -8 -22   46.95   15.43
   1  -8  22   26.69   36.72
  -1  -8 -22   34.56   11.21
   1   9 -22   39.35   34.11
   1  -9 -22    1.12   19.69
   1  -9 -22   19.28   14.90
  -1  -9  22   -3.96   26.71
   1   9 -21   27.52   25.82
   1  -9 -21   18.33   19.29
   1  -9 -21   -2.26   14.35
  -1  -9  21  -25.47   24.64
   1   9 -20  -49.43   25.52
   1  -9 -20  -17.76   18.56
   1  -9 -20    1.52   22.71
  -1  -9  20  -31.89   24.01
   1   9 -19   -1.88   23.90
   1  -9 -19  -12.44   20.54
   1  -9 -19   18.19   13.01
  -1  -9  19  -29.46   22.18
   1   9 -18   34.67   23.06
   1  -9 -18   34.18   20.31
   1  -9 -18   18.80   12.61
  -1  -9  18   33.28   21.71
   1   9 -17   64.64   22.59
   1  -9 -17   48.60   12.39
   1  -9 -17   41.69   12.30
  -1  -9  17   11.48   33.18
   1   9 -16   33.26   34.68
   1  -9 -16    5.92   10.99
   1  -9 -16   16.37   10.39
  -1  -9  16   -5.56   19.68
   1   9 -15   23.48   19.84
   1  -9 -15   10.05   10.93
   1  -9 -15    4.35    9.89
  -1  -9  15    2.87   18.55
   1   9 -14  -47.09   19.09
   1  -9 -14    5.99   16.41
   1  -9 -14   -5.82    9.11
  -1  -9  14  -27.79   18.45
   1   9 -13  107.47   18.86
   1  -9 -13   79.86   11.08
   1  -9 -13   81.20   10.26
   1  -9 -13   77.73   19.30
  -1  -9  13  102.84   18.45
   1   9 -12    5.49   23.47
   1   9 -12    0.42   16.34
   1  -9 -12   16.81   14.47
   1  -9 -12    8.87   15.82
   1  -9 -12    5.43    8.47
  -1  -9  12   19.15   15.73
   1   9 -11   21.49   13.42
   1   9 -11   42.90   15.54
   1  -9 -11   35.43    9.34
   1  -9 -11   22.75   14.97
   1  -9 -11   43.55    8.52
  -1  -9  11   39.83   14.85
   1   9 -10   43.34   18.52
   1   9 -10   24.47   14.67
   1  -9 -10   36.70    8.82
   1  -9 -10   27.96   14.21
   1  -9 -10   36.21    7.68
  -1  -9  10   41.24   22.72
   1   9  -9  181.75   12.88
   1   9  -9  186.47   25.40
   1  -9  -9  189.88   15.77
   1  -9  -9  189.62   16.93
   1  -9  -9  195.28    9.58
  -1  -9   9  175.68   15.27
   1   9  -8   98.62   10.40
   1   9  -8  135.75   13.70
   1  -9  -8  114.58   13.89
   1  -9  -8  112.46   15.08
   1  -9  -8  110.98    8.04
  -1  -9   8  110.66   13.53
   1   9  -7 2188.34   58.38
   1   9  -7 2422.56   68.89
   1  -9  -7 2103.57   66.24
   1  -9  -7 2492.94   71.83
   1  -9  -7 2432.55   55.71
  -1  -9   7 2207.62   66.18
  -1   9   6  219.00    9.08
   1   9  -6  239.65   13.92
   1   9  -6  199.98   10.74
   1  -9  -6  209.16   10.10
   1  -9  -6  237.27   15.15
  -1  -9   6  197.41   13.50
  -1   9   5  154.58    8.38
   1   9  -5  169.66   11.53
   1   9  -5  143.27    9.56
   1  -9  -5  139.55    9.11
   1  -9  -5  159.24   13.11
  -1  -9   5  154.97   11.68
  -1   9   4  404.23   17.12
   1   9  -4  438.85   15.12
  -1   9   4  419.63   15.44
   1   9  -4  391.24   18.26
   1  -9  -4  403.88   13.09
  -1  -9   4  402.71   14.90
   1  -9  -4  449.67   16.99
  -1  -9   4  425.47   14.37
  -1   9   3   77.87    7.50
   1   9  -3   72.15    8.61
  -1   9   3   70.56   14.62
   1   9  -3   74.32    7.59
   1  -9  -3   62.57   12.10
  -1  -9   3   67.55    8.56
   1  -9  -3   82.03   11.06
  -1  -9   3   80.63   13.52
   1   9  -2  553.59   14.26
   1   9  -2  585.19   15.30
  -1   9   2  599.39   15.19
  -1   9   2  585.79   16.15
   1  -9  -2  597.05   18.40
  -1  -9   2  584.17   15.80
   1  -9  -2  584.52   15.54
  -1  -9   2  574.21   16.20
   1   9  -1  182.48   13.22
   1   9  -1  196.01    8.60
  -1   9   1  197.96    9.65
  -1   9   1  197.60    9.92
   1  -9  -1  202.67   11.69
  -1  -9   1  206.17    9.13
   1  -9  -1  181.12    9.57
  -1  -9   1  212.88    9.91
   1   9   0 1766.57   37.45
  -1   9   0 1711.15   39.71
   1   9   0 1674.86   37.44
  -1   9   0 1728.70   40.49
   1  -9   0 1824.88   45.11
  -1  -9   0 1726.31   38.09
   1  -9   0 1758.32   41.10
  -1  -9   0 1835.10   43.35
   1   9   1    4.38    5.31
  -1   9  -1   13.55    7.71
   1   9   1    4.40    6.92
  -1   9  -1    7.59    7.74
   1  -9   1    3.56   12.45
   1  -9   1    4.63    8.80
  -1  -9  -1    5.17    7.72
  -1  -9  -1    4.44    5.62
   1   9   2 2326.67   49.14
  -1   9  -2 2163.73   63.92
   1   9   2 2210.60   53.77
  -1   9  -2 2317.43   57.55
   1  -9   2 2174.88   56.14
   1  -9   2 2317.57   60.84
  -1  -9  -2 2358.88   59.49
  -1  -9  -2 2263.74   49.31
   1   9   3  873.85   16.74
  -1   9  -3  831.18   21.65
   1   9   3  827.84   20.84
  -1   9  -3  896.83   23.46
   1  -9   3  843.23   24.02
   1  -9   3  888.51   25.31
  -1  -9  -3  876.84   23.40
  -1  -9  -3  846.24   19.89
   1   9   4 3732.18   91.53
  -1   9  -4 3516.39  102.52
  -1   9  -4 3826.35  113.03
   1  -9   4 3801.35  116.51
  -1  -9  -4 3579.22   88.19
  -1  -9  -4 3744.10  111.91
   1  -9   4 3524.73  108.24
   1   9   5  464.22    9.52
  -1   9  -5  459.30   26.44
  -1   9  -5  405.62   15.57
  -1  -9  -5  439.59   12.33
  -1  -9  -5  471.09   17.28
   1  -9   5  422.56   26.57
   1   9   6   26.47    6.50
  -1   9  -6   16.90    9.97
  -1   9  -6   18.49   14.65
  -1  -9  -6   19.71    6.47
  -1  -9  -6   20.64   10.74
   1  -9   6    6.57   17.06
  -1   9  -7   57.18   10.12
  -1   9  -7   61.39   18.23
  -1  -9  -7   57.46    4.50
  -1  -9  -7   58.84    4.39
  -1  -9  -7   53.69   11.84
   1  -9   7   59.44   12.60
  -1   9  -8 1013.40   30.38
  -1   9  -8 1128.69   33.41
  -1  -9  -8 1078.89   20.00
  -1  -9  -8 1125.32   23.06
  -1  -9  -8 1123.25   33.85
   1  -9   8 1080.39   35.69
  -1   9  -9   30.59   11.88
  -1   9  -9   34.52   12.81
  -1  -9  -9   27.76    7.68
  -1  -9  -9   35.10    4.43
  -1  -9  -9   22.07   13.72
   1  -9   9   46.74   13.62
  -1   9 -10  194.66   26.56
  -1   9 -10  173.81   16.10
  -1  -9 -10  180.42    7.24
  -1  -9 -10  190.84    6.67
   1  -9  10  144.58   26.93
  -1   9 -11  358.26   21.62
  -1   9 -11  338.20   21.06
  -1  -9 -11  325.46    9.65
  -1  -9 -11  327.30    9.19
   1  -9  11  290.18   21.12
  -1   9 -12  208.32   19.93
  -1   9 -12  234.65   20.35
  -1  -9 -12  235.73    8.73
  -1  -9 -12  232.50   11.96
   1  -9  12  194.10   20.61
  -1   9 -13  467.54   27.22
  -1  -9 -13  446.49   12.75
   1  -9  13  437.04   26.87
  -1  -9 -13  452.03   16.80
  -1   9 -14   -9.09   17.38
  -1  -9 -14    7.96   10.59
   1  -9  14   16.65   17.68
  -1  -9 -14    1.63    6.30
  -1   9 -15  128.60   21.19
  -1  -9 -15  115.12    8.99
   1  -9  15  138.48   32.88
  -1  -9 -15  119.27    8.67
  -1   9 -16   50.26   20.93
  -1  -9 -16   43.84   12.74
   1  -9  16   54.62   20.48
  -1  -9 -16   43.43   12.84
  -1   9 -17   35.34   20.90
  -1  -9 -17   39.74    8.74
   1  -9  17   31.99   20.68
  -1  -9 -17   38.40   13.40
  -1   9 -18   11.47   21.65
  -1  -9 -18   28.71    9.12
   1  -9  18   31.00   21.35
  -1  -9 -18   23.10    8.90
  -1   9 -19   16.65   23.39
  -1  -9 -19    5.72    8.88
   1  -9  19   13.94   21.67
  -1  -9 -19   12.48    9.38
  -1   9 -20    8.75   25.14
  -1  -9 -20   16.21    9.09
   1  -9  20   17.30   22.58
  -1  -9 -20    6.33   15.03
  -1   9 -21   52.81   26.93
  -1  -9 -21   30.64    9.51
   1  -9  21   48.01   23.69
  -1  -9 -21   46.76   15.81
  -1   9 -22   22.04   31.79
  -1  -9 -22    4.42    8.35
   1  -9  22   44.35   23.81
  -1  -9 -22   -1.93    9.09
   1  10 -21  -34.08   27.04
   1 -10 -21   -7.62   11.54
   1 -10 -21   20.62   13.62
  -1 -10  21   -2.44   25.40
   1  10 -20   18.29   42.16
   1 -10 -20    4.86   11.83
   1 -10 -20   27.26   13.02
  -1 -10  20   35.03   39.86
   1  10 -19   32.69   25.91
   1 -10 -19   23.77   11.73
   1 -10 -19   56.71   20.15
  -1 -10  19   20.50   24.50
   1  10 -18   46.59   22.54
   1 -10 -18  -12.63   12.07
   1 -10 -18    3.20   18.80
  -1 -10  18  -10.22   23.46
   1  10 -17   18.16   22.41
   1 -10 -17   23.29   11.54
   1 -10 -17   29.98   11.38
   1 -10 -17  -20.88   22.84
  -1 -10  17   -8.10   21.08
   1  10 -16   13.88   22.42
   1 -10 -16   31.49   11.86
   1 -10 -16   41.40   10.97
   1 -10 -16   20.34   22.01
  -1 -10  16   31.88   20.22
   1  10 -15    5.82   32.33
   1  10 -15   35.38   20.54
   1 -10 -15    9.32   17.31
   1 -10 -15    3.20   20.43
   1 -10 -15    2.70    9.68
  -1 -10  15   14.99   19.09
   1  10 -14   79.72   19.60
   1  10 -14   65.99   20.71
   1 -10 -14   44.92   11.65
   1 -10 -14   50.49   20.61
   1 -10 -14   64.44   15.98
  -1 -10  14   58.25   19.25
   1  10 -13   -5.42   15.64
   1  10 -13    3.77   17.77
   1 -10 -13   -0.28   15.78
   1 -10 -13  -22.19   29.02
   1 -10 -13    1.63   14.51
   1  10 -12  -31.45   23.04
   1  10 -12   -3.28   16.53
   1 -10 -12   -5.14    9.40
   1 -10 -12  -10.91   16.60
   1 -10 -12    0.51    8.41
  -1 -10  12   -0.56   16.79
   1  10 -11   68.34   14.01
   1  10 -11   92.48   16.86
   1 -10 -11   57.61   15.99
   1 -10 -11   72.73   16.69
   1 -10 -11   65.24    9.12
  -1 -10  11   65.09   17.08
   1  10 -10   62.94   19.44
   1  10 -10   71.77   15.94
   1 -10 -10   67.66    9.47
   1 -10 -10   65.61   16.35
   1 -10 -10   67.73    8.54
  -1 -10  10   56.14   15.79
   1  10  -9   86.99   12.09
   1  10  -9  141.24   16.78
   1 -10  -9  145.18    9.97
   1 -10  -9  129.39   16.76
   1 -10  -9  130.07    8.65
  -1 -10   9  114.11   15.26
   1  10  -8  363.07   15.61
   1  10  -8  414.67   20.82
   1 -10  -8  411.46   14.78
   1 -10  -8  414.93   22.16
   1 -10  -8  441.38   12.81
  -1 -10   8  371.81   19.59
  -1  10   7  829.90   20.25
   1  10  -7  844.56   27.68
   1  10  -7  750.25   21.92
   1 -10  -7  824.68   21.62
   1 -10  -7  872.08   28.80
  -1 -10   7  788.21   26.80
  -1  10   6  336.93   17.19
   1  10  -6  373.00   17.54
   1  10  -6  344.56   14.37
   1 -10  -6  361.51   12.90
   1 -10  -6  373.56   28.59
  -1 -10   6  329.41   16.60
  -1  10   5   59.87    7.63
   1  10  -5   80.50   11.39
  -1  10   5   61.25   10.50
   1  10  -5   69.11    9.00
   1 -10  -5   66.02    8.57
  -1 -10   5   59.68   17.11
   1 -10  -5   85.87   19.84
  -1 -10   5   67.44   10.48
  -1  10   4   35.29    7.55
   1  10  -4   19.18    9.99
  -1  10   4   42.82   10.38
   1  10  -4   40.97    8.33
   1 -10  -4   40.53    8.09
  -1 -10   4   42.28    9.52
   1 -10  -4   50.88   18.69
  -1 -10   4   24.54    9.52
  -1  10   3  192.29    9.76
   1  10  -3  207.52   17.20
  -1  10   3  187.90   11.89
   1  10  -3  180.87   10.23
   1 -10  -3  217.57   15.49
  -1 -10   3  185.51   11.65
   1 -10  -3  197.36   13.67
  -1 -10   3  204.92   11.83
  -1  10   2  883.39   21.53
   1  10  -2  900.10   29.48
  -1  10   2  836.97   22.67
   1  10  -2  816.03   20.80
   1 -10  -2  830.31   21.63
  -1 -10   2  858.46   30.25
   1 -10  -2  917.16   26.65
  -1 -10   2  882.87   23.15
   1  10  -1 1292.94   30.76
   1  10  -1 1326.97   38.43
  -1  10   1 1373.36   33.13
  -1  10   1 1359.29   42.66
   1 -10  -1 1426.04   49.30
  -1 -10   1 1344.69   32.12
   1 -10  -1 1305.13   32.10
  -1 -10   1 1366.89   34.31
   1  10   0  851.60   19.64
  -1  10   0  796.46   21.74
   1  10   0  789.37   27.39
  -1  10   0  862.00   22.52
   1 -10   0  895.77   25.76
  -1 -10   0  831.17   20.07
   1 -10   0  819.74   22.22
  -1 -10   0  897.54   24.16
   1  10   1   69.88    7.06
  -1  10  -1   95.96   15.67
   1  10   1   78.39    8.73
  -1  10  -1   85.12   15.22
   1 -10   1   69.49   17.61
  -1 -10  -1   82.43    7.55
   1 -10   1   81.21   10.10
  -1 -10  -1  101.35   15.80
   1  10   2 2730.58   63.74
  -1  10  -2 2516.32   68.11
   1  10   2 2507.51   67.25
  -1  10  -2 2736.72   87.09
   1 -10   2 2667.95   73.96
   1 -10   2 2754.81   77.87
  -1 -10  -2 2757.94   75.52
  -1 -10  -2 2619.08   62.83
   1  10   3 1156.20   23.29
  -1  10  -3 1059.86   28.32
   1  10   3 1086.21   28.01
  -1  10  -3 1163.44   40.90
   1 -10   3 1075.20   30.90
   1 -10   3 1135.93   43.56
  -1 -10  -3 1135.69   41.26
  -1 -10  -3 1093.48   22.45
   1  10   4  961.99   23.48
  -1  10  -4  887.97   24.72
  -1  10  -4  952.39   27.95
   1 -10   4  966.58   29.18
  -1 -10  -4  904.23   18.15
  -1 -10  -4  954.74   27.99
   1 -10   4  897.66   26.93
   1  10   5  662.29   13.40
  -1  10  -5  636.46   29.19
  -1  10  -5  692.19   22.57
   1 -10   5  680.47   23.98
  -1 -10  -5  635.11   16.96
  -1 -10  -5  683.28   23.11
   1 -10   5  633.11   22.99
   1  10   6 1000.44   18.78
  -1  10  -6  985.58   30.07
  -1  10  -6  907.21   36.30
  -1 -10  -6  942.46   17.99
  -1 -10  -6 1006.61   31.35
   1 -10   6  945.73   30.86
  -1  10  -7   30.91   16.75
  -1  10  -7   49.36   11.92
  -1 -10  -7   34.70    7.34
  -1 -10  -7   28.33    4.47
  -1 -10  -7   29.96   12.82
   1 -10   7   52.23   12.58
  -1  10  -8  749.07   25.08
  -1  10  -8  843.31   41.51
  -1 -10  -8  785.20   15.26
  -1 -10  -8  838.53   15.22
  -1 -10  -8  822.22   29.39
   1 -10   8  789.28   29.90
  -1  10  -9   17.70   12.01
  -1  10  -9   14.72   13.63
  -1 -10  -9   19.45    7.77
  -1 -10  -9   12.58    7.39
  -1 -10  -9   19.86   13.66
   1 -10   9   32.17   13.81
  -1  10 -10  206.05   26.17
  -1  10 -10  191.00   18.25
  -1 -10 -10  203.92   10.49
  -1 -10 -10  199.09    6.84
  -1 -10 -10  186.24   28.21
   1 -10  10  189.64   18.68
  -1  10 -11   70.51   15.17
  -1  10 -11   61.71   15.88
  -1 -10 -11   60.78    6.28
  -1 -10 -11   71.78    9.20
  -1 -10 -11   77.44   17.25
   1 -10  11   76.71   16.28
  -1  10 -12  305.19   22.30
  -1  10 -12  318.28   36.38
  -1 -10 -12  294.91    9.84
  -1 -10 -12  311.48   13.41
  -1 -10 -12  305.96   24.36
   1 -10  12  326.01   34.70
  -1  10 -13   24.70   18.11
  -1  10 -13   24.48   18.13
  -1 -10 -13   23.67    6.27
  -1 -10 -13   27.65    6.07
   1 -10  13    6.74   17.63
  -1  10 -14  -20.60   17.99
  -1  10 -14  -15.53   20.13
  -1 -10 -14   11.14   10.13
  -1 -10 -14   -3.56    6.26
   1 -10  14    6.81   18.21
  -1  10 -15   34.80   19.37
  -1  10 -15  -40.26   21.90
  -1 -10 -15   -4.00    7.09
  -1 -10 -15    6.41    6.75
   1 -10  15   15.32   19.02
  -1  10 -16   91.40   21.72
  -1  10 -16  111.18   25.80
  -1 -10 -16   89.24   13.48
  -1 -10 -16   98.28    8.61
   1 -10  16  108.08   22.25
  -1  10 -17    5.64   20.27
  -1 -10 -17    5.60    7.87
   1 -10  17   10.94   20.44
  -1 -10 -17   -6.15    7.39
  -1  10 -18   43.17   23.49
  -1 -10 -18   17.98    8.69
   1 -10  18   27.23   22.30
  -1 -10 -18   43.71    8.65
  -1  10 -19   16.52   38.19
  -1 -10 -19    7.42   12.94
   1 -10  19   10.40   22.64
  -1 -10 -19   -0.79    8.59
  -1  10 -20   20.40   42.28
  -1 -10 -20    5.59   13.14
   1 -10  20   -0.44   23.21
  -1 -10 -20    8.81   13.77
  -1  10 -21  -17.27   19.49
  -1 -10 -21   14.85   12.70
   1 -10  21    9.63   24.98
  -1 -10 -21   12.60    8.48
   1  11 -21   21.33   23.89
   1  11 -21  -23.17   28.39
   1 -11 -21    3.02   11.31
   1 -11 -21  -23.92   28.31
   1 -11 -21   -3.58   12.88
  -1 -11  21  -33.25   26.29
   1  11 -20   17.68   32.40
   1  11 -20  -24.18   27.38
   1 -11 -20    5.69   11.40
   1 -11 -20   29.88   26.86
   1 -11 -20    8.22   12.78
  -1 -11  20  -21.58   25.98
   1  11 -19   -1.40   28.50
   1  11 -19   12.97   24.54
   1 -11 -19  -16.18   11.12
   1 -11 -19   21.52   24.26
   1 -11 -19   11.71   11.96
  -1 -11  19    3.98   25.06
   1  11 -18   15.36   26.14
   1  11 -18   -6.46   25.07
   1 -11 -18    2.57   11.96
   1 -11 -18   23.20   23.08
   1 -11 -18   23.14   11.85
  -1 -11  18    8.73   35.03
   1  11 -17    9.75   23.85
   1  11 -17   20.79   39.55
   1 -11 -17   12.41   12.13
   1 -11 -17   23.78   24.43
   1 -11 -17   33.82   11.43
  -1 -11  17   46.43   22.52
   1  11 -16  -14.93   21.98
   1  11 -16   26.82   35.87
   1 -11 -16    6.40   17.71
   1 -11 -16   -2.12   36.04
   1 -11 -16    8.56   10.51
  -1 -11  16    2.47   33.01
   1  11 -15   -4.48   32.33
   1  11 -15   -7.66   20.61
   1 -11 -15    1.13   10.68
   1 -11 -15   -2.58   20.80
   1 -11 -15   11.60    9.87
  -1 -11  15   30.51   19.52
   1  11 -14  -11.15   17.14
   1  11 -14  -20.79   19.68
   1 -11 -14   -1.55   10.63
   1 -11 -14   -0.56   20.04
   1 -11 -14   -2.21    9.25
  -1 -11  14   -1.24   18.63
   1  11 -13   -2.25   15.97
   1  11 -13   11.25   19.51
   1 -11 -13    5.71   10.47
   1 -11 -13   21.23   18.74
   1 -11 -13    8.39    8.88
  -1 -11  13   18.27   18.45
   1  11 -12   34.52   23.90
   1  11 -12   20.51   18.63
   1 -11 -12   24.17   10.24
   1 -11 -12   47.40   28.99
   1 -11 -12   23.14   14.28
  -1 -11  12   19.77   18.21
   1  11 -11   65.10   13.88
   1  11 -11   97.57   29.11
   1 -11 -11   65.13   10.52
   1 -11 -11   62.60   18.33
   1 -11 -11   77.30    9.41
  -1 -11  11   51.08   17.54
   1  11 -10  134.57   21.43
   1  11 -10  111.25   18.35
   1 -11 -10  124.07   11.01
   1 -11 -10  139.93   30.75
   1 -11 -10  125.05   14.93
  -1 -11  10  115.18   16.95
   1  11  -9    0.78   10.57
   1  11  -9   -1.51   14.31
   1 -11  -9   15.95   13.94
   1 -11  -9    4.77   15.23
   1 -11  -9   13.75    7.62
  -1 -11   9   -2.56   13.83
   1  11  -8    6.28   10.52
   1  11  -8   35.14   14.17
   1 -11  -8   24.70    8.68
   1 -11  -8   34.19   15.36
   1 -11  -8   22.99   11.71
  -1 -11   8   30.24   13.53
  -1  11   7  568.11   22.61
   1  11  -7  590.61   23.99
   1  11  -7  523.33   18.83
   1 -11  -7  557.14   17.26
   1 -11  -7  588.70   24.81
  -1 -11   7  524.52   22.81
  -1  11   6   44.85    8.18
   1  11  -6   48.52   12.35
   1  11  -6   24.83    9.80
   1 -11  -6   51.27    8.66
   1 -11  -6   36.17   13.60
  -1 -11   6   27.97   12.35
  -1  11   5 1260.13   30.41
   1  11  -5 1261.40   36.09
  -1  11   5 1157.31   33.60
   1  11  -5 1154.63   31.29
   1 -11  -5 1186.98   30.66
  -1 -11   5 1148.96   34.25
   1 -11  -5 1244.59   38.98
  -1 -11   5 1258.06   35.97
  -1  11   4  537.77   23.05
   1  11  -4  566.49   20.14
  -1  11   4  491.27   19.50
   1  11  -4  537.64   17.49
   1 -11  -4  556.70   16.88
  -1 -11   4  521.13   19.56
   1 -11  -4  578.23   22.64
  -1 -11   4  584.57   20.22
  -1  11   3   39.03    8.72
   1  11  -3   46.47   10.04
  -1  11   3   36.75   10.85
   1  11  -3   45.03    8.93
   1 -11  -3   43.98    8.94
  -1 -11   3   40.13   10.34
   1 -11  -3   58.84   12.39
  -1 -11   3   62.64   10.33
   1  11  -2 1622.26   41.03
   1  11  -2 1726.24   43.34
  -1  11   2 1723.63   53.11
  -1  11   2 1594.13   43.47
   1 -11  -2 1826.43   64.97
  -1 -11   2 1666.38   44.08
   1 -11  -2 1666.03   43.04
  -1 -11   2 1747.17   58.81
   1  11  -1 1547.92   37.37
  -1  11   1 1442.88   39.16
   1  11  -1 1493.10   37.73
  -1  11   1 1545.58   39.12
   1 -11  -1 1650.68   46.25
  -1 -11   1 1511.34   38.39
   1 -11  -1 1541.08   40.22
  -1 -11   1 1603.00   43.03
   1  11   0   44.18    7.85
  -1  11   0   46.14   10.06
   1  11   0   50.75    9.24
  -1  11   0   46.37    9.94
   1 -11   0   43.87   11.56
  -1 -11   0   42.67    8.19
   1 -11   0   37.71    9.82
  -1 -11   0   46.31   16.82
   1  11   1 3971.12  113.85
  -1  11  -1 3704.59  116.13
   1  11   1 3781.40  116.65
  -1  11  -1 4166.69  128.86
   1 -11   1 4242.66  158.74
  -1 -11  -1 3976.55  116.66
   1 -11   1 3922.53  125.83
  -1 -11  -1 4230.93  133.10
   1  11   2 4297.81  126.02
  -1  11  -2 4065.21  131.64
   1  11   2 4223.04  153.38
  -1  11  -2 4520.33  146.24
   1 -11   2 4522.31  153.57
  -1 -11  -2 4281.94  127.91
   1 -11   2 4278.91  144.01
  -1 -11  -2 4555.95  170.98
   1  11   3 1051.43   22.51
  -1  11  -3  973.12   38.22
   1  11   3 1017.31   27.66
  -1  11  -3 1039.74   29.70
   1 -11   3  983.79   30.80
   1 -11   3 1115.26   33.23
  -1 -11  -3 1081.06   31.60
  -1 -11  -3 1022.71   22.47
   1  11   4  384.48   14.90
  -1  11  -4  361.36   15.69
   1  11   4  367.12   14.85
  -1  11  -4  361.23   16.92
   1 -11   4  364.00   17.62
   1 -11   4  398.16   18.72
  -1 -11  -4  396.22   17.63
  -1 -11  -4  371.58   10.34
   1  11   5  727.21   15.40
  -1  11  -5  661.67   22.22
  -1  11  -5  708.44   24.33
   1 -11   5  718.55   27.39
  -1 -11  -5  673.40   14.85
  -1 -11  -5  714.23   24.76
   1 -11   5  679.14   25.10
   1  11   6   82.89    5.93
  -1  11  -6   63.96   11.36
  -1  11  -6   78.44   13.56
   1 -11   6   84.00   13.42
  -1 -11  -6   57.03   13.46
  -1 -11  -6   76.98    5.77
   1  11   7  208.29    7.22
  -1  11  -7  214.65   17.22
  -1  11  -7  195.39   22.06
  -1 -11  -7  197.66    7.20
  -1 -11  -7  202.18   16.58
   1 -11   7  211.92   16.54
  -1  11  -8   77.90   12.86
  -1  11  -8  105.22   15.40
  -1 -11  -8   91.62    8.88
  -1 -11  -8  106.27    5.93
  -1 -11  -8  112.16   24.14
   1 -11   8   86.25   15.97
  -1  11  -9   94.45   14.18
  -1  11  -9   84.37   16.73
  -1 -11  -9   90.42    9.42
  -1 -11  -9  107.23    5.84
  -1 -11  -9   88.97   16.40
   1 -11   9  111.81   25.99
  -1  11 -10  121.17   23.38
  -1  11 -10  107.92   16.53
  -1 -11 -10   99.11    6.38
  -1 -11 -10  103.03    9.46
  -1 -11 -10  108.17   17.52
   1 -11  10  112.27   18.11
  -1  11 -11    6.29   14.52
  -1  11 -11    7.78   16.25
  -1 -11 -11    6.65    5.71
  -1 -11 -11   22.57    8.56
  -1 -11 -11   13.22   16.62
   1 -11  11   21.14   17.47
  -1  11 -12  371.52   37.14
  -1  11 -12  401.06   26.71
  -1 -11 -12  366.60   10.98
  -1 -11 -12  385.30   10.80
  -1 -11 -12  387.61   41.25
   1 -11  12  335.90   26.94
  -1  11 -13   20.76   18.37
  -1  11 -13    2.91   19.02
  -1 -11 -13   19.09    6.30
  -1 -11 -13   14.81    5.60
  -1 -11 -13   20.87   18.51
   1 -11  13   34.19   18.41
  -1  11 -14   19.30   20.50
  -1  11 -14   38.71   19.99
  -1 -11 -14   15.05   10.36
  -1 -11 -14   23.72    6.19
  -1 -11 -14   -7.04   20.47
   1 -11  14   23.80   30.39
  -1  11 -15   24.28   35.67
  -1  11 -15    7.16   21.49
  -1 -11 -15   18.23    6.90
  -1 -11 -15   29.81   10.64
  -1 -11 -15    6.05   22.15
   1 -11  15   21.72   19.64
  -1  11 -16   -5.81   22.88
  -1  11 -16   -7.21   21.02
  -1 -11 -16    1.68   11.05
  -1 -11 -16    4.58   10.74
  -1 -11 -16    9.36   22.48
   1 -11  16  -24.45   20.63
  -1  11 -17   41.07   22.81
  -1  11 -17   51.96   27.24
  -1 -11 -17   37.42    7.92
  -1 -11 -17   14.16   11.89
   1 -11  17    6.10   22.46
  -1  11 -18   -5.40   23.49
  -1  11 -18   -8.49   28.14
  -1 -11 -18   22.94   12.24
  -1 -11 -18   -7.01   11.98
   1 -11  18    1.71   22.65
  -1  11 -19   98.26   26.39
  -1  11 -19  135.51   34.34
  -1 -11 -19   44.35   12.91
  -1 -11 -19   44.14   13.98
   1 -11  19   62.81   25.71
  -1  11 -20   18.50   24.98
  -1  11 -20   65.68   36.07
  -1 -11 -20    0.73    7.45
  -1 -11 -20   -2.17    7.53
   1 -11  20   12.40   24.33
  -1  11 -21  -13.77   39.94
  -1  11 -21   -5.47   20.84
   1 -11  21   78.54   26.28
   1  12 -20   41.09   36.10
   1  12 -20    2.04   29.85
   1 -12 -20    9.83   11.27
   1 -12 -20   17.31   28.32
   1 -12 -20   10.22   19.56
  -1 -12  20   -1.95   26.26
   1  12 -19   45.99   46.67
   1  12 -19   -5.15   27.85
   1 -12 -19    3.69   11.16
   1 -12 -19    3.55   24.64
   1 -12 -19   11.87   11.82
  -1 -12  19    4.23   25.39
   1  12 -18    5.81   25.34
   1  12 -18   28.50   26.89
   1 -12 -18   18.00   17.06
   1 -12 -18    6.48   24.13
   1 -12 -18   10.71   11.51
  -1 -12  18  -14.95   22.91
   1  12 -17   18.45   23.37
   1  12 -17   21.87   25.63
   1 -12 -17   31.19   18.85
   1 -12 -17   -6.61   23.01
   1 -12 -17   21.95   11.08
  -1 -12  17   -3.83   21.83
   1  12 -16   -0.19   20.64
   1  12 -16  -19.02   23.64
   1 -12 -16    5.25   11.68
   1 -12 -16   19.11   23.69
   1 -12 -16   -1.95   10.46
  -1 -12  16   13.68   21.71
   1  12 -15   36.80   20.03
   1  12 -15    9.60   22.81
   1 -12 -15   18.57   11.09
   1 -12 -15    1.87   22.43
   1 -12 -15   19.54   16.69
  -1 -12  15   12.52   21.95
   1  12 -14   17.41   28.91
   1  12 -14   17.51   20.82
   1 -12 -14  -18.03   17.12
   1 -12 -14    9.65   21.85
   1 -12 -14  -10.86   15.06
   1  12 -13   31.78   16.19
   1  12 -13   40.32   20.81
   1 -12 -13   12.06   10.72
   1 -12 -13   20.95   20.79
   1 -12 -13    9.85    9.24
  -1 -12  13   -9.45   19.72
   1  12 -12   33.20   14.52
   1  12 -12   27.75   19.63
   1 -12 -12   11.38   10.53
   1 -12 -12   -9.43   17.99
   1 -12 -12   27.72    9.45
  -1 -12  12   17.55   19.05
   1  12 -11   73.17   14.50
   1  12 -11   87.43   19.17
   1 -12 -11   79.00   10.98
   1 -12 -11   84.99   20.67
   1 -12 -11   76.30   15.36
  -1 -12  11   92.31   18.05
   1  12 -10   12.80   12.43
   1  12 -10   -1.34   16.29
   1 -12 -10    3.08    9.65
   1 -12 -10   22.05   18.06
   1 -12 -10    1.22    8.40
  -1 -12  10    7.08   15.58
   1  12  -9  686.28   25.38
   1  12  -9  802.45   32.01
   1 -12  -9  716.49   22.70
   1 -12  -9  782.76   34.70
   1 -12  -9  773.12   27.11
  -1 -12   9  686.12   30.29
   1  12  -8    0.60   10.85
   1  12  -8  -21.56   23.86
   1 -12  -8    7.33   14.23
   1 -12  -8  -10.46   15.87
   1 -12  -8    3.88    7.64
  -1 -12   8   10.19   14.01
  -1  12   7   -1.92    8.10
   1  12  -7    4.02   13.64
   1  12  -7    0.24   10.70
   1 -12  -7   -6.07    9.20
   1 -12  -7   -0.29   14.95
  -1 -12   7   -0.74   12.96
  -1  12   6    9.93   13.25
   1  12  -6   24.26   12.84
   1  12  -6    1.68   16.14
   1 -12  -6    5.32    9.07
   1 -12  -6  -12.01   14.14
  -1 -12   6   22.28   12.72
  -1  12   5  146.86   10.55
   1  12  -5  157.19   13.84
  -1  12   5  122.56   13.88
   1  12  -5  123.38   18.21
   1 -12  -5  139.09   10.76
  -1 -12   5  122.39   13.93
   1 -12  -5  124.01   16.30
  -1 -12   5  155.23   14.67
  -1  12   4  925.07   24.57
   1  12  -4  890.31   27.48
  -1  12   4  828.96   38.84
   1  12  -4  799.24   24.08
   1 -12  -4  886.10   25.11
  -1 -12   4  867.78   39.22
   1 -12  -4  921.60   32.18
  -1 -12   4  922.41   30.04
  -1  12   3  262.23   12.57
   1  12  -3  243.00   14.11
  -1  12   3  217.60   14.67
   1  12  -3  226.04   12.62
   1 -12  -3  233.36   13.17
  -1 -12   3  211.99   14.59
   1 -12  -3  243.60   17.38
  -1 -12   3  229.51   15.24
   1  12  -2  278.05   13.30
   1  12  -2  308.59   13.59
  -1  12   2  256.91   20.40
  -1  12   2  264.87   15.31
   1 -12  -2  302.07   18.13
  -1 -12   2  287.32   14.55
   1 -12  -2  291.35   13.87
  -1 -12   2  305.02   15.83
   1  12  -1  724.34   20.73
  -1  12   1  648.54   22.23
   1  12  -1  666.37   29.59
  -1  12   1  730.89   21.83
   1 -12  -1  749.25   26.69
  -1 -12   1  704.90   21.53
   1 -12  -1  721.60   22.60
  -1 -12   1  755.57   24.13
   1  12   0  282.91   11.85
  -1  12   0  247.45   14.32
   1  12   0  266.05   13.34
  -1  12   0  267.68   14.26
   1 -12   0  281.13   16.71
  -1 -12   0  269.77   12.20
   1 -12   0  268.06   14.47
  -1 -12   0  290.27   15.55
   1  12   1   38.84    8.18
  -1  12  -1   50.45   10.86
   1  12   1   44.20    9.63
  -1  12  -1   41.04   10.53
   1 -12   1   72.89   12.79
  -1 -12  -1   44.21    8.50
   1 -12   1   58.26   11.11
  -1 -12  -1   58.51   11.85
   1  12   2  352.85   17.69
  -1  12  -2  320.97   15.91
   1  12   2  327.41   21.94
  -1  12  -2  359.64   15.88
   1 -12   2  356.81   25.16
   1 -12   2  364.05   18.85
  -1 -12  -2  350.72   17.63
  -1 -12  -2  358.34   17.68
   1  12   3  852.61   19.96
  -1  12  -3  767.06   25.26
   1  12   3  798.52   24.24
  -1  12  -3  871.98   27.78
   1 -12   3  828.26   28.20
   1 -12   3  842.54   30.00
  -1 -12  -3  873.21   28.53
  -1 -12  -3  831.61   19.93
   1  12   4   49.39    7.19
  -1  12  -4   57.72   11.51
   1  12   4   52.90   11.44
  -1  12  -4   65.31   20.03
   1 -12   4   59.49   12.46
   1 -12   4   59.87   21.83
  -1 -12  -4   64.03   12.94
  -1 -12  -4   52.16    6.86
   1  12   5   73.28   10.64
  -1  12  -5   61.06   11.74
  -1  12  -5   39.16   13.45
   1 -12   5   74.79   14.48
  -1 -12  -5   56.03    6.38
  -1 -12  -5   58.97   13.82
   1 -12   5   50.99   13.62
   1  12   6  390.24   14.78
  -1  12  -6  355.91   17.37
  -1  12  -6  379.06   20.30
   1 -12   6  352.84   30.17
  -1 -12  -6  395.83   21.23
  -1 -12  -6  351.46   10.46
   1  12   7   59.62    6.15
  -1  12  -7   59.82   15.19
  -1  12  -7   53.49   12.99
  -1 -12  -7   62.31    5.94
  -1 -12  -7   67.09   14.95
   1 -12   7   62.68   14.78
  -1  12  -8   32.68   20.02
  -1  12  -8   -0.02   15.60
  -1 -12  -8   16.76    5.44
  -1 -12  -8   12.42    5.03
  -1 -12  -8   14.55   14.96
   1 -12   8   10.56   14.41
  -1  12  -9  517.96   23.32
  -1  12  -9  575.81   26.65
  -1 -12  -9  575.47   13.21
  -1 -12  -9  584.97   12.90
  -1 -12  -9  606.53   27.70
   1 -12   9  590.92   42.09
  -1  12 -10   20.01   13.41
  -1  12 -10  -12.13   16.53
  -1 -12 -10    3.25    5.56
  -1 -12 -10    6.41    8.12
  -1 -12 -10    3.63   16.37
   1 -12  10    4.51   17.09
  -1  12 -11   -6.24   14.67
  -1  12 -11    5.81   28.22
  -1 -12 -11    7.33    5.36
  -1 -12 -11   12.09    8.74
  -1 -12 -11    6.42   17.58
   1 -12  11   17.71   17.93
  -1  12 -12  311.96   22.86
  -1  12 -12  349.04   26.12
  -1 -12 -12  303.15   10.01
  -1 -12 -12  307.43    9.77
  -1 -12 -12  320.60   26.93
   1 -12  12  331.42   25.67
  -1  12 -13   15.06   17.85
  -1  12 -13   39.63   20.26
  -1 -12 -13   16.16    6.13
  -1 -12 -13   18.91    5.89
  -1 -12 -13   43.62   19.89
   1 -12  13  -15.53   19.81
  -1  12 -14   43.97   33.54
  -1  12 -14   51.87   20.61
  -1 -12 -14   46.34   10.66
  -1 -12 -14   40.65   10.22
  -1 -12 -14   53.28   22.08
   1 -12  14   48.40   20.62
  -1  12 -15  198.50   28.01
  -1  12 -15  252.11   27.25
  -1 -12 -15  203.84    9.76
  -1 -12 -15  208.38    9.10
  -1 -12 -15  238.02   44.99
   1 -12  15  204.93   26.81
  -1  12 -16   36.26   23.47
  -1  12 -16  -18.72   22.76
  -1 -12 -16    5.30    7.10
  -1 -12 -16    8.28    6.78
  -1 -12 -16   -1.17   24.13
   1 -12  16  -12.84   36.55
  -1  12 -17   85.44   28.66
  -1  12 -17   88.14   25.79
  -1 -12 -17   57.70    7.91
  -1 -12 -17   49.51    7.70
  -1 -12 -17   16.22   24.33
   1 -12  17   49.27   24.63
  -1  12 -18    9.63   29.54
  -1  12 -18    3.81   24.72
  -1 -12 -18   -0.64   10.70
  -1 -12 -18   -1.29    7.58
  -1 -12 -18    6.59   23.73
   1 -12  18  -24.46   39.23
  -1  12 -19   37.87   34.58
  -1  12 -19   61.77   26.71
  -1 -12 -19   26.89    7.41
  -1 -12 -19   37.82    7.63
  -1 -12 -19    1.02   27.13
   1 -12  19   -0.27   26.79
  -1  12 -20    9.84   27.44
  -1  12 -20   -5.12   61.00
   1 -12  20   34.29   42.48
  -1 -12 -20   42.31   27.83
   1  13 -20  -20.20   22.34
   1  13 -20   14.77   29.00
   1 -13 -20   -6.71   11.77
   1 -13 -20   17.02   28.48
   1 -13 -20   -1.20   11.59
  -1 -13  20    0.41   28.10
   1  13 -19  -39.64   29.55
   1  13 -19  -24.89   48.67
   1 -13 -19   -6.06   16.80
   1 -13 -19   -3.10   26.71
   1 -13 -19    8.61   18.06
  -1 -13  19   -9.54   24.89
   1  13 -18    5.00   25.83
   1  13 -18  -15.68   46.91
   1 -13 -18   -3.36   17.21
   1 -13 -18   -4.24   41.29
   1 -13 -18   10.99   17.82
  -1 -13  18   19.45   23.32
   1  13 -17   21.23   38.75
   1  13 -17   22.19   42.56
   1 -13 -17   14.69   11.67
   1 -13 -17   21.06   40.54
   1 -13 -17   15.99   11.29
  -1 -13  17   -2.43   36.72
   1  13 -16   26.54   20.70
   1  13 -16   -5.05   25.07
   1 -13 -16   -5.86   11.36
   1 -13 -16   29.51   22.85
   1 -13 -16  -11.18   10.78
  -1 -13  16    1.97   23.47
   1  13 -15    0.22   18.78
   1  13 -15  -15.14   23.68
   1 -13 -15   14.88   18.24
   1 -13 -15   34.07   24.49
   1 -13 -15    2.53    9.90
  -1 -13  15  -10.63   22.04
   1  13 -14  217.22   22.09
   1  13 -14  202.81   26.71
   1 -13 -14  174.66   14.31
   1 -13 -14  192.34   28.50
   1 -13 -14  191.92   13.01
  -1 -13  14  176.29   26.90
   1  13 -13   50.97   18.02
   1  13 -13   89.30   21.39
   1 -13 -13   48.77   19.12
   1 -13 -13   71.26   23.20
   1 -13 -13   52.71   16.03
  -1 -13  13   73.19   22.13
   1  13 -12   96.68   16.53
   1  13 -12   95.55   33.96
   1 -13 -12   80.93   12.01
   1 -13 -12   83.31   21.44
   1 -13 -12   86.69   10.29
  -1 -13  12   85.99   31.61
   1  13 -11  401.95   21.85
   1  13 -11  466.94   43.55
   1 -13 -11  421.59   26.08
   1 -13 -11  426.32   30.83
   1 -13 -11  447.18   16.30
  -1 -13  11  407.14   26.80
   1  13 -10    8.68   12.84
   1  13 -10  -13.56   17.62
   1 -13 -10   10.92   10.18
   1 -13 -10   -3.77   19.38
   1 -13 -10   11.33    8.77
  -1 -13  10    7.49   26.84
   1  13  -9  183.47   15.46
   1  13  -9  190.18   20.38
   1 -13  -9  166.91   12.44
   1 -13  -9  160.29   36.05
   1 -13  -9  172.70   11.30
  -1 -13   9  161.20   19.84
  -1  13   8   98.11   10.47
   1  13  -8   95.37   17.20
   1  13  -8  105.12   13.63
   1 -13  -8  100.64   16.87
   1 -13  -8   77.44   19.39
  -1 -13   8   77.48   17.21
  -1  13   7  209.70   18.32
   1  13  -7  227.93   28.90
   1  13  -7  189.49   14.88
   1 -13  -7  193.22   12.79
   1 -13  -7  194.60   20.50
  -1 -13   7  169.49   17.73
  -1  13   6    4.10    8.92
   1  13  -6   -1.70   13.67
   1  13  -6   -4.37   10.79
   1 -13  -6   -6.07    9.44
   1 -13  -6   24.09   25.17
  -1 -13   6    1.71   13.21
  -1  13   5   17.68   14.78
   1  13  -5    1.13   12.47
  -1  13   5   37.39   21.11
   1  13  -5   -2.67   10.81
   1 -13  -5   13.88    9.71
  -1 -13   5    5.83   12.53
   1 -13  -5    7.73   15.19
  -1 -13   5   26.82   21.20
  -1  13   4  217.05   13.04
   1  13  -4  220.08   15.28
  -1  13   4  198.49   24.20
   1  13  -4  194.87   13.48
   1 -13  -4  192.37   12.89
  -1 -13   4  207.68   23.41
   1 -13  -4  218.17   19.18
  -1 -13   4  247.68   16.76
   1  13  -3  251.52   21.77
   1  13  -3  265.51   23.67
  -1  13   3  288.59   14.07
  -1  13   3  262.42   16.15
   1 -13  -3  277.14   19.36
  -1 -13   3  242.92   15.79
   1 -13  -3  266.02   14.15
  -1 -13   3  280.70   17.40
   1  13  -2  908.57   26.87
  -1  13   2  870.59   28.58
   1  13  -2  890.02   26.60
  -1  13   2  913.15   36.97
   1 -13  -2  973.25   34.50
  -1 -13   2  910.22   28.40
   1 -13  -2  965.06   37.49
  -1 -13   2 1014.12   31.52
   1  13  -1  176.92   12.03
  -1  13   1  143.33   14.44
   1  13  -1  169.99   12.18
  -1  13   1  161.53   12.68
   1 -13  -1  191.09   27.48
  -1 -13   1  169.81   12.65
   1 -13  -1  166.27   13.10
  -1 -13   1  168.80   14.60
   1  13   0    6.47    8.99
  -1  13   0   14.65   11.15
   1  13   0   14.54   10.23
  -1  13   0   12.18   10.45
   1 -13   0   18.14   13.77
  -1 -13   0   13.95    9.54
   1 -13   0   26.84   11.14
  -1 -13   0    7.30   12.27
   1  13   1   73.88   14.86
  -1  13  -1  101.93   12.54
   1  13   1   92.04   11.11
  -1  13  -1   81.18   12.50
   1 -13   1   78.63   15.23
  -1 -13  -1  103.17   14.98
   1 -13   1   78.73   12.80
  -1 -13  -1   99.02   13.79
   1  13   2  297.19   11.75
  -1  13  -2  254.22   15.88
   1  13   2  265.01   22.64
  -1  13  -2  289.04   16.14
   1 -13   2  274.66   18.24
  -1 -13  -2  278.01   12.02
   1 -13   2  291.50   16.73
  -1 -13  -2  277.47   26.85
   1  13   3  112.75   13.82
  -1  13  -3   86.55   12.96
   1  13   3   90.54   12.12
  -1  13  -3   74.49   20.91
   1 -13   3   57.91   22.13
   1 -13   3  114.17   15.65
  -1 -13  -3   89.47   23.23
  -1 -13  -3   90.79    8.56
   1  13   4  655.78   16.92
  -1  13  -4  612.66   22.86
   1  13   4  584.89   22.04
  -1  13  -4  671.31   25.43
   1 -13   4  600.17   25.07
   1 -13   4  636.98   27.58
  -1 -13  -4  656.25   26.35
  -1 -13  -4  622.72   16.56
   1  13   5    8.01    6.86
  -1  13  -5    1.69   11.89
  -1  13  -5    7.11   13.36
   1 -13   5  -20.36   23.78
  -1 -13  -5    3.71   10.27
  -1 -13  -5   22.38   22.17
   1 -13   5    2.24   13.63
   1  13   6  188.79    8.89
  -1  13  -6  180.49   15.07
  -1  13  -6  188.68   18.11
   1 -13   6  142.08   27.95
  -1 -13  -6  168.96   27.46
  -1 -13  -6  168.62    8.32
   1  13   7  425.94   16.53
  -1  13  -7  361.48   19.67
  -1  13  -7  407.87   22.84
   1 -13   7  410.43   23.89
  -1 -13  -7  430.85   24.23
  -1 -13  -7  398.86   11.42
  -1  13  -8  517.60   23.41
  -1  13  -8  607.64   28.05
  -1 -13  -8  554.72   13.82
  -1 -13  -8  599.35   13.60
  -1 -13  -8  602.13   29.62
   1 -13   8  538.80   29.12
  -1  13  -9  423.95   22.07
  -1  13  -9  478.14   39.41
  -1 -13  -9  423.80   11.59
  -1 -13  -9  473.09   11.67
  -1 -13  -9  489.27   42.52
   1 -13   9  439.36   26.97
  -1  13 -10  123.51   16.38
  -1  13 -10  109.89   19.68
  -1 -13 -10  113.50    6.81
  -1 -13 -10  114.86   10.36
  -1 -13 -10  135.94   19.88
   1 -13  10  124.29   20.16
  -1  13 -11   45.06   24.03
  -1  13 -11   14.62   18.80
  -1 -13 -11   25.73    9.30
  -1 -13 -11   28.75    9.03
  -1 -13 -11   -1.07   31.07
   1 -13  11   34.87   19.12
  -1  13 -12    7.08   16.20
  -1  13 -12   -1.70   19.51
  -1 -13 -12    0.65    9.03
  -1 -13 -12    0.60    8.97
  -1 -13 -12   24.00   19.48
   1 -13  12  -26.74   19.38
  -1  13 -13   28.22   18.83
  -1  13 -13   23.85   21.87
  -1 -13 -13   22.77    6.35
  -1 -13 -13   28.67    6.25
  -1 -13 -13   14.51   21.73
   1 -13  13   43.73   21.11
  -1  13 -14   36.20   19.85
  -1  13 -14   20.48   35.08
  -1 -13 -14   15.93    6.33
  -1 -13 -14    7.51    6.15
  -1 -13 -14   38.04   35.95
   1 -13  14   12.51   21.72
  -1  13 -15   92.14   22.97
  -1  13 -15  110.45   39.76
  -1 -13 -15   54.35   11.12
  -1 -13 -15   63.55    7.12
  -1 -13 -15   88.68   25.16
   1 -13  15   89.44   23.49
  -1  13 -16   34.44   24.89
  -1  13 -16   22.16   37.97
  -1 -13 -16   22.36    6.96
  -1 -13 -16   23.59   10.17
  -1 -13 -16   39.27   23.10
   1 -13  16   81.37   23.92
  -1  13 -17   16.44   26.39
  -1  13 -17  -26.48   40.60
  -1 -13 -17   -4.31   10.16
  -1 -13 -17   10.26    6.84
  -1 -13 -17   27.12   23.70
   1 -13  17   12.10   24.45
  -1  13 -18   10.90   50.36
  -1  13 -18   18.00   42.86
  -1 -13 -18    6.02    6.25
  -1 -13 -18    7.25    6.89
  -1 -13 -18   40.80   25.61
   1 -13  18   32.78   25.78
  -1  13 -19   -5.77   42.90
  -1  13 -19  -12.13   33.76
   1 -13  19  -19.43   26.57
  -1 -13 -19   22.56   26.25
  -1  13 -20   -5.70   46.45
  -1  13 -20  -22.64   36.74
   1 -13  20  -38.54   27.70
  -1 -13 -20   33.91   45.68
   1  14 -19   12.40   20.76
   1  14 -19  -29.40   32.02
   1 -14 -19   23.97   11.18
   1 -14 -19    3.20   26.95
   1 -14 -19   -0.44   10.84
  -1 -14  19   -4.72   25.63
   1  14 -18   41.12   27.98
   1  14 -18   45.34   31.70
   1 -14 -18   23.61   11.28
   1 -14 -18   19.85   27.77
   1 -14 -18   32.05   11.24
  -1 -14  18   40.80   24.52
   1  14 -17  115.73   26.28
   1  14 -17   74.36   30.01
   1 -14 -17   61.19   11.52
   1 -14 -17   32.38   27.85
   1 -14 -17   66.61   12.08
  -1 -14  17   35.08   25.92
   1  14 -16    1.41   35.06
   1  14 -16   -9.62   25.61
   1 -14 -16   21.82   18.55
   1 -14 -16   34.72   24.79
   1 -14 -16    4.83   10.51
  -1 -14  16    6.42   23.00
   1  14 -15    1.25   20.02
   1  14 -15   49.13   23.64
   1 -14 -15   12.01   11.39
   1 -14 -15   45.49   25.60
   1 -14 -15   14.63   16.78
  -1 -14  15   32.85   37.22
   1  14 -14   43.87   18.80
   1  14 -14   73.36   24.01
   1 -14 -14   66.43   12.04
   1 -14 -14   41.90   25.34
   1 -14 -14   60.52   10.98
  -1 -14  14   64.90   23.85
   1  14 -13   78.14   28.76
   1  14 -13   63.54   21.89
   1 -14 -13   60.59   18.78
   1 -14 -13   50.53   23.27
   1 -14 -13   53.75   11.02
  -1 -14  13   43.90   22.46
   1  14 -12 1015.21   40.25
   1  14 -12 1198.40   54.33
   1 -14 -12 1046.25   34.25
   1 -14 -12 1012.87   51.21
   1 -14 -12 1122.59   31.46
  -1 -14  12 1019.97   49.06
   1  14 -11  220.21   29.11
   1  14 -11  294.57   26.19
   1 -14 -11  233.23   15.20
   1 -14 -11  256.99   27.86
   1 -14 -11  227.23   12.42
  -1 -14  11  239.34   24.28
   1  14 -10   -3.82   13.68
   1  14 -10   14.90   19.18
   1 -14 -10    7.69   10.44
   1 -14 -10   19.96   33.20
   1 -14 -10    7.94    9.07
  -1 -14  10   38.00   29.29
   1  14  -9  443.82   22.77
   1  14  -9  544.96   44.36
   1 -14  -9  468.50   19.35
   1 -14  -9  505.12   32.06
   1 -14  -9  479.34   23.32
  -1 -14   9  465.90   28.70
  -1  14   8  152.02   12.39
   1  14  -8  145.24   19.50
   1  14  -8  134.77   15.77
   1 -14  -8  138.27   19.57
   1 -14  -8  149.96   22.66
  -1 -14   8  142.74   30.75
  -1  14   7  122.74   11.79
   1  14  -7  134.95   18.49
   1  14  -7  116.85   14.53
   1 -14  -7  139.03   12.23
   1 -14  -7  105.98   21.00
  -1 -14   7  117.46   18.17
  -1  14   6  447.94   17.38
   1  14  -6  455.12   35.65
   1  14  -6  408.84   20.11
   1 -14  -6  418.42   17.47
   1 -14  -6  473.19   27.77
  -1 -14   6  437.79   35.91
  -1  14   5  165.44   19.31
   1  14  -5  175.93   16.84
  -1  14   5  202.64   26.91
   1  14  -5  145.75   14.01
   1 -14  -5  162.43   12.96
  -1 -14   5  143.57   16.84
   1 -14  -5  179.45   20.29
  -1 -14   5  181.95   17.85
  -1  14   4   -1.54    9.85
   1  14  -4   -7.70   19.68
  -1  14   4  -34.11   21.69
   1  14  -4   14.09   10.97
   1 -14  -4   -1.78   16.13
  -1 -14   4   25.59   20.10
   1 -14  -4   -0.38   15.92
  -1 -14   4   -1.62   13.60
   1  14  -3   57.91   12.41
   1  14  -3   79.32   12.69
  -1  14   3   81.04   11.52
  -1  14   3   95.23   13.82
   1 -14  -3   78.42   16.69
  -1 -14   3   68.46   13.30
   1 -14  -3   70.59   11.81
  -1 -14   3   66.61   14.62
   1  14  -2   95.14   12.07
  -1  14   2   80.81   13.98
   1  14  -2   88.59   12.38
  -1  14   2  112.50   18.87
   1 -14  -2   98.44   16.85
  -1 -14   2   99.44   20.05
   1 -14  -2   75.14   12.44
  -1 -14   2   83.94   14.89
   1  14  -1   10.71   10.10
  -1  14   1    9.24   12.26
   1  14  -1   29.26   11.00
  -1  14   1    0.70   17.23
   1 -14  -1   -6.12   14.01
  -1 -14   1    9.64   10.66
   1 -14  -1    1.60   11.45
  -1 -14   1   11.57   21.74
   1  14   0   16.89    9.56
  -1  14   0   26.04   12.16
   1  14   0   13.55   11.21
  -1  14   0   31.48   11.48
   1 -14   0   20.15   14.55
  -1 -14   0    2.51   10.28
   1 -14   0   15.16   12.29
  -1 -14   0   14.98   13.43
   1  14   1  808.10   23.45
  -1  14  -1  738.34   26.50
   1  14   1  744.09   25.34
  -1  14  -1  782.51   38.84
   1 -14   1  834.71   32.22
  -1 -14  -1  751.91   23.52
   1 -14   1  794.60   27.86
  -1 -14  -1  787.35   30.43
   1  14   2   18.54    8.82
  -1  14  -2   14.78   12.18
   1  14   2   -7.40   18.66
  -1  14  -2   22.45   12.49
   1 -14   2   23.50   15.00
  -1 -14  -2   17.09    8.94
   1 -14   2    1.27   12.98
  -1 -14  -2   22.95   13.95
   1  14   3   25.14   13.36
  -1  14  -3   18.62   12.29
   1  14   3    9.81   11.98
  -1  14  -3   20.43   13.15
   1 -14   3    7.51   13.48
   1 -14   3    5.67   15.36
  -1 -14  -3    3.73   14.08
  -1 -14  -3   15.67   12.88
   1  14   4   16.00    7.82
  -1  14  -4    5.51   12.55
   1  14   4   -1.21   11.89
  -1  14  -4   -0.98   14.05
   1 -14   4   20.16   14.13
   1 -14   4    5.24   15.30
  -1 -14  -4   -2.33   14.56
  -1 -14  -4    8.44    7.56
   1  14   5    5.57    7.36
  -1  14  -5    7.45   12.83
  -1  14  -5    0.49   14.53
   1 -14   5   13.78   16.03
  -1 -14  -5  -10.51    6.86
  -1 -14  -5   10.19   14.71
   1 -14   5   15.72   14.72
   1  14   6  288.69   11.37
  -1  14  -6  279.23   27.28
  -1  14  -6  289.14   20.52
   1 -14   6  282.65   23.33
  -1 -14  -6  246.79   15.22
  -1 -14  -6  287.80   21.42
   1 -14   6  291.00   21.67
   1  14   7   17.39    6.77
  -1  14  -7   17.29   13.30
  -1  14  -7   16.50   15.51
   1 -14   7   25.14   16.87
  -1 -14  -7   24.50   27.54
  -1 -14  -7   11.76    6.53
   1  14   8    3.80    6.21
  -1  14  -8   11.16   13.60
  -1  14  -8    6.44   16.54
   1 -14   8   10.04   17.91
  -1 -14  -8  -22.61   17.16
  -1 -14  -8    2.65    6.09
  -1  14  -9   46.37   14.75
  -1  14  -9   43.05   18.51
  -1 -14  -9   47.93    6.50
  -1 -14  -9   46.77    9.84
  -1 -14  -9   37.93   18.15
   1 -14   9   49.85   29.60
  -1  14 -10    8.11   14.29
  -1  14 -10   -3.09   18.24
  -1 -14 -10   -4.16    9.18
  -1 -14 -10   -4.69    9.16
  -1 -14 -10    2.24   17.62
   1 -14  10   -5.30   18.18
  -1  14 -11  330.00   23.31
  -1  14 -11  335.01   25.99
  -1 -14 -11  316.76   10.36
  -1 -14 -11  341.45   14.55
  -1 -14 -11  322.65   27.26
   1 -14  11  283.90   41.91
  -1  14 -12   23.49   17.38
  -1  14 -12    3.05   20.00
  -1 -14 -12    7.59    5.99
  -1 -14 -12   11.85    9.34
  -1 -14 -12  -14.26   20.39
   1 -14  12   21.12   20.07
  -1  14 -13   60.67   19.51
  -1  14 -13   51.04   23.02
  -1 -14 -13   51.05   10.19
  -1 -14 -13   63.01   10.33
  -1 -14 -13   78.93   38.21
   1 -14  13   91.60   23.42
  -1  14 -14   29.20   20.55
  -1  14 -14   -1.90   22.68
  -1 -14 -14    2.14    5.88
  -1 -14 -14    5.42    6.24
  -1 -14 -14    0.14   23.77
   1 -14  14   16.16   22.87
  -1  14 -15   32.27   22.40
  -1  14 -15   43.82   24.80
  -1 -14 -15   24.07    6.28
  -1 -14 -15   10.85    9.88
  -1 -14 -15   12.54   24.54
   1 -14  15    5.78   23.82
  -1  14 -16  -83.56   40.96
  -1  14 -16  -12.49   25.24
  -1 -14 -16   -1.57    9.20
  -1 -14 -16    5.20    6.27
  -1 -14 -16   -7.04   23.35
   1 -14  16   30.27   21.90
  -1  14 -17    9.54   26.37
  -1  14 -17   39.95   27.38
  -1 -14 -17    8.48    5.67
  -1 -14 -17   -4.43    9.75
  -1 -14 -17  -13.74   40.65
   1 -14  17   -2.41   23.18
  -1  14 -18   40.15   31.27
  -1  14 -18    4.25   26.52
  -1 -14 -18    3.89    2.83
  -1 -14 -18   20.88    8.54
  -1 -14 -18   13.62   26.35
   1 -14  18  -17.63   28.23
  -1  14 -19   -1.87   28.01
  -1  14 -19  -33.86   34.78
   1 -14  19  -46.24   28.97
  -1 -14 -19   49.57   28.15
   1  15 -19   -7.30   21.22
   1  15 -19    1.53   39.02
   1 -15 -19   12.63   10.80
   1 -15 -19   27.34   47.82
   1 -15 -19    7.79   10.43
  -1 -15  19   25.86   28.50
   1  15 -18  -17.31   19.44
   1  15 -18   22.48   31.68
   1 -15 -18   -3.00   10.74
   1 -15 -18  -22.78   28.18
   1 -15 -18    1.89   10.36
  -1 -15  18   -1.05   25.29
   1  15 -17    7.36   25.05
   1  15 -17    1.54   29.01
   1 -15 -17   25.63   16.95
   1 -15 -17   31.63   28.18
   1 -15 -17   17.72   17.30
  -1 -15  17   37.78   25.13
   1  15 -16    4.29   21.68
   1  15 -16    2.87   25.89
   1 -15 -16    8.63   17.85
   1 -15 -16    7.91   25.62
   1 -15 -16    8.99   10.40
  -1 -15  16    0.13   24.67
   1  15 -15  -20.70   33.06
   1  15 -15   29.17   25.33
   1 -15 -15   21.30   11.35
   1 -15 -15   36.50   24.27
   1 -15 -15    5.05   10.52
  -1 -15  15   15.01   35.64
   1  15 -14   44.42   18.81
   1  15 -14   23.71   23.32
   1 -15 -14   26.80   11.84
   1 -15 -14  -25.20   40.98
   1 -15 -14   25.83   10.57
  -1 -15  14    7.70   23.61
   1  15 -13  351.46   25.22
   1  15 -13  408.95   31.69
   1 -15 -13  342.09   18.14
   1 -15 -13  310.95   33.31
   1 -15 -13  367.58   24.67
  -1 -15  13  317.90   31.98
   1  15 -12   -6.04   15.80
   1  15 -12    1.29   36.94
   1 -15 -12   -1.98   11.02
   1 -15 -12   -9.30   23.14
   1 -15 -12   -2.74    9.97
  -1 -15  12  -21.61   20.69
   1  15 -11    2.52   14.41
   1  15 -11    0.86   19.73
   1 -15 -11   -4.76   10.74
   1 -15 -11   -1.70   21.79
   1 -15 -11   -1.99    9.48
  -1 -15  11   37.94   19.43
   1  15 -10   50.74   15.60
   1  15 -10   63.58   21.72
   1 -15 -10   82.98   11.55
   1 -15 -10   83.04   22.39
   1 -15 -10   61.33   16.30
  -1 -15  10   69.19   20.60
   1  15  -9   89.85   15.60
   1  15  -9   80.27   20.77
   1 -15  -9  101.50   11.98
   1 -15  -9   74.80   22.20
   1 -15  -9   83.97   10.67
  -1 -15   9  122.29   20.56
  -1  15   8  722.41   32.96
   1  15  -8  720.88   35.05
   1  15  -8  624.00   27.86
   1 -15  -8  615.77   32.55
   1 -15  -8  731.90   37.78
  -1 -15   8  655.48   52.25
  -1  15   7   14.29   10.57
   1  15  -7   31.23   17.10
   1  15  -7    1.01   13.98
   1 -15  -7   25.74   10.84
   1 -15  -7  -13.16   20.10
  -1 -15   7  -12.04   17.65
  -1  15   6  -14.67   16.77
   1  15  -6    7.47   14.98
  -1  15   6   -5.80   14.74
   1  15  -6   -5.29   13.13
   1 -15  -6    6.60   10.75
  -1 -15   6   -5.62   25.41
   1 -15  -6   -9.46   19.05
  -1 -15   6   -6.57   16.41
  -1  15   5  496.15   19.21
   1  15  -5  502.75   36.50
  -1  15   5  357.06   34.99
   1  15  -5  405.51   31.63
   1 -15  -5  429.85   27.52
  -1 -15   5  444.70   24.76
   1 -15  -5  468.17   42.68
  -1 -15   5  507.54   26.80
   1  15  -4  114.54   23.34
   1  15  -4  183.75   16.03
  -1  15   4  142.05   13.44
  -1  15   4  132.93   25.85
   1 -15  -4  184.43   20.57
  -1 -15   4  144.77   25.52
   1 -15  -4  143.32   13.65
  -1 -15   4  160.78   18.66
   1  15  -3    1.31   12.82
  -1  15   3  -14.09   21.96
   1  15  -3   12.69   11.65
  -1  15   3    3.29   11.62
   1 -15  -3   12.51   16.99
  -1 -15   3   15.50   13.35
   1 -15  -3    9.84   11.36
  -1 -15   3   11.91   15.01
   1  15  -2  154.04   14.15
  -1  15   2  139.73   24.18
   1  15  -2  128.55   14.96
  -1  15   2  154.41   14.14
   1 -15  -2  153.61   19.87
  -1 -15   2  141.11   23.16
   1 -15  -2  163.10   14.29
  -1 -15   2  188.44   17.85
   1  15  -1  335.97   16.73
  -1  15   1  316.42   31.57
   1  15  -1  301.59   26.75
  -1  15   1  306.61   26.49
   1 -15  -1  328.44   22.93
  -1 -15   1  320.20   17.78
   1 -15  -1  303.68   18.00
  -1 -15   1  321.18   21.17
   1  15   0   81.28   11.60
  -1  15   0  167.15   24.89
   1  15   0   75.31   21.00
  -1  15   0   70.02   13.44
   1 -15   0   77.93   17.86
  -1 -15   0   64.47   18.50
   1 -15   0   76.00   13.91
  -1 -15   0   67.05   15.92
   1  15   1   24.71   10.13
   1  15   1   12.09   20.16
  -1  15  -1   24.63   13.02
   1 -15   1   11.75   13.45
   1 -15   1   10.83   16.59
  -1 -15  -1   34.27   10.59
  -1 -15  -1   39.45   24.29
   1  15   2  429.91   23.59
  -1  15  -2  353.80   31.55
   1  15   2  385.32   19.92
  -1  15  -2  426.04   21.27
   1 -15   2  395.34   25.04
  -1 -15  -2  373.17   23.06
   1 -15   2  380.58   21.74
  -1 -15  -2  426.26   35.48
   1  15   3   58.71   10.17
  -1  15  -3   42.25   22.69
   1  15   3   57.60   13.78
  -1  15  -3   76.38   15.61
   1 -15   3   75.85   17.81
  -1 -15  -3   72.67    9.93
   1 -15   3   89.93   16.11
  -1 -15  -3   43.11   27.08
   1  15   4   39.32    9.43
  -1  15  -4   46.51   13.87
   1  15   4   32.87   14.06
  -1  15  -4   85.17   25.02
   1 -15   4   74.33   26.28
   1 -15   4   45.20   17.80
  -1 -15  -4   34.17   26.51
  -1 -15  -4   58.61    9.06
   1  15   5  144.04   10.20
  -1  15  -5  132.61   16.36
  -1  15  -5  145.43   17.92
   1 -15   5  148.99   21.68
  -1 -15  -5  140.62   15.15
  -1 -15  -5  152.94   19.58
   1 -15   5  128.31   19.14
   1  15   6  180.54   15.80
  -1  15  -6  161.28   17.05
  -1  15  -6  163.38   30.50
   1 -15   6  194.51   22.14
  -1 -15  -6  155.27    9.38
  -1 -15  -6  175.06   21.01
   1 -15   6  142.83   20.85
   1  15   7   93.35   13.29
  -1  15  -7   87.72   15.10
  -1  15  -7   99.50   19.02
   1 -15   7  112.11   19.50
  -1 -15  -7   97.63   19.50
  -1 -15  -7  103.00   12.53
   1  15   8    8.92   11.28
  -1  15  -8   17.35   14.59
  -1  15  -8   30.98   18.40
   1 -15   8   16.01   18.75
  -1 -15  -8   32.74   30.17
  -1 -15  -8   16.24    6.75
  -1  15  -9   15.01   15.07
  -1  15  -9    5.97   19.20
  -1 -15  -9   10.43    6.56
  -1 -15  -9   25.01    6.38
  -1 -15  -9   21.06   20.07
   1 -15   9   35.53   29.86
  -1  15 -10  -28.41   25.48
  -1  15 -10   10.46   20.36
  -1 -15 -10   10.13    9.52
  -1 -15 -10    9.53    6.03
  -1 -15 -10   16.26   19.04
   1 -15  10   26.09   20.04
  -1  15 -11   93.98   17.95
  -1  15 -11  135.32   21.88
  -1 -15 -11   99.21    7.29
  -1 -15 -11  116.03    7.60
  -1 -15 -11  116.84   23.58
   1 -15  11   65.58   36.06
  -1  15 -12  587.24   48.46
  -1  15 -12  698.59   37.85
  -1 -15 -12  588.63   20.55
  -1 -15 -12  673.33   16.41
  -1 -15 -12  672.66   60.32
   1 -15  12  603.14   39.65
  -1  15 -13   51.36   18.90
  -1  15 -13   56.01   37.20
  -1 -15 -13   34.21    6.46
  -1 -15 -13   44.94   10.08
  -1 -15 -13   45.79   25.07
   1 -15  13   49.22   23.39
  -1  15 -14  254.13   25.62
  -1  15 -14  295.18   30.61
  -1 -15 -14  218.48    9.42
  -1 -15 -14  226.53   13.45
  -1 -15 -14  229.93   30.97
   1 -15  14  242.14   29.78
  -1  15 -15  139.12   42.27
  -1  15 -15  173.81   29.07
  -1 -15 -15  123.53    7.33
  -1 -15 -15  141.43    8.36
  -1 -15 -15  138.59   42.43
   1 -15  15  136.63   26.42
  -1  15 -16   -6.68   24.24
  -1  15 -16   28.02   26.14
  -1 -15 -16   10.10    8.07
  -1 -15 -16   -5.08    9.19
  -1 -15 -16  -14.51   24.36
   1 -15  16    5.35   23.04
  -1  15 -17   -6.90   28.90
  -1  15 -17    7.60   29.30
  -1 -15 -17   -0.03    1.93
  -1 -15 -17    0.40    5.28
  -1 -15 -17  -24.35   25.78
   1 -15  17    6.34   25.04
  -1  15 -18  -20.18   32.74
  -1  15 -18   42.17   31.46
   1 -15  18   20.61   25.54
  -1 -15 -18    7.03   26.35
   1  16 -18  -23.73   31.01
   1  16 -18   64.03   32.68
   1 -16 -18   -0.05   10.51
   1 -16 -18  -26.85   29.81
   1 -16 -18   16.54   16.08
  -1 -16  18   40.68   42.23
   1  16 -17   12.19   24.23
   1  16 -17   23.89   32.53
   1 -16 -17    8.95   17.31
   1 -16 -17   23.64   28.93
   1 -16 -17   19.60   10.99
  -1 -16  17   34.90   25.62
   1  16 -16   11.37   22.58
   1  16 -16   38.61   28.90
   1 -16 -16   -5.53   10.31
   1 -16 -16    4.61   26.33
   1 -16 -16   -3.61   10.35
  -1 -16  16  -33.24   24.76
   1  16 -15   32.50   20.51
   1  16 -15   -8.35   25.51
   1 -16 -15   17.67   11.70
   1 -16 -15   20.05   25.75
   1 -16 -15   33.31   10.75
  -1 -16  15   28.32   23.32
   1  16 -14   -1.09   18.90
   1  16 -14  -15.19   24.24
   1 -16 -14    6.36   18.25
   1 -16 -14  -13.33   22.88
   1 -16 -14   -3.33   16.91
  -1 -16  14   -1.75   21.83
   1  16 -13  -14.66   23.69
   1  16 -13   -3.21   17.48
   1 -16 -13   -1.85   11.62
   1 -16 -13  -15.22   10.34
  -1 -16  13    6.56   37.48
   1  16 -12   30.43   27.17
   1  16 -12  -17.01   22.07
   1 -16 -12   16.62   11.52
   1 -16 -12   -5.94   23.97
   1 -16 -12    7.16   10.34
  -1 -16  12  -22.58   23.16
   1  16 -11   13.10   16.02
   1  16 -11   21.83   20.77
   1 -16 -11   22.23   10.98
   1 -16 -11   -6.47   23.33
   1 -16 -11    4.86   16.13
  -1 -16  11   14.24   21.00
   1  16 -10   31.42   25.19
   1  16 -10   42.95   21.79
   1 -16 -10   16.77   11.24
   1 -16 -10   43.82   22.57
   1 -16 -10   21.62   10.44
  -1 -16  10    6.56   21.15
   1  16  -9   68.15   15.57
   1  16  -9   69.92   33.86
   1 -16  -9   47.72   12.32
   1 -16  -9   30.49   22.38
   1 -16  -9   48.44   10.22
  -1 -16   9   56.83   20.82
  -1  16   8  395.29   18.02
   1  16  -8  415.51   27.87
   1  16  -8  356.01   21.63
   1 -16  -8  358.44   26.83
   1 -16  -8  356.76   30.43
  -1 -16   8  318.34   40.73
  -1  16   7  -16.86   11.13
   1  16  -7  -14.81   16.98
   1  16  -7  -34.65   23.20
   1 -16  -7   -1.82   11.16
   1 -16  -7   -9.21   33.08
  -1 -16   7   -0.32   18.34
   1  16  -6  233.29   34.57
  -1  16   6  242.25   21.54
  -1  16   6  277.28   25.79
   1  16  -6  230.84   18.50
   1 -16  -6  297.29   26.93
  -1 -16   6  249.66   35.07
   1 -16  -6  242.73   15.60
  -1 -16   6  293.69   24.94
  -1  16   5   -3.55   11.73
   1  16  -5   -2.03   15.40
  -1  16   5    0.34   25.19
   1  16  -5   11.92   12.82
   1 -16  -5    5.10   11.37
  -1 -16   5   26.21   15.49
   1 -16  -5   -0.36   19.22
  -1 -16   5  -12.45   17.50
   1  16  -4   18.52   22.95
  -1  16   4  -19.41   24.41
   1  16  -4   15.57   13.09
  -1  16   4    3.34   11.70
   1 -16  -4   -6.09   18.85
  -1 -16   4   -4.04   14.68
   1 -16  -4   -1.18   11.42
  -1 -16   4    4.80   16.08
   1  16  -3  133.49   15.69
  -1  16   3  132.79   28.16
   1  16  -3  103.40   15.26
  -1  16   3  106.95   14.05
   1 -16  -3  182.39   35.61
  -1 -16   3  111.29   16.86
   1 -16  -3  120.13   22.07
  -1 -16   3  128.96   19.16
   1  16  -2  447.26   21.26
  -1  16   2  386.05   22.31
   1  16  -2  380.05   20.77
  -1  16   2  482.60   21.05
   1 -16  -2  431.45   44.03
  -1 -16   2  419.08   22.21
   1 -16  -2  413.21   20.73
  -1 -16   2  452.46   25.96
   1  16  -1   10.75   11.97
  -1  16   1   21.29   14.04
   1  16  -1   24.13   13.41
  -1  16   1    6.92   13.11
   1 -16  -1   15.69   17.69
  -1 -16   1   14.06   12.54
   1 -16  -1   35.80   13.56
  -1 -16   1   16.17   16.42
   1  16   0  320.68   25.26
  -1  16   0  280.77   19.65
   1  16   0  283.57   18.86
  -1  16   0  311.86   19.12
   1 -16   0  329.64   25.15
  -1 -16   0  316.90   17.19
   1 -16   0  311.46   20.48
  -1 -16   0  345.11   23.18
   1  16   1   -7.27   16.91
  -1  16  -1   12.45   13.89
   1  16   1    2.64   12.65
  -1  16  -1   12.05   13.44
   1 -16   1   29.20   17.69
  -1 -16  -1  -10.53   10.73
   1 -16   1   -2.36   14.07
  -1 -16  -1   25.13   16.23
   1  16   2    5.61   10.03
  -1  16  -2   23.64   13.39
   1  16   2   -9.56   13.05
  -1  16  -2   19.96   14.61
   1 -16   2  -13.99   17.97
  -1 -16  -2   -1.02   10.10
   1 -16   2   -6.10   23.19
  -1 -16  -2    0.57   16.70
   1  16   3   23.54   10.38
  -1  16  -3   21.67   14.61
   1  16   3   35.84   13.83
  -1  16  -3   26.08   24.84
   1 -16   3   25.87   18.14
  -1 -16  -3   45.96    9.90
   1 -16   3   24.76   16.11
  -1 -16  -3   25.20   17.65
   1  16   4  121.02   11.46
  -1  16  -4   96.65   16.21
   1  16   4  107.02   15.81
  -1  16  -4  140.19   17.65
   1 -16   4   96.41   18.61
   1 -16   4  103.24   21.81
  -1 -16  -4  132.03   19.82
  -1 -16  -4   92.18   10.74
   1  16   5   93.27   10.44
  -1  16  -5  104.18   16.41
  -1  16  -5   83.63   18.07
   1 -16   5   95.54   20.77
  -1 -16  -5   93.99   10.24
  -1 -16  -5   99.18   20.27
   1 -16   5   88.68   19.15
   1  16   6  605.05   26.14
  -1  16  -6  584.97   28.07
  -1  16  -6  672.49   32.61
   1 -16   6  719.07   37.78
  -1 -16  -6  589.24   25.05
  -1 -16  -6  670.50   50.85
   1 -16   6  653.63   33.56
   1  16   7    5.44    8.22
  -1  16  -7    7.84   15.12
  -1  16  -7   12.36   18.25
   1 -16   7   13.01   29.14
  -1 -16  -7   -7.74   18.90
  -1 -16  -7    8.35    7.58
   1  16   8  118.69    9.04
  -1  16  -8  109.78   17.62
  -1  16  -8  101.40   21.81
   1 -16   8   98.33   22.30
  -1 -16  -8  117.77   21.87
  -1 -16  -8   89.17   12.86
  -1  16  -9   -7.69   15.28
  -1  16  -9   29.97   20.57
  -1 -16  -9   -4.51    6.80
  -1 -16  -9  -13.38    6.82
  -1 -16  -9   -1.38   32.10
   1 -16   9    6.42   31.54
  -1  16 -10  142.46   19.51
  -1  16 -10  146.27   35.80
  -1 -16 -10  125.86   12.50
  -1 -16 -10  140.95    8.61
  -1 -16 -10  131.52   24.11
   1 -16  10  107.10   24.35
  -1  16 -11   49.56   17.35
  -1  16 -11   35.94   22.10
  -1 -16 -11   36.99    6.80
  -1 -16 -11   43.22    7.00
  -1 -16 -11    4.24   36.04
   1 -16  11   75.79   36.28
  -1  16 -12    1.69   17.50
  -1  16 -12  -17.55   21.34
  -1 -16 -12    7.24    9.50
  -1 -16 -12   11.99    6.32
  -1 -16 -12    9.18   23.27
   1 -16  12  -26.58   23.25
  -1  16 -13   22.17   19.34
  -1  16 -13    7.52   23.75
  -1 -16 -13   19.15    5.90
  -1 -16 -13    6.78    6.25
  -1 -16 -13   12.43   24.70
   1 -16  13   -1.76   23.70
  -1  16 -14   -8.95   33.39
  -1  16 -14   11.23   24.70
  -1 -16 -14   -7.24    8.24
  -1 -16 -14    5.21    6.23
  -1 -16 -14   34.46   38.96
   1 -16  14   -4.19   22.17
  -1  16 -15   54.04   23.49
  -1  16 -15   52.28   27.11
  -1 -16 -15   26.01    5.32
  -1 -16 -15   32.51    9.61
  -1 -16 -15   20.73   26.92
   1 -16  15   41.53   39.00
  -1  16 -16   35.49   26.33
  -1  16 -16    9.89   47.39
  -1 -16 -16    3.88    4.53
  -1 -16 -16    8.57    5.35
  -1 -16 -16   19.71   25.44
   1 -16  16   30.97   25.24
  -1  16 -17   33.60   49.41
  -1  16 -17   23.24   29.16
   1 -16  17   -3.52   41.44
  -1 -16 -17  -19.42   27.61
  -1  16 -18   13.20   53.88
  -1  16 -18   16.29   31.97
   1 -16  18   28.00   27.08
  -1 -16 -18   28.50   46.68
   1  17 -17   32.90   17.53
   1  17 -17   55.12   32.59
   1 -17 -17  -13.54   10.45
   1 -17 -17   15.16   29.55
   1 -17 -17   14.08   10.24
  -1 -17  17    5.19   27.34
   1  17 -16   -8.78   22.95
   1  17 -16  -12.32   25.27
   1 -17 -16   15.85   10.43
   1 -17 -16   47.17   27.78
   1 -17 -16   17.12   15.89
  -1 -17  16   10.90   26.29
   1  17 -15   15.87   20.94
   1  17 -15  -26.04   23.71
   1 -17 -15   23.21   10.24
   1 -17 -15    0.41   45.75
   1 -17 -15   22.61   16.59
  -1 -17  15   18.36   24.21
   1  17 -14  -17.77   19.06
   1  17 -14   -6.75   24.86
   1 -17 -14   -8.70   15.85
   1 -17 -14  -38.95   25.47
   1 -17 -14    0.16   10.30
  -1 -17  14    6.91   22.83
   1  17 -13   96.15   19.80
   1  17 -13  122.32   26.56
   1 -17 -13   89.05   12.99
   1 -17 -13  109.70   25.34
   1 -17 -13  101.33   12.40
  -1 -17  13   68.34   38.19
   1  17 -12  134.47   20.97
   1  17 -12  267.58   44.44
   1 -17 -12  178.96   14.70
   1 -17 -12  154.81   48.87
   1 -17 -12  193.03   20.60
  -1 -17  12  197.57   28.34
   1  17 -11  402.52   26.26
   1  17 -11  481.45   34.61
   1 -17 -11  419.56   19.97
   1 -17 -11  450.38   38.56
   1 -17 -11  490.74   19.30
  -1 -17  11  411.51   35.59
   1  17 -10   86.71   19.09
   1  17 -10  102.21   23.93
   1 -17 -10  128.83   13.69
   1 -17 -10  112.99   27.37
   1 -17 -10  129.05   12.34
  -1 -17  10  125.49   23.62
  -1  17   9  684.25   24.35
   1  17  -9  685.57   38.24
   1  17  -9  598.77   29.89
   1 -17  -9  577.88   23.85
   1 -17  -9  630.11   41.83
  -1 -17   9  591.27   36.27
  -1  17   8  167.02   14.28
   1  17  -8  165.65   23.89
   1  17  -8  152.96   19.58
   1 -17  -8  153.48   14.64
   1 -17  -8  185.89   41.94
  -1 -17   8  161.03   36.07
   1  17  -7  224.47   23.09
   1  17  -7  183.56   18.60
  -1  17   7  199.20   23.34
   1 -17  -7  194.57   15.11
   1 -17  -7  212.97   26.28
  -1 -17   7  160.53   22.16
   1  17  -6  100.77   18.84
  -1  17   6   56.63   18.76
   1  17  -6   66.61   16.08
  -1  17   6   69.14   13.64
   1 -17  -6   63.97   23.05
  -1 -17   6   64.44   19.38
   1 -17  -6   74.03   13.04
  -1 -17   6  112.43   21.29
   1  17  -5  368.20   36.30
  -1  17   5  312.39   37.77
   1  17  -5  339.42   33.88
  -1  17   5  362.15   18.87
   1 -17  -5  334.83   29.33
  -1 -17   5  308.62   24.85
   1 -17  -5  323.80   19.38
  -1 -17   5  315.20   28.70
   1  17  -4  464.36   25.83
  -1  17   4  441.52   41.25
   1  17  -4  477.76   24.74
  -1  17   4  523.43   22.96
   1 -17  -4  497.97   33.61
  -1 -17   4  498.33   27.29
   1 -17  -4  457.15   34.10
  -1 -17   4  520.06   31.62
   1  17  -3    1.24   14.32
  -1  17   3   15.03   15.53
   1  17  -3    9.53   13.89
  -1  17   3  -18.85   12.89
   1 -17  -3   -2.82   19.99
  -1 -17   3  -13.84   15.07
   1 -17  -3  -12.12   13.11
  -1 -17   3    0.09   16.85
   1  17  -2    5.59   13.76
  -1  17   2   19.34   15.33
   1  17  -2  -16.58   13.38
  -1  17   2    5.76   13.58
   1 -17  -2   37.38   19.36
  -1 -17   2    0.09   13.55
   1 -17  -2   20.65   13.64
  -1 -17   2   24.86   17.54
   1  17  -1  379.27   20.50
  -1  17   1  329.66   22.96
   1  17  -1  379.06   21.38
  -1  17   1  418.59   21.54
   1 -17  -1  413.44   28.74
  -1 -17   1  362.86   20.37
   1 -17  -1  380.58   22.43
  -1 -17   1  398.14   26.77
   1  17   0   20.53   12.28
  -1  17   0   39.96   15.03
   1  17   0   26.58   14.43
  -1  17   0   32.90   15.35
  -1 -17   0   44.45   13.00
   1 -17   0   44.45   15.70
  -1 -17   0   13.79   18.07
   1  17   1  708.94   25.37
  -1  17  -1  631.31   29.17
   1  17   1  685.24   29.20
  -1  17  -1  711.75   30.32
   1 -17   1  764.99   57.50
  -1 -17  -1  650.21   35.98
   1 -17   1  676.58   31.90
  -1 -17  -1  766.47   34.80
   1  17   2    8.57   10.97
  -1  17  -2    2.68   14.73
   1  17   2    6.06   13.77
  -1  17  -2   -3.66   24.47
   1 -17   2    3.92   32.07
  -1 -17  -2    4.54   11.15
   1 -17   2   -0.50   15.81
  -1 -17  -2    8.77   18.30
   1  17   3   39.78   11.36
  -1  17  -3  -16.68   26.33
   1  17   3   35.36   15.03
  -1  17  -3   51.78   16.12
   1 -17   3   67.18   20.66
  -1 -17  -3   64.64   17.66
   1 -17   3   57.64   27.37
  -1 -17  -3   53.43   30.64
   1  17   4  196.41   20.63
  -1  17  -4  147.52   19.68
   1  17   4  188.58   18.84
  -1  17  -4  218.00   21.02
   1 -17   4  203.77   25.78
  -1 -17  -4  195.41   12.97
   1 -17   4  209.82   22.03
  -1 -17  -4  209.32   37.29
   1  17   5   11.04    9.81
  -1  17  -5   12.98   15.29
  -1  17  -5    1.96   18.05
   1 -17   5    8.63   20.56
  -1 -17  -5   -1.31   15.10
  -1 -17  -5  -10.23   19.36
   1 -17   5  -15.58   29.05
   1  17   6  134.81   17.35
  -1  17  -6  128.02   18.07
  -1  17  -6  175.02   21.31
   1 -17   6  156.35   24.05
  -1 -17  -6  105.63   10.50
  -1 -17  -6  124.96   22.10
   1 -17   6  115.82   21.80
   1  17   7  275.73   13.06
  -1  17  -7  272.41   33.73
  -1  17  -7  286.51   25.64
   1 -17   7  210.70   39.65
  -1 -17  -7  305.56   26.55
  -1 -17  -7  218.99   12.29
   1  17   8    6.04    8.38
  -1  17  -8    0.22   17.09
  -1  17  -8   48.50   32.83
   1 -17   8  -36.60   19.95
  -1 -17  -8   -1.60   20.69
  -1 -17  -8   14.99    7.83
  -1  17  -9  189.46   20.04
  -1  17  -9  204.84   25.72
  -1 -17  -9  196.40   10.57
  -1 -17  -9  224.90   10.26
  -1 -17  -9  227.08   26.23
   1 -17   9  193.12   26.13
  -1  17 -10   47.70   17.40
  -1  17 -10   54.79   21.94
  -1 -17 -10   49.41   11.33
  -1 -17 -10   64.22    7.68
  -1 -17 -10   28.58   22.50
   1 -17  10   41.25   23.33
  -1  17 -11   48.02   17.79
  -1  17 -11   47.86   22.85
  -1 -17 -11   25.47    6.88
  -1 -17 -11   26.70    7.47
  -1 -17 -11   56.81   24.19
   1 -17  11   28.31   23.67
  -1  17 -12   22.99   18.65
  -1  17 -12   31.71   23.72
  -1 -17 -12   12.49    9.96
  -1 -17 -12   11.87   10.59
  -1 -17 -12   58.47   24.79
   1 -17  12   16.46   21.60
  -1  17 -13   40.92   32.98
  -1  17 -13   33.89   24.30
  -1 -17 -13   23.98    6.30
  -1 -17 -13   34.23    9.95
  -1 -17 -13   19.21   38.93
   1 -17  13   68.09   23.77
  -1  17 -14   -7.89   20.71
  -1  17 -14   -6.69   26.48
  -1 -17 -14    2.54    5.05
  -1 -17 -14    7.93    9.55
  -1 -17 -14  -28.15   24.79
   1 -17  14  -11.35   24.13
  -1  17 -15    6.94   24.28
  -1  17 -15  -25.73   29.31
  -1 -17 -15   -7.16    7.29
  -1 -17 -15    7.56    5.15
  -1 -17 -15   12.36   26.27
   1 -17  15    7.23   39.68
  -1  17 -16  -22.49   31.21
  -1  17 -16   37.53   42.96
   1 -17  16    5.53   25.88
  -1 -17 -16    9.07   46.16
  -1  17 -17   -7.52   32.93
  -1  17 -17   -0.74   28.59
   1 -17  17  -14.96   43.42
  -1 -17 -17   36.86   30.74
   1  18 -16   -3.95   17.31
   1  18 -16   16.91   42.09
   1 -18 -16   27.05   10.48
   1 -18 -16   42.29   29.38
   1 -18 -16   12.59   16.08
  -1 -18  16  -32.14   26.35
   1  18 -15   15.73   20.91
   1  18 -15    6.79   24.90
   1 -18 -15   -2.54   10.37
   1 -18 -15   35.79   28.24
   1 -18 -15   21.53   10.32
  -1 -18  15   -6.30   24.16
   1  18 -14   40.42   19.87
   1  18 -14    7.53   24.40
   1 -18 -14    9.50   16.21
   1 -18 -14   -2.46   27.02
   1 -18 -14   19.31   10.96
  -1 -18  14   45.93   24.29
   1  18 -13   20.48   18.33
   1  18 -13   38.13   25.01
   1 -18 -13   -0.07   10.23
   1 -18 -13   -2.29   24.79
   1 -18 -13   -1.30   17.16
  -1 -18  13  -30.74   35.98
   1  18 -12   20.61   17.33
   1  18 -12   18.14   23.15
   1 -18 -12    5.90   10.54
   1 -18 -12   -9.17   24.14
   1 -18 -12   -4.00   10.62
  -1 -18  12   17.78   21.55
   1  18 -11   24.17   16.98
   1  18 -11   10.07   22.69
   1 -18 -11  -16.07   11.49
   1 -18 -11   24.38   42.03
   1 -18 -11   -2.81   10.76
  -1 -18  11    7.79   23.75
   1  18 -10  -12.77   16.67
   1  18 -10   -9.50   23.02
   1 -18 -10   15.55   11.37
   1 -18 -10   -1.74   25.40
   1 -18 -10  -12.08   17.25
  -1 -18  10   -0.21   22.41
   1  18  -9    3.38   35.01
   1  18  -9    8.05   17.08
  -1  18   9   -8.62   12.01
   1 -18  -9   21.54   18.38
   1 -18  -9  -28.96   24.85
  -1 -18   9    8.76   21.20
   1  18  -8   64.25   21.64
   1  18  -8   81.33   18.02
  -1  18   8   86.62   13.85
   1 -18  -8   87.29   13.68
   1 -18  -8   89.51   26.37
  -1 -18   8   72.54   35.25
   1  18  -7  172.00   22.25
   1  18  -7  117.07   18.81
  -1  18   7  155.12   23.71
   1 -18  -7  142.38   23.29
   1 -18  -7  153.02   42.80
  -1 -18   7  135.61   22.28
   1  18  -6   54.19   30.44
  -1  18   6   46.85   17.31
   1  18  -6   50.47   16.38
  -1  18   6   59.77   13.73
   1 -18  -6   51.27   23.87
  -1 -18   6   54.83   19.38
   1 -18  -6   55.24   13.70
  -1 -18   6   53.98   21.83
   1  18  -5   72.75   17.47
  -1  18   5   49.14   30.03
   1  18  -5   29.11   16.05
  -1  18   5   45.55   13.92
   1 -18  -5   37.16   22.79
  -1 -18   5   47.06   18.98
   1 -18  -5   42.29   21.64
  -1 -18   5   35.52   21.30
   1  18  -4  113.12   30.23
  -1  18   4  131.66   19.92
   1  18  -4  103.69   17.59
  -1  18   4  151.41   15.89
   1 -18  -4   80.40   40.13
  -1 -18   4  115.20   19.95
   1 -18  -4  120.17   16.00
  -1 -18   4  120.10   22.96
   1  18  -3  158.50   18.88
  -1  18   3  159.65   20.24
   1  18  -3  144.83   17.94
  -1  18   3  165.33   16.98
   1 -18  -3  158.36   25.99
  -1 -18   3  182.00   30.50
   1 -18  -3  159.06   26.73
  -1 -18   3  166.61   24.07
   1  18  -2   18.16   14.87
  -1  18   2   81.79   17.06
   1  18  -2   60.16   25.98
  -1  18   2   65.24   14.49
   1 -18  -2   60.11   22.14
  -1 -18   2   35.54   15.99
   1 -18  -2   18.11   15.54
  -1 -18   2   58.46   20.65
   1  18  -1    7.87   21.54
  -1  18   1   14.52   16.33
   1  18  -1    9.58   15.06
  -1  18   1    3.40   14.56
   1 -18  -1   30.05   20.82
  -1 -18   1    3.86   23.00
   1 -18  -1    9.35   24.35
  -1 -18   1   31.57   19.44
   1  18   0   39.87   13.20
  -1  18   0    3.87   16.44
   1  18   0    4.53   15.34
  -1  18   0   17.91   14.89
   1 -18   0    7.62   20.72
  -1 -18   0   30.31   13.28
   1 -18   0   30.77   15.92
  -1 -18   0  -55.49   30.60
   1  18   1  109.49   15.26
  -1  18  -1  118.75   29.29
   1  18   1  101.60   17.43
  -1  18  -1  130.26   27.89
   1 -18   1  135.08   22.38
  -1 -18  -1  109.50   15.11
   1 -18   1  139.67   19.09
  -1 -18  -1  109.10   35.47
   1  18   2   16.85   11.94
  -1  18  -2   35.81   16.76
   1  18   2   -0.86   15.67
  -1  18  -2   -0.12   15.89
   1 -18   2   17.79   35.08
  -1 -18  -2    7.58   12.08
   1 -18   2    9.45   17.48
  -1 -18  -2  -31.38   20.05
   1  18   3   66.24   20.45
  -1  18  -3   41.94   17.87
   1  18   3   57.08   17.35
  -1  18  -3  100.90   18.26
   1 -18   3  136.28   38.28
  -1 -18  -3   66.31   12.07
   1 -18   3   54.40   19.69
  -1 -18  -3   72.55   21.83
   1  18   4  250.29   14.89
  -1  18  -4  197.53   21.17
   1  18   4  228.40   20.55
  -1  18  -4  233.75   23.63
   1 -18   4  242.28   27.92
  -1 -18  -4  218.33   21.06
   1 -18   4  205.56   23.83
  -1 -18  -4  260.33   25.24
   1  18   5   25.36   10.75
  -1  18  -5   24.84   18.60
  -1  18  -5   15.79   17.75
   1 -18   5   51.07   22.41
  -1 -18  -5   25.48   10.20
   1 -18   5   12.70   19.19
  -1 -18  -5   -1.55   20.83
   1  18   6  274.69   20.99
  -1  18  -6  262.83   22.99
  -1  18  -6  303.31   26.71
   1 -18   6  321.16   29.98
  -1 -18  -6  237.71   13.16
  -1 -18  -6  307.48   27.91
   1 -18   6  248.76   26.52
   1  18   7   19.43    9.16
  -1  18  -7  -10.53   16.30
  -1  18  -7    8.28   19.27
   1 -18   7   22.59   20.72
  -1 -18  -7   -4.27   20.62
  -1 -18  -7   -9.68    8.89
   1  18   8   30.54   13.56
  -1  18  -8    5.67   27.82
  -1  18  -8   -2.48   20.84
   1 -18   8    5.70   21.48
  -1 -18  -8   19.90   21.15
  -1 -18  -8    6.69    8.56
  -1  18  -9  -11.76   34.50
  -1  18  -9   -8.39   17.60
   1 -18   9  -24.88   21.99
  -1 -18  -9   -7.26   22.74
  -1  18 -10   43.59   19.24
  -1  18 -10   77.69   23.35
  -1 -18 -10   51.37    8.07
  -1 -18 -10   65.18   12.49
  -1 -18 -10   99.27   25.40
   1 -18  10   76.06   24.58
  -1  18 -11   -1.72   18.79
  -1  18 -11   10.14   23.71
  -1 -18 -11   24.14    6.98
  -1 -18 -11   18.01    7.26
  -1 -18 -11    7.08   24.36
   1 -18  11    3.30   21.79
  -1  18 -12    8.36   30.89
  -1  18 -12    8.36   24.11
  -1 -18 -12    3.87    9.93
  -1 -18 -12    5.78    6.58
  -1 -18 -12  -11.76   24.08
   1 -18  12   44.90   22.03
  -1  18 -13   -3.52   20.10
  -1  18 -13   15.74   22.76
  -1 -18 -13    1.28    5.47
  -1 -18 -13   -2.13    6.19
  -1 -18 -13  -19.72   25.78
   1 -18  13  -29.62   22.72
  -1  18 -14   40.75   23.77
  -1  18 -14   85.42   38.65
  -1 -18 -14   17.38    4.94
  -1 -18 -14   16.21    6.04
  -1 -18 -14   47.88   27.97
   1 -18  14  -10.71   25.08
  -1  18 -15   26.19   31.28
  -1  18 -15   34.75   42.20
   1 -18  15   21.51   42.51
  -1 -18 -15  -20.35   45.34
  -1  18 -16    2.29   32.44
  -1  18 -16    0.18   28.65
   1 -18  16   -1.10   27.73
  -1 -18 -16   22.15   28.03
   1  19 -15    5.62   15.63
   1  19 -15   29.08   26.54
   1 -19 -15   13.02   10.35
   1 -19 -15   32.42   46.73
   1 -19 -15   13.14   10.20
  -1 -19  15  -25.81   25.87
   1  19 -14   51.66   34.59
   1  19 -14   34.14   26.37
   1 -19 -14   35.06   16.37
   1 -19 -14   38.58   28.64
   1 -19 -14   43.46   18.23
  -1 -19  14   40.75   25.93
   1  19 -13   26.49   19.31
   1  19 -13   28.82   23.92
   1 -19 -13    7.99   10.32
   1 -19 -13  -12.35   26.30
   1 -19 -13    3.24   10.86
  -1 -19  13  -18.38   36.87
   1  19 -12    3.99   30.62
   1  19 -12   10.31   26.59
   1 -19 -12   25.75   10.90
   1 -19 -12   37.70   26.40
   1 -19 -12   11.21   11.55
  -1 -19  12    2.18   23.74
   1  19 -11    1.42   38.17
   1  19 -11   18.95   18.07
   1 -19 -11    9.16   16.20
   1 -19 -11   -9.65   24.40
   1 -19 -11   -3.44   11.02
  -1 -19  11   17.96   23.18
   1  19 -10   11.96   24.21
   1  19 -10   19.89   17.94
   1 -19 -10   20.94   12.13
   1 -19 -10   -9.26   39.06
   1 -19 -10   -1.95   11.35
  -1 -19  10   24.42   22.51
   1  19  -9   10.53   21.86
   1  19  -9    1.35   17.04
  -1  19   9   -2.73   12.34
   1 -19  -9    9.18   12.25
   1 -19  -9   -2.12   25.86
  -1 -19   9  -14.27   22.16
   1  19  -8   83.76   22.68
   1  19  -8  125.42   30.35
  -1  19   8  104.99   13.79
   1 -19  -8   80.68   14.54
   1 -19  -8   67.74   43.93
  -1 -19   8  128.47   37.12
   1  19  -7   -2.17   19.21
   1  19  -7   19.46   16.99
  -1  19   7   11.86   20.72
   1 -19  -7   32.35   13.24
   1 -19  -7   21.09   24.84
  -1 -19   7   34.24   19.60
   1  19  -6   37.67   20.06
  -1  19   6   28.77   18.63
   1  19  -6   33.61   17.68
  -1  19   6   63.71   14.42
   1 -19  -6   84.14   25.44
  -1 -19   6   25.96   20.02
   1 -19  -6   55.62   14.09
  -1 -19   6   74.28   22.75
   1  19  -5   29.81   29.25
  -1  19   5   25.76   28.83
   1  19  -5  -16.34   26.44
  -1  19   5   20.51   13.91
   1 -19  -5   34.17   24.53
  -1 -19   5   14.94   18.95
   1 -19  -5   33.31   13.76
  -1 -19   5   26.37   22.83
   1  19  -4  124.10   20.08
  -1  19   4  107.53   19.58
   1  19  -4  134.03   18.49
  -1  19   4  158.13   16.45
   1 -19  -4  138.67   26.52
  -1 -19   4  126.81   21.30
   1 -19  -4   90.84   26.54
  -1 -19   4  132.28   24.28
   1  19  -3   61.82   27.11
  -1  19   3   47.54   17.75
   1  19  -3   49.98   16.54
  -1  19   3   50.77   15.49
   1 -19  -3   66.53   24.30
  -1 -19   3   54.15   18.47
   1 -19  -3   51.83   16.22
  -1 -19   3   80.73   35.61
   1  19  -2   22.58   14.85
  -1  19   2  -21.11   18.21
   1  19  -2   33.86   15.83
  -1  19   2   15.75   14.68
   1 -19  -2  -40.75   35.14
  -1 -19   2    0.13   16.15
   1 -19  -2   -6.90   24.76
  -1 -19   2   -1.61   32.96
   1  19  -1    0.82   14.45
  -1  19   1  -31.55   17.66
   1  19  -1    0.06   17.94
  -1  19   1    2.70   14.93
   1 -19  -1    9.72   22.11
  -1 -19   1  -16.64   15.09
   1 -19  -1   18.16   15.80
  -1 -19   1  -10.83   20.25
   1  19   0    0.08   13.77
  -1  19   0   60.26   28.62
   1  19   0  -16.15   26.41
  -1  19   0   20.98   25.59
   1 -19   0   43.87   23.29
  -1 -19   0   32.04   22.72
   1 -19   0   16.25   27.15
  -1 -19   0    1.80   20.20
   1  19   1    2.58   13.75
  -1  19  -1   -0.81   16.55
   1  19   1   20.50   16.15
  -1  19  -1   11.70   15.77
   1 -19   1   12.45   23.23
  -1 -19  -1  -22.50   13.62
   1 -19   1  -24.08   17.14
  -1 -19  -1   15.28   19.92
   1  19   2  533.50   33.89
  -1  19  -2  468.00   28.96
   1  19   2  438.62   27.56
  -1  19  -2  523.75   29.22
   1 -19   2  497.84   37.85
  -1 -19  -2  480.62   22.87
   1 -19   2  464.65   44.36
  -1 -19  -2  542.65   34.15
   1  19   3   18.75   12.69
  -1  19  -3   35.48   18.71
   1  19   3   42.95   17.53
  -1  19  -3   -3.10   30.35
   1 -19   3  192.13   41.82
  -1 -19  -3   16.32   12.71
   1 -19   3   38.54   19.00
  -1 -19  -3   39.16   21.94
   1  19   4  229.54   15.36
  -1  19  -4  185.98   34.60
   1  19   4  203.65   22.01
  -1  19  -4  215.65   24.06
   1 -19   4  212.30   29.94
  -1 -19  -4  185.24   14.51
   1 -19   4  191.48   36.98
  -1 -19  -4  168.79   41.61
   1  19   5  150.00   13.62
  -1  19  -5  149.75   36.63
  -1  19  -5  120.57   19.98
   1 -19   5  162.93   27.69
  -1 -19  -5  129.58   19.36
   1 -19   5  140.29   23.39
  -1 -19  -5  181.14   25.39
  -1  19  -6   11.65   17.53
  -1  19  -6   44.45   20.57
   1 -19   6   18.92   24.83
  -1 -19  -6   30.58    9.95
  -1 -19  -6   27.07   22.12
   1 -19   6   49.43   21.61
   1  19   7   37.33   10.74
  -1  19  -7   48.92   18.55
  -1  19  -7   54.84   34.95
   1 -19   7   57.75   23.08
  -1 -19  -7   -1.88   38.21
  -1 -19  -7   46.53    9.88
   1  19   8  149.62   17.45
  -1  19  -8  123.57   20.59
  -1  19  -8  164.10   25.58
   1 -19   8  142.72   26.04
  -1 -19  -8  159.81   26.68
  -1 -19  -8  122.89   16.58
   1  19   9   -2.28    8.68
  -1  19  -9  -16.47   30.28
  -1  19  -9   26.21   22.10
   1 -19   9   10.25   24.10
  -1 -19  -9   -6.44   22.96
  -1 -19  -9   -1.98    8.08
  -1  19 -10   30.77   19.29
  -1  19 -10   57.68   24.25
  -1 -19 -10   23.24    8.06
  -1 -19 -10   28.63    7.81
  -1 -19 -10   15.39   25.55
   1 -19  10   28.99   21.96
  -1  19 -11   -9.43   30.67
  -1  19 -11    9.92   24.57
  -1 -19 -11    8.50   10.99
  -1 -19 -11   -0.96    7.10
  -1 -19 -11    1.63   24.90
   1 -19  11  -12.36   22.81
  -1  19 -12  -19.88   19.43
  -1  19 -12  -25.50   22.66
  -1 -19 -12    2.47    9.85
  -1 -19 -12    9.34    6.98
  -1 -19 -12   15.99   23.63
   1 -19  12  -14.16   23.83
  -1  19 -13   18.79   23.11
  -1  19 -13   37.74   24.37
  -1 -19 -13   18.47    5.65
  -1 -19 -13   13.86   10.05
  -1 -19 -13   18.16   27.62
   1 -19  13   31.36   25.25
  -1  19 -14   59.27   26.60
  -1  19 -14   48.46   25.93
   1 -19  14   70.29   26.71
  -1 -19 -14   49.35   29.81
  -1  19 -15   20.99   26.94
  -1  19 -15   26.72   26.04
   1 -19  15   59.48   45.58
  -1 -19 -15   65.04   30.33
   1  20 -14  -14.99   43.60
   1  20 -14    7.19   15.13
   1 -20 -14   21.95   15.72
   1 -20 -14   28.94   44.93
   1 -20 -14   -3.74   10.61
  -1 -20  14   28.10   25.84
   1  20 -13   33.26   24.19
   1  20 -13    5.57   32.47
   1 -20 -13  -10.78   10.04
   1 -20 -13   14.10   27.06
   1 -20 -13   -1.03   11.14
  -1 -20  13   33.34   42.00
   1  20 -12    4.33   19.23
   1  20 -12  -11.47   28.82
   1 -20 -12    2.65   10.61
   1 -20 -12   37.34   27.07
   1 -20 -12   16.79   10.86
  -1 -20  12   -0.87   25.57
   1  20 -11   37.53   28.07
   1  20 -11   16.13   31.26
   1 -20 -11    7.56   17.51
   1 -20 -11   -5.93   42.57
   1 -20 -11   14.73   18.27
  -1 -20  11   13.84   24.50
   1  20 -10   16.92   24.59
   1  20 -10   -6.18   18.07
   1 -20 -10    6.70   12.35
   1 -20 -10  -18.75   25.89
   1 -20 -10   19.39   10.62
  -1 -20  10  -12.20   22.49
   1  20  -9  117.87   39.72
   1  20  -9   76.33   31.18
  -1  20   9   70.86   14.05
   1 -20  -9   81.08   14.19
   1 -20  -9   40.23   42.33
  -1 -20   9   71.35   23.77
   1  20  -8   29.72   21.87
   1  20  -8   25.16   18.02
  -1  20   8   17.54   20.85
   1 -20  -8   20.44   20.93
   1 -20  -8  -19.45   24.21
  -1 -20   8   44.45   22.29
   1  20  -7   10.25   20.39
   1  20  -7   36.17   18.17
  -1  20   7   47.97   22.18
   1 -20  -7   15.45   13.85
   1 -20  -7  -12.63   43.21
  -1 -20   7   33.78   21.59
   1  20  -6   84.97   32.48
   1  20  -6   18.63   17.28
  -1  20   6    9.83   14.06
   1 -20  -6   29.21   14.71
   1 -20  -6   38.58   26.45
  -1 -20   6    9.66   20.90
  -1 -20   6   22.94   25.04
   1  20  -5   21.56   19.10
  -1  20   5   47.48   18.77
   1  20  -5   20.03   17.25
  -1  20   5   35.32   14.68
   1 -20  -5   51.63   26.22
  -1 -20   5   53.22   31.61
   1 -20  -5   23.53   15.04
  -1 -20   5   66.28   24.04
   1  20  -4   -4.08   28.40
  -1  20   4   14.89   18.04
   1  20  -4  -13.21   17.24
  -1  20   4   -6.62   14.99
   1 -20  -4  -23.90   24.28
  -1 -20   4    6.24   18.31
   1 -20  -4   15.02   14.79
  -1 -20   4  -13.98   38.11
   1  20  -3  222.84   22.33
  -1  20   3  196.66   22.83
   1  20  -3  198.43   34.45
  -1  20   3  226.72   20.27
   1 -20  -3  238.88   31.72
  -1 -20   3  223.75   22.68
   1 -20  -3  235.10   31.70
  -1 -20   3  220.99   30.25
   1  20  -2   49.49   16.35
  -1  20   2   22.80   18.19
   1  20  -2   45.13   17.08
  -1  20   2    5.94   26.50
   1 -20  -2   24.59   25.96
  -1 -20   2   12.50   28.10
   1 -20  -2   33.07   17.09
  -1 -20   2   26.91   23.94
   1  20  -1   25.49   14.70
  -1  20   1   11.50   18.33
   1  20  -1   26.88   17.11
  -1  20   1   15.23   25.84
   1 -20  -1  -71.39   40.81
  -1 -20   1   -6.92   17.05
   1 -20  -1  -23.64   27.42
  -1 -20   1   26.72   21.55
   1  20   0   55.11   15.21
  -1  20   0   36.92   19.56
   1  20   0   40.36   18.33
  -1  20   0   68.77   17.18
   1 -20   0   55.34   24.68
  -1 -20   0   37.35   16.10
   1 -20   0   31.69   18.44
  -1 -20   0   50.06   22.81
   1  20   1   14.22   14.25
  -1  20  -1   33.32   18.38
   1  20   1  -29.13   28.44
  -1  20  -1  -18.23   16.85
   1 -20   1   19.71   24.54
  -1 -20  -1   17.94   14.12
   1 -20   1   -1.95   17.57
  -1 -20  -1   27.71   21.93
   1  20   2   15.26   13.45
  -1  20  -2   12.65   17.79
   1  20   2   28.40   17.45
  -1  20  -2   16.91   28.81
   1 -20   2   30.35   24.61
  -1 -20  -2    7.35   13.96
   1 -20   2   35.08   19.85
  -1 -20  -2   69.76   35.52
   1  20   3   10.28   12.93
  -1  20  -3   23.40   17.94
   1  20   3   -2.58   17.17
  -1  20  -3    0.65   18.43
   1 -20   3  -11.70   24.42
  -1 -20  -3   25.23   12.75
   1 -20   3    0.59   19.04
  -1 -20  -3   -9.33   22.58
   1  20   4   -2.12   12.40
  -1  20  -4    5.67   18.24
   1  20   4  -15.47   17.11
  -1  20  -4   33.96   18.21
   1 -20   4  -19.56   40.67
  -1 -20  -4   -7.33   11.99
   1 -20   4   -7.29   20.30
  -1 -20  -4  -64.09   22.71
   1  20   5   21.55   12.08
  -1  20  -5   10.53   20.20
  -1  20  -5   22.18   17.97
   1 -20   5   32.77   26.49
  -1 -20  -5   25.17   11.41
   1 -20   5   48.53   21.19
  -1 -20  -5   37.81   23.90
   1  20   6    6.73   17.40
  -1  20  -6   -8.90   20.57
  -1  20  -6    4.10   18.37
   1 -20   6   15.17   25.28
  -1 -20  -6    7.31   10.38
   1 -20   6  -21.66   21.91
  -1 -20  -6  -19.10   22.64
   1  20   7   50.72   10.94
  -1  20  -7   55.43   19.91
  -1  20  -7   47.72   23.39
   1 -20   7   52.15   24.54
  -1 -20  -7   50.60   25.77
  -1 -20  -7   36.04   15.75
   1  20   8   52.93   16.24
  -1  20  -8   59.55   31.63
  -1  20  -8   15.20   24.11
   1 -20   8   78.45   37.58
  -1 -20  -8   39.21   40.57
  -1 -20  -8   40.75    9.84
   1  20   9    1.22    9.19
  -1  20  -9   -7.09   19.10
  -1  20  -9   27.45   23.81
   1 -20   9   -6.65   22.89
  -1 -20  -9   -8.33   23.63
  -1 -20  -9   11.92    8.40
  -1  20 -10   43.42   31.70
  -1  20 -10   39.50   24.88
  -1 -20 -10    2.23   12.37
  -1 -20 -10   21.70    8.00
  -1 -20 -10   16.00   40.75
   1 -20  10  -12.97   37.13
  -1  20 -11    9.43   20.38
  -1  20 -11  -11.44   22.94
  -1 -20 -11    5.13   10.75
  -1 -20 -11    4.25    7.14
  -1 -20 -11  -19.42   25.20
   1 -20  11  -30.45   23.92
  -1  20 -12   52.44   22.59
  -1  20 -12   59.66   40.13
  -1 -20 -12    9.21    6.39
  -1 -20 -12    7.64   11.20
  -1 -20 -12   17.28   43.34
   1 -20  12  -11.81   25.76
  -1  20 -13   28.63   25.79
  -1  20 -13   20.22   24.00
   1 -20  13    0.61   29.63
  -1 -20 -13   40.02   27.33
  -1  20 -14  -34.43   27.11
  -1  20 -14   -7.75   24.80
   1 -20  14   19.78   28.27
  -1 -20 -14    7.21   28.63
   1  21 -13   15.62   33.03
   1  21 -13    3.96   14.94
   1 -21 -13    0.55   10.56
   1 -21 -13   30.61   28.95
   1 -21 -13    3.79   11.13
  -1 -21  13   31.13   42.90
   1  21 -12  -25.47   30.44
   1  21 -12    9.04   14.14
   1 -21 -12   -4.77   10.58
   1 -21 -12   34.64   28.77
   1 -21 -12   20.39   17.76
  -1 -21  12  -11.23   25.80
   1  21 -11   25.72   45.61
   1  21 -11  -12.58   19.45
   1 -21 -11   -1.03   11.13
   1 -21 -11   -9.09   28.19
   1 -21 -11   14.35   18.48
  -1 -21  11   14.86   25.43
   1  21 -10    4.63   25.33
   1  21 -10  -14.15   30.72
   1 -21 -10  -33.43   17.59
   1 -21 -10    6.61   42.52
   1 -21 -10    0.71   12.05
  -1 -21  10   19.98   38.26
   1  21  -9    8.29   23.22
   1  21  -9  -18.19   19.16
  -1  21   9   14.46   12.77
   1 -21  -9  -11.61   12.84
   1 -21  -9   -2.03   25.90
  -1 -21   9   20.11   22.60
   1  21  -8    5.95   22.68
   1  21  -8   18.00   30.30
  -1  21   8  -16.35   21.28
   1 -21  -8   10.73   13.42
   1 -21  -8   12.27   41.23
  -1 -21   8   26.48   21.02
   1  21  -7    9.68   21.90
   1  21  -7  -10.53   18.09
  -1  21   7   13.29   22.08
   1 -21  -7    6.07   21.90
   1 -21  -7   -1.83   24.45
  -1 -21   7   -3.28   22.69
   1  21  -6   -3.12   20.59
   1  21  -6   23.59   18.13
  -1  21   6  -13.30   23.89
   1 -21  -6   26.53   14.98
   1 -21  -6    2.77   40.77
  -1 -21   6   27.65   22.04
  -1 -21   6   65.70   26.23
   1  21  -5   46.78   30.50
  -1  21   5   -5.87   19.49
   1  21  -5   15.01   30.30
  -1  21   5   31.19   24.04
   1 -21  -5   20.15   25.18
  -1 -21   5   32.92   20.74
   1 -21  -5   22.39   15.56
  -1 -21   5   37.12   42.16
   1  21  -4  178.12   22.30
  -1  21   4  136.31   22.29
   1  21  -4  147.32   20.97
  -1  21   4  168.54   29.54
   1 -21  -4  136.67   32.17
  -1 -21   4  150.10   23.28
   1 -21  -4  152.11   29.97
  -1 -21   4  148.04   29.65
   1  21  -3   69.71   30.02
  -1  21   3    6.84   20.71
   1  21  -3   55.09   19.51
  -1  21   3   78.95   27.31
   1 -21  -3   40.28   46.47
  -1 -21   3   53.14   18.98
   1 -21  -3   38.50   17.65
  -1 -21   3   80.38   26.53
   1  21  -2  232.37   21.95
  -1  21   2  238.26   21.65
  -1  21   2  198.28   25.17
   1 -21  -2  275.91   33.12
  -1 -21   2  235.40   23.50
   1 -21  -2  203.78   22.40
  -1 -21   2  248.77   32.35
   1  21  -1   -5.57   16.35
  -1  21   1  -10.76   19.06
   1  21  -1   -5.44   17.62
  -1  21   1   -2.69   17.10
   1 -21  -1   12.88   25.59
  -1 -21   1    0.83   16.85
   1 -21  -1   15.81   17.28
  -1 -21   1  -42.53   24.22
   1  21   0    6.65   24.29
  -1  21   0   11.75   18.73
   1  21   0   12.87   17.45
  -1  21   0    1.36   16.63
   1 -21   0   11.81   26.30
  -1 -21   0   17.36   15.72
   1 -21   0   28.63   17.91
  -1 -21   0   16.09   24.59
   1  21   1  -11.31   13.88
  -1  21  -1   -0.01   31.21
   1  21   1   11.18   17.95
  -1  21  -1  -19.80   28.37
   1 -21   1  -34.56   24.92
  -1 -21  -1   13.09   14.83
   1 -21   1   14.39   18.85
  -1 -21  -1  -27.15   36.65
   1  21   2    9.48   13.23
  -1  21  -2   26.16   18.82
   1  21   2    3.90   29.08
  -1  21  -2  -14.78   18.49
   1 -21   2   37.45   26.50
  -1 -21  -2    2.15   13.98
   1 -21   2    6.95   19.40
  -1 -21  -2   -4.78   22.81
   1  21   3  141.61   15.80
  -1  21  -3  113.40   21.65
   1  21   3  106.79   21.37
  -1  21  -3  104.56   22.38
   1 -21   3  126.54   31.24
  -1 -21  -3   90.19   15.74
   1 -21   3  137.08   37.44
  -1 -21  -3  117.48   27.27
   1  21   4   96.08   14.87
  -1  21  -4   75.58   35.25
   1  21   4   89.27   19.78
  -1  21  -4  108.05   22.64
   1 -21   4   91.86   30.15
  -1 -21  -4   93.18   14.52
   1 -21   4  123.89   24.54
  -1 -21  -4  139.94   27.88
   1  21   5  -13.56   19.53
  -1  21  -5  -11.05   20.76
  -1  21  -5    7.65   19.71
   1 -21   5   -6.31   28.30
  -1 -21  -5  -12.46   18.61
   1 -21   5   14.06   21.57
  -1 -21  -5   13.06   24.91
   1  21   6   55.74   12.19
  -1  21  -6   63.56   23.40
  -1  21  -6   39.66   20.44
   1 -21   6   34.09   27.91
  -1 -21  -6   52.53   11.77
   1 -21   6   49.27   24.36
  -1 -21  -6   26.73   26.34
   1  21   7   -1.81   11.16
  -1  21  -7  -25.36   22.70
  -1  21  -7   35.20   20.09
   1 -21   7   28.39   22.81
  -1 -21  -7   14.45    9.30
  -1 -21  -7  -27.62   39.72
   1  21   8   27.25   17.20
  -1  21  -8   44.24   20.03
  -1  21  -8   14.10   25.00
   1 -21   8   64.83   24.39
  -1 -21  -8   34.36   25.82
  -1 -21  -8   20.73    9.77
   1  21   9    5.54    9.31
  -1  21  -9  -33.85   32.81
  -1  21  -9   19.11   27.86
   1 -21   9   15.32   24.13
  -1 -21  -9   35.11   40.66
  -1 -21  -9  -18.72   13.30
  -1  21 -10    7.30   22.08
  -1  21 -10   26.84   29.65
  -1 -21 -10    5.87    7.60
  -1 -21 -10    3.04    8.05
  -1 -21 -10   19.46   26.03
   1 -21  10  -28.29   40.60
  -1  21 -11   -6.92   22.60
  -1  21 -11   15.49   24.10
  -1 -21 -11    1.04    6.60
  -1 -21 -11    2.43   11.43
  -1 -21 -11   18.59   42.60
   1 -21  11   34.87   24.87
  -1  21 -12   24.60   26.42
  -1  21 -12    3.86   24.18
   1 -21  12   10.98   43.34
  -1 -21 -12   40.08   29.26
   1  22 -11  -44.73   30.44
   1  22 -11   -8.50   23.22
   1 -22 -11   -2.63   11.52
   1 -22 -11   -0.34   10.78
   1 -22 -11    0.06   50.47
  -1 -22  11   -5.14   25.95
   1  22 -10   26.68   28.14
   1  22 -10   18.51   14.65
   1 -22 -10   -8.49   11.54
   1 -22 -10   15.90   28.06
   1 -22 -10   -3.64   12.13
  -1 -22  10  -31.78   38.97
   1  22  -9   12.81   26.30
   1  22  -9   -3.27   32.97
  -1  22   9    8.44   13.80
   1 -22  -9    1.60   19.14
   1 -22  -9   17.01   27.18
  -1 -22   9   17.19   23.98
   1  22  -8   52.43   24.71
   1  22  -8   36.32   20.14
  -1  22   8   12.13   22.40
   1 -22  -8    3.63   14.54
   1 -22  -8   21.47   27.47
  -1 -22   8   25.69   24.36
   1  22  -7    2.70   22.75
   1  22  -7   -8.47   20.02
  -1  22   7    3.59   23.22
   1 -22  -7    3.62   14.73
   1 -22  -7   17.51   46.43
  -1 -22   7   55.21   36.82
   1  22  -6   78.47   36.66
   1  22  -6   63.75   20.68
  -1  22   6  106.79   25.83
   1 -22  -6   77.30   26.52
   1 -22  -6   67.34   30.92
  -1 -22   6   65.28   23.94
  -1 -22   6   70.98   29.65
   1  22  -5  -27.47   20.46
  -1  22   5  -10.95   21.15
   1  22  -5   -4.11   18.99
   1 -22  -5   -1.04   16.16
  -1 -22   5   -2.38   21.26
   1 -22  -5  -78.63   44.57
  -1 -22   5  -39.01   45.33
   1  22  -4  112.24   21.17
  -1  22   4  141.40   24.46
   1  22  -4  129.43   34.06
  -1  22   4  153.73   29.34
   1 -22  -4  159.41   30.48
  -1 -22   4   59.01   35.41
   1 -22  -4   83.48   18.90
  -1 -22   4  113.95   30.85
   1  22  -3    5.48   17.44
  -1  22   3  -14.41   35.15
   1  22  -3   -0.34   18.96
  -1  22   3    2.61   16.35
   1 -22  -3   21.59   26.98
  -1 -22   3    0.35   19.72
   1 -22  -3  -16.68   26.84
  -1 -22   3   20.23   26.00
   1  22  -2   11.17   28.57
  -1  22   2   -3.26   21.09
   1  22  -2    4.74   18.89
  -1  22   2    1.15   16.70
   1 -22  -2  -58.21   43.47
  -1 -22   2    0.29   18.19
   1 -22  -2  -17.33   17.35
  -1 -22   2  -16.54   26.46
   1  22  -1   43.81   17.59
  -1  22   1   44.69   21.38
   1  22  -1   32.44   31.73
  -1  22   1   54.93   18.41
   1 -22  -1   59.72   27.74
  -1 -22   1   43.70   28.75
   1 -22  -1   47.33   19.33
  -1 -22   1   39.79   43.46
   1  22   0   35.64   15.85
  -1  22   0   19.51   32.24
   1  22   0  -12.22   19.37
  -1  22   0   -3.55   17.77
   1 -22   0  -13.70   26.27
  -1 -22   0   10.60   16.35
   1 -22   0  -14.55   29.85
  -1 -22   0  -11.96   26.42
   1  22   1    2.32   15.27
  -1  22  -1  -11.51   20.14
   1  22   1   -4.48   18.84
  -1  22  -1   20.68   18.33
   1 -22   1   16.83   41.97
  -1 -22  -1   -1.37   15.39
   1 -22   1   30.09   19.41
  -1 -22  -1  -21.39   26.63
   1  22   2   -1.65   23.16
  -1  22  -2   31.74   20.84
   1  22   2   -3.33   19.26
  -1  22  -2   -5.36   19.01
   1 -22   2   28.39   26.21
  -1 -22  -2    2.41   14.39
   1 -22   2   16.75   20.78
  -1 -22  -2  -20.03   25.16
   1  22   3   55.85   23.29
  -1  22  -3   60.43   33.99
   1  22   3   22.82   19.59
  -1  22  -3   46.32   34.98
   1 -22   3   81.91   28.46
  -1 -22  -3   33.68   14.68
   1 -22   3   29.97   22.59
  -1 -22  -3   45.35   41.33
   1  22   4   71.63   23.42
  -1  22  -4   98.60   22.09
   1  22   4   76.38   22.16
  -1  22  -4   73.55   23.73
   1 -22   4   69.74   30.46
  -1 -22  -4   93.04   14.80
   1 -22   4   84.05   25.05
  -1 -22  -4   91.19   26.95
   1  22   5   20.15   12.46
  -1  22  -5   22.37   37.38
  -1  22  -5    9.32   20.98
   1 -22   5    9.83   45.43
  -1 -22  -5   -4.99   12.29
   1 -22   5   17.57   23.56
  -1 -22  -5   16.67   25.81
   1  22   6   62.59   13.78
  -1  22  -6   73.69   24.34
  -1  22  -6   47.53   22.50
   1 -22   6  101.10   30.54
  -1 -22  -6   54.98   17.01
   1 -22   6   35.31   24.87
  -1 -22  -6  132.59   43.59
   1  22   7   18.20   11.56
  -1  22  -7   23.74   24.63
  -1  22  -7   33.22   21.58
   1 -22   7   17.26   38.51
  -1 -22  -7   12.00   14.95
  -1 -22  -7   -8.43   25.21
   1  22   8    4.01   16.38
  -1  22  -8   19.16   27.36
  -1  22  -8   22.74   36.77
   1 -22   8  -31.50   24.80
  -1 -22  -8    0.02    8.95
  -1 -22  -8   20.42   41.81
   1  22   9   12.52    9.33
  -1  22  -9   -5.48   22.70
  -1  22  -9   -7.26   28.41
   1 -22   9  -30.05   25.93
  -1 -22  -9   11.93   26.77
  -1 -22  -9    0.08    8.29
  -1  22 -10  -15.51   23.41
  -1  22 -10   -9.55   29.88
  -1 -22 -10  -11.43    6.75
  -1 -22 -10   12.47    7.71
  -1 -22 -10    8.71   43.40
   1 -22  10    4.51   27.31
  -1  22 -11   37.47   53.09
  -1  22 -11  -11.94   23.85
   1 -22  11   26.69   28.46
  -1 -22 -11   23.23   27.89
   1  23  -9    5.31   28.78
   1  23  -9    6.44   15.25
  -1  23   9    4.01   14.12
   1 -23  -9    0.50   13.08
   1 -23  -9  -33.82   29.50
  -1 -23   9  -15.24   26.58
   1  23  -8   -6.61   18.75
   1  23  -8  -31.62   24.95
  -1  23   8  -22.52   14.78
   1 -23  -8   -2.75   20.94
   1 -23  -8  -17.35   30.65
  -1 -23   8  -12.44   24.69
   1  23  -7    2.03   40.55
   1  23  -7   41.24   21.96
  -1  23   7   34.84   15.83
   1 -23  -7   21.69   25.34
   1 -23  -7   72.27   30.49
  -1 -23   7   25.45   25.20
   1  23  -6   22.91   22.49
   1  23  -6   -1.94   20.97
  -1  23   6    9.54   25.08
   1 -23  -6   28.91   16.61
   1 -23  -6   16.02   30.74
  -1 -23   6   18.02   22.39
  -1 -23   6   20.80   47.06
   1  23  -5  171.08   24.95
  -1  23   5  115.03   28.91
   1  23  -5  121.19   23.76
  -1  23   5  137.72   19.49
   1 -23  -5  111.82   35.00
  -1 -23   5  109.81   25.16
   1 -23  -5  141.90   20.12
  -1 -23   5  127.54   33.13
   1  23  -4    1.74   19.58
  -1  23   4   -4.87   24.63
   1  23  -4   18.40   20.21
  -1  23   4   -5.25   16.37
   1 -23  -4   -5.09   47.32
  -1 -23   4   10.34   21.23
   1 -23  -4   16.29   27.58
  -1 -23   4   13.78   28.06
   1  23  -3   55.57   20.35
  -1  23   3   53.75   25.51
   1  23  -3   12.31   33.87
  -1  23   3   37.16   17.84
   1 -23  -3   41.24   29.26
  -1 -23   3   49.80   33.25
   1 -23  -3   34.02   18.85
  -1 -23   3   62.63   29.10
   1  23  -2   26.70   18.58
  -1  23   2   -2.84   22.91
   1  23  -2   28.47   20.43
  -1  23   2   38.12   17.99
   1 -23  -2    9.95   29.75
  -1 -23   2   15.54   19.35
   1 -23  -2   40.04   18.64
  -1 -23   2   20.60   45.02
   1  23  -1   89.82   29.32
  -1  23   1   58.65   23.86
   1  23  -1   85.32   21.98
  -1  23   1   56.43   19.80
   1 -23  -1   53.28   30.68
  -1 -23   1   73.70   19.24
   1 -23  -1   64.86   20.33
  -1 -23   1   77.37   29.15
   1  23   0    0.88   16.30
  -1  23   0    9.29   23.27
   1  23   0   22.45   33.60
  -1  23   0   42.62   19.54
   1 -23   0    7.23   28.07
  -1 -23   0   -5.33   26.75
   1 -23   0   19.85   20.65
  -1 -23   0    5.97   27.54
   1  23   1    6.99   15.83
  -1  23  -1   13.52   23.08
   1  23   1    4.45   20.79
  -1  23  -1   18.10   19.13
   1 -23   1   16.87   29.60
  -1 -23  -1   27.96   16.53
   1 -23   1   23.82   20.67
  -1 -23  -1   45.64   27.86
   1  23   2    8.67   15.25
  -1  23  -2  -49.10   35.40
   1  23   2  -13.20   20.59
  -1  23  -2  -23.02   32.52
   1 -23   2   22.31   44.67
  -1 -23  -2    5.90   15.29
   1 -23   2  -29.27   21.45
  -1 -23  -2    1.70   43.64
   1  23   3  -35.13   14.33
  -1  23  -3   11.56   22.77
   1  23   3   30.73   32.46
  -1  23  -3   -8.53   20.65
   1 -23   3   24.80   29.12
  -1 -23  -3   13.00   14.72
   1 -23   3  -18.53   21.94
  -1 -23  -3   22.08   26.29
   1  23   4  -13.45   13.68
  -1  23  -4  -18.79   22.55
   1  23   4   26.64   20.71
  -1  23  -4   -9.14   21.82
   1 -23   4   11.06   28.46
  -1 -23  -4   -3.46   21.04
   1 -23   4    2.05   36.21
  -1 -23  -4   -8.64   25.75
   1  23   5   12.91   14.11
  -1  23  -5   22.96   24.65
  -1  23  -5   49.83   23.26
   1 -23   5   20.63   30.95
  -1 -23  -5   41.95   11.82
   1 -23   5    9.99   24.75
  -1 -23  -5    6.21   26.66
   1  23   6    8.60   12.61
  -1  23  -6   53.57   29.04
  -1  23  -6   20.78   23.22
   1 -23   6   26.34   30.02
  -1 -23  -6  -14.97   10.61
   1 -23   6    6.38   24.84
  -1 -23  -6    8.22   27.07
   1  23   7   28.45   11.91
  -1  23  -7   -0.98   27.78
  -1  23  -7   54.80   39.48
   1 -23   7   -0.02   24.39
  -1 -23  -7   15.62    9.80
  -1 -23  -7  -33.28   44.50
   1  23   8   22.90   17.04
  -1  23  -8   -6.72   28.99
  -1  23  -8    4.10   23.51
   1 -23   8   18.26   25.97
  -1 -23  -8    0.33    8.74
  -1 -23  -8   31.85   27.87
   1  23   9  -10.73    9.71
  -1  23  -9  -24.06   48.38
  -1  23  -9    3.15   39.31
   1 -23   9  -52.78   41.85
  -1 -23  -9    6.49   12.10
  -1 -23  -9   14.14   43.20
  -1  24   7   -9.70   16.01
   1  24  -6   29.15   16.60
   1  24  -6  -22.15   15.50
  -1  24   6   -1.63   15.42
   1 -24  -6    4.20   26.12
   1 -24  -6   -0.40   29.85
  -1 -24   6  -16.84   37.03
   1  24  -5   -7.44   21.47
  -1  24   5   44.81   25.56
   1  24  -5    0.57   15.44
  -1  24   5  -17.49   16.35
   1 -24  -5  -22.34   29.66
  -1 -24   5    8.44   22.81
   1 -24  -5    0.02   15.35
  -1 -24   5   36.66   29.89
   1  24  -4   -4.14   21.45
  -1  24   4  -34.34   41.06
   1  24  -4   11.06   15.12
  -1  24   4   -2.82   17.68
   1 -24  -4  -27.83   31.37
  -1 -24   4   37.26   22.61
   1 -24  -4   24.30   18.30
  -1 -24   4   63.18   29.56
   1  24  -3    7.04   19.83
  -1  24   3   -4.12   24.57
   1  24  -3    2.41   21.19
  -1  24   3  -21.49   17.04
   1 -24  -3  -14.45   47.70
  -1 -24   3    2.46   20.70
   1 -24  -3   26.04   19.25
  -1 -24   3   -2.88   28.71
   1  24  -2   32.97   19.11
  -1  24   2   -6.53   25.53
   1  24  -2   38.82   25.12
  -1  24   2   16.75   18.09
   1 -24  -2   81.39   30.29
  -1 -24   2   21.73   20.14
   1 -24  -2   15.02   19.34
  -1 -24   2   -9.35   29.08
   1  24  -1    3.14   17.74
  -1  24   1   -3.32   25.19
   1  24  -1   -5.20   15.21
  -1  24   1   11.37   18.69
   1 -24  -1   45.09   30.47
  -1 -24   1   24.89   18.49
   1 -24  -1   17.46   20.33
  -1 -24   1    4.12   28.79
   1  24   0   -5.15   17.16
  -1  24   0    2.23   22.03
   1  24   0   -0.73   15.12
  -1  24   0   16.95   19.60
   1 -24   0  -49.98   29.32
  -1 -24   0    2.79   17.09
   1 -24   0   11.28   20.94
  -1 -24   0    3.67   28.26
   1  24   1   23.13   26.97
  -1  24  -1   23.94   24.23
   1  24   1    0.13   38.02
  -1  24  -1    5.03   21.20
   1 -24   1    7.52   31.06
  -1 -24  -1   20.56   26.76
   1 -24   1   17.39   22.39
  -1 -24  -1   55.05   46.07
   1  24   2   -1.06   15.75
  -1  24  -2   -4.36   24.09
   1  24   2   -0.59   15.61
  -1  24  -2   -3.98   20.79
   1 -24   2  -17.39   30.51
  -1 -24  -2    4.35   15.57
   1 -24   2  -12.98   21.74
  -1 -24  -2  -18.74   28.83
   1  24   3   -5.45   15.08
  -1  24  -3   -0.78   24.40
   1  24   3    6.53   15.80
  -1  24  -3   -4.25   22.53
   1 -24   3   30.44   30.55
  -1 -24  -3   -4.57   15.08
   1 -24   3  -41.82   22.12
  -1 -24  -3  -23.24   29.34
   1  24   4   19.66   14.57
  -1  24  -4   53.99   24.63
   1  24   4   20.21   16.41
  -1  24  -4   27.61   17.40
   1 -24   4   14.70   31.78
  -1 -24  -4    7.11   12.98
   1 -24   4    4.43   23.57
  -1 -24  -4   52.02   29.75
   1  24   5  -14.92   13.91
  -1  24  -5   -5.85   17.23
  -1  24  -5   18.82   24.37
   1 -24   5  -33.46   31.90
  -1 -24  -5    8.14   11.65
   1 -24   5   48.46   24.74
  -1 -24  -5   29.31   30.58
   1  24   6    2.66   13.04
  -1  24  -6   53.72   19.09
  -1  24  -6   42.58   39.86
   1 -24   6   14.98   51.67
  -1 -24  -6    4.94   16.88
   1 -24   6  -16.83   42.36
  -1 -24  -6   24.86   44.97
   1  25  -2   12.62   19.38
  -1  25   2  -13.31   18.54
   1  25  -1   13.34   18.04
  -1  25   1   17.43   26.34
   1  25  -1  -31.22   26.52
  -1  25   1   32.61   19.86
   1 -25  -1   12.08   32.88
  -1 -25   1   39.29   28.17
   1 -25  -1  -13.81   33.54
  -1 -25   1    2.94   30.41
   1  25   0   17.49   18.33
  -1  25   0    4.91   26.14
   1  25   0   32.43   16.56
  -1  25   0   38.25   20.85
   1 -25   0   -9.26   32.11
  -1 -25   0   -3.37   19.25
   1 -25   0   14.85   22.46
  -1 -25   0  -19.03   49.89
   1  25   1  -24.71   17.31
  -1  25  -1   24.68   25.34
   1  25   1  -10.51   16.44
  -1  25  -1    5.01   21.13
   1 -25   1   -0.25   32.39
  -1 -25  -1   15.25   17.39
   1 -25   1    4.85   23.09
  -1 -25  -1   60.60   30.81
   2   0 -23   75.18   22.28
  -2   0  23    1.01   19.03
   2   0 -22  111.52   24.24
  -2   0  22  126.75   21.61
   2   0 -21  -12.94   32.27
  -2   0  21  -47.76   30.47
   2   0 -20   -1.74   19.22
  -2   0  20   32.85   18.66
   2   0 -19    9.33   17.68
  -2   0  19    1.61   17.72
   2   0 -18  123.58   19.80
  -2   0  18  109.29   19.26
   2   0 -17    7.53   16.02
  -2   0  17   10.40   16.25
   2   0 -16  -14.79   14.96
  -2   0  16    1.27   15.34
   2   0 -15  -15.48   14.32
  -2   0  15   -0.14   13.39
   2   0 -14  198.73   17.01
  -2   0  14  206.51   16.59
   2   0 -13   -3.57   12.09
  -2   0  13   -5.79   11.81
   2   0 -12  172.46   14.03
  -2   0  12  167.69   13.58
   2   0 -11   14.54   10.52
  -2   0  11   -8.82    9.97
   2   0 -10  366.65   14.97
  -2   0  10  323.85   14.57
   2   0  -9  -20.31   14.20
  -2   0   9   -5.12    8.45
   2   0  -8  308.38   11.89
  -2   0   8  293.19   11.58
   2   0  -7    2.96    6.89
  -2   0   7  -13.37    6.69
   2   0  -6 3739.57   95.34
  -2   0   6 3435.56   98.93
   2   0  -5   -3.66    5.43
  -2   0   5    3.07    5.29
   2   0  -4 1140.99   20.70
  -2   0   4 1040.71   19.43
   2   0  -3    5.19    6.39
  -2   0   3    0.55    4.06
   2   0  -2 3334.76   70.95
  -2   0   2 3321.60   71.59
   2   0  -1   10.77    2.92
  -2   0   1    3.55    4.75
  -2   0   1   14.06    1.63
   2   0   0 4957.06  125.67
  -2   0   0 4985.55  124.04
  -2   0   0 4855.61  108.39
   2   0   1    6.01    2.38
  -2   0  -1    2.05    3.50
   2   0   2 4277.38   98.67
  -2   0  -2 4247.51  100.16
   2   0   3    3.71    3.92
  -2   0  -3    6.65    2.44
   2   0   4   46.99    3.41
  -2   0  -4   78.28    5.44
   2   0   5    8.23    3.46
  -2   0  -5    9.08    5.24
   2   0   6 1203.10   21.26
  -2   0  -6 1221.19   20.72
   2   0   7    3.08    4.56
  -2   0  -7    0.42    4.42
   2   0   8   22.20    5.47
  -2   0  -8   32.44    5.47
   2   0   9    4.02    5.88
  -2   0  -9    8.38    5.96
   2   0  10 2676.58   67.04
  -2   0 -10 2770.48   67.42
   2   0  11    4.65    7.22
  -2   0 -11  -11.14    7.52
   2   0  12 2859.73   93.66
  -2   0 -12 3147.13   85.88
   2   0  13   -9.95    8.69
  -2   0 -13   -3.12    9.03
   2   0  14   66.57   10.42
  -2   0 -14   85.20   10.70
   2   0  15   -9.02   15.87
  -2   0 -15    2.36    9.82
   2   0  16  146.79   12.96
  -2   0 -16  151.01   13.23
   2   0  17   -5.00   17.87
  -2   0 -17    5.80   18.01
   2   0  18   54.97   12.94
  -2   0 -18   99.01   22.18
   2   0  19   10.55   12.31
  -2   0 -19    6.14   13.10
   2   0  20    7.56   12.50
  -2   0 -20   12.21   14.07
   2   0  21   -7.57   12.57
  -2   0 -21   -5.24   14.41
   2   0  22    8.48   13.59
   2   0  23    9.87   13.80
  -2   0 -23    9.70   18.87
   2   1 -23    0.58   22.65
  -2   1  23   17.31   19.03
  -2  -1  23   -5.31   31.80
   2  -1 -23   19.40   20.73
   2   1 -22    6.01   22.24
  -2   1  22   64.73   30.62
  -2  -1  22   38.95   20.91
   2  -1 -22   33.23   33.35
   2   1 -21   -1.45   20.53
  -2   1  21    4.69   17.73
  -2  -1  21    7.33   19.41
   2  -1 -21   -0.13   18.66
   2   1 -20   39.63   31.36
  -2   1  20   -7.01   17.24
  -2  -1  20   26.04   18.67
   2  -1 -20   12.29   18.18
   2   1 -19  132.96   21.54
  -2   1  19  133.48   19.91
  -2  -1  19  128.38   21.91
   2  -1 -19  156.53   20.88
   2   1 -18  136.65   20.41
  -2   1  18   92.95   19.06
  -2  -1  18  124.44   20.08
   2  -1 -18  127.13   18.86
   2   1 -17   47.77   17.84
  -2   1  17   36.13   26.26
  -2  -1  17   37.34   17.57
   2  -1 -17   29.05   16.11
   2   1 -16   -5.39   15.95
  -2   1  16    2.67   14.64
  -2  -1  16   26.51   15.29
   2  -1 -16   -7.59   14.87
   2   1 -15   28.12   24.48
  -2   1  15   17.55   13.40
  -2  -1  15   18.99   14.53
   2  -1 -15   12.15   13.84
   2   1 -14   53.15   14.90
  -2   1  14   41.29   13.20
  -2  -1  14   48.94   14.08
   2  -1 -14   55.09   21.91
   2   1 -13  805.96   40.11
  -2   1  13  752.20   26.56
  -2  -1  13  733.27   27.64
   2  -1 -13  795.04   27.31
   2   1 -12    0.76   11.81
  -2   1  12    6.14   10.62
  -2  -1  12   -0.02   11.13
   2  -1 -12  -11.26   17.09
   2   1 -11   18.83   10.74
  -2   1  11    9.04   10.00
  -2  -1  11   15.59   10.70
   2  -1 -11    9.99   10.12
   2   1 -10  303.54   14.72
  -2   1  10  279.56   13.23
  -2  -1  10  281.35   13.91
   2  -1 -10  297.87   13.57
   2   1  -9  450.20   15.68
  -2   1   9  417.50   15.32
  -2  -1   9  426.30   22.44
   2  -1  -9  445.90   15.00
   2   1  -8 1304.54   30.67
  -2   1   8 1194.19   28.58
  -2  -1   8 1240.44   38.04
   2  -1  -8 1267.25   36.59
   2   1  -7 2805.26   78.38
  -2   1   7 2667.76   65.56
  -2  -1   7 2618.83   65.79
   2  -1  -7 2777.63   66.68
   2   1  -6 1658.27   34.90
  -2   1   6 1572.86   33.69
  -2  -1   6 1564.60   34.00
   2  -1  -6 1742.27   42.65
   2   1  -5  473.92   11.49
  -2   1   5  422.39   10.47
  -2  -1   5  401.48   10.67
   2  -1  -5  438.78   10.70
   2   1  -4  576.11   12.12
  -2   1   4  513.98   11.24
  -2  -1   4  560.29   15.78
   2  -1  -4  564.23   11.77
   2   1  -3  314.60    7.22
  -2   1   3  308.03    7.26
  -2  -1   3  311.47    7.51
   2  -1  -3  314.94    7.27
   2   1  -2 5302.38  147.30
  -2   1   2 5502.14  153.87
   2  -1  -2 5435.19  150.93
  -2  -1   2 5386.66  150.82
   2  -1  -2 5993.09  158.48
  -2   1   117734.29 1038.90
   2   1  -117599.44 1064.54
  -2   1   117909.29 1095.44
   2  -1  -118955.01 1114.79
  -2  -1   117962.38 1090.86
   2  -1  -117826.11 1104.11
  -2   1   0 4383.69   99.25
   2   1   0 4384.30  103.14
  -2   1   0 4245.91  102.24
   2  -1   0 4668.48  106.96
  -2  -1   0 4537.30  104.15
   2  -1   0 4299.71  105.85
   2   1   1 4098.31   90.88
  -2   1  -1 4108.93   93.42
   2   1   1 4030.04   85.61
  -2   1  -1 3939.36   86.03
   2  -1   1 4056.74   94.71
   2   1   2 5859.07  153.93
  -2   1  -2 5747.04  166.41
  -2  -1  -2 5768.23  150.33
   2  -1   2 5706.77  162.56
   2   1   3  391.58    5.32
  -2   1  -3  374.16    6.98
  -2  -1  -3  389.20    6.45
   2  -1   3  379.02    7.02
   2   1   459822.59 9634.13
  -2   1  -459702.24 9731.77
   2  -1   460918.53 9987.31
  -2  -1  -458638.48 9337.44
  -2   1  -5 2738.38   61.75
   2   1   5 2802.73   56.43
   2  -1   5 2626.57   56.38
  -2  -1  -5 2715.45   53.59
  -2   1  -6  892.91   16.54
   2   1   6  914.73   14.67
   2  -1   6  889.09   16.85
  -2  -1  -6  940.64   16.78
  -2   1  -7  515.13   11.55
   2   1   7  529.76   13.16
   2  -1   7  533.63   16.11
  -2  -1  -7  509.55    9.72
  -2   1  -8  685.08   15.14
   2   1   8  665.81   13.10
   2  -1   8  671.15   15.41
  -2  -1  -8  683.00   16.70
  -2   1  -9   42.78    6.97
   2   1   9   49.70    9.05
   2  -1   9   46.41    7.10
  -2  -1  -9   50.27    5.78
  -2   1 -10  743.29   18.33
   2   1  10  713.64   21.49
   2  -1  10  688.47   17.95
  -2  -1 -10  736.34   16.58
  -2   1 -11   22.56    8.32
   2   1  11   21.81    6.82
   2  -1  11   21.33    8.27
  -2  -1 -11   25.73    6.79
  -2   1 -12 2737.89   84.66
   2   1  12 2438.13   62.99
   2  -1  12 2456.72   79.81
  -2  -1 -12 2528.60   74.06
  -2   1 -13   43.16   16.42
   2   1  13   38.68   13.42
   2  -1  13   44.36   10.30
  -2  -1 -13   46.52   13.64
  -2   1 -14   76.84   17.23
   2   1  14   81.73    9.69
   2  -1  14   86.92   11.42
  -2  -1 -14   80.68    9.98
   2   1  15  144.70   18.00
  -2   1 -15  168.23   20.64
   2  -1  15  133.17   20.30
  -2  -1 -15  158.62   12.24
  -2   1 -16    1.19   18.95
   2   1  16    6.45   10.06
   2  -1  16   16.46   11.24
  -2  -1 -16   19.81   10.18
  -2   1 -17   16.79   12.69
   2   1  17   25.26   10.56
   2  -1  17   21.13   12.36
  -2  -1 -17   14.56   11.01
  -2   1 -18   49.20   14.39
   2   1  18   45.23   12.04
   2  -1  18   44.02   13.74
  -2  -1 -18   62.79   12.79
  -2   1 -19    8.19   13.42
   2   1  19    8.57   18.22
   2  -1  19   -1.85   13.17
  -2  -1 -19    1.97   20.86
  -2   1 -20   23.56   15.12
   2   1  20   26.51   12.04
   2  -1  20   18.91   13.68
  -2  -1 -20   10.63   13.19
  -2   1 -21   33.71   24.63
   2   1  21   34.85   19.37
   2  -1  21    8.27   14.55
  -2  -1 -21   15.06   13.91
  -2   1 -22   15.39   16.07
   2   1  22   -1.55   12.43
   2  -1  22   22.20   23.23
  -2  -1 -22   -1.50   14.88
   2   1  23   15.17   18.97
  -2   1 -23  -20.68   17.49
   2  -1  23   13.43   14.46
  -2  -1 -23    9.07   26.19
   2   2 -23  -12.13   24.10
  -2   2  23   21.83   30.07
  -2  -2  23  -26.31   21.32
   2  -2 -23   16.27   20.35
   2   2 -22   33.89   23.74
  -2   2  22   35.69   18.59
  -2  -2  22   19.42   34.01
   2  -2 -22   -1.55   19.99
   2   2 -21  -10.10   21.72
  -2   2  21   -3.73   17.46
  -2  -2  21   19.01   19.98
   2  -2 -21   42.26   18.25
   2   2 -20   29.58   21.48
  -2   2  20   31.28   17.30
  -2  -2  20   47.30   19.81
   2  -2 -20   33.74   18.13
   2   2 -19   35.48   32.46
  -2   2  19   22.78   17.15
  -2  -2  19   14.44   18.96
   2  -2 -19   38.04   16.96
   2   2 -18    8.32   18.54
  -2   2  18    0.24   23.85
  -2  -2  18   -4.72   18.12
   2  -2 -18   18.45   15.93
   2   2 -17   20.11   18.05
  -2   2  17   23.17   15.87
  -2  -2  17   31.99   16.98
   2  -2 -17   19.23   24.88
   2   2 -16   76.33   28.86
  -2   2  16   84.68   16.09
  -2  -2  16   70.12   17.14
   2  -2 -16   89.43   15.72
   2   2 -15  101.85   16.82
  -2   2  15   81.77   14.46
  -2  -2  15   77.03   16.11
   2  -2 -15   74.15   23.38
   2   2 -14  176.29   17.42
  -2   2  14  154.16   14.72
  -2  -2  14  159.66   16.73
   2  -2 -14  149.10   15.13
   2   2 -13   43.05   14.49
  -2   2  13   60.42   11.92
  -2  -2  13   55.21   13.78
   2  -2 -13   57.44   12.05
   2   2 -12   -3.18   12.67
  -2   2  12    9.37   10.56
  -2  -2  12   -3.66   12.04
   2  -2 -12   20.85   17.09
   2   2 -11  610.10   31.63
  -2   2  11  555.77   19.47
  -2  -2  11  570.20   21.52
   2  -2 -11  593.58   19.63
   2   2 -10   -3.45   10.57
  -2   2  10    1.79    8.87
  -2  -2  10   -5.22   10.08
   2  -2 -10   -3.42    9.10
   2   2  -9 1035.21   27.73
  -2   2   9  953.33   32.56
  -2  -2   9  947.77   26.74
   2  -2  -9 1038.47   25.68
   2   2  -8   36.09    8.97
  -2   2   8   32.24    7.86
  -2  -2   8   36.34    8.88
   2  -2  -8   32.05    7.74
   2   2  -7 3744.58  100.88
  -2   2   7 3475.49   93.50
  -2  -2   7 3492.72   97.02
   2  -2  -7 3672.13   96.82
   2   2  -6   41.39    7.12
  -2   2   6   35.05    6.09
  -2  -2   6   27.30    6.88
   2  -2  -6   29.63    6.53
   2   2  -5   18.08    6.34
  -2   2   5   22.69    5.65
  -2  -2   5   30.04    6.37
   2  -2  -5   27.26    9.08
   2   2  -439168.63 4618.56
  -2   2   439232.02 4621.92
  -2  -2   439009.55 4629.81
   2  -2  -440610.60 4768.28
   2   2  -3 3316.12   81.31
   2  -2  -3 3307.71   76.26
   2  -2  -3 3374.01   75.58
   2  -2  -3 3311.91   72.02
  -2  -2   3 3275.47   74.85
   2   2  -218270.25 1141.88
  -2   2   217979.67 1118.73
   2  -2  -218544.54 1179.04
  -2  -2   218318.87 1152.58
   2   2  -1   88.62    1.46
   2   2  -1   91.52    3.48
  -2   2   1   88.42    4.32
  -2   2   1   87.79    3.06
   2  -2  -1   87.54    3.18
  -2  -2   1   79.93    3.41
   2  -2  -1   86.76    4.34
  -2   2   0 6734.08  203.41
   2   2   0 6886.56  206.31
  -2   2   0 7025.53  222.87
   2  -2   0 6890.50  223.71
   2  -2   0 6950.00  213.70
  -2  -2   0 6791.47  188.87
  -2  -2   0 6957.90  209.39
  -2   2  -127715.15 2350.89
   2   2   127286.08 2233.42
  -2   2  -127670.65 2389.29
   2  -2   127841.28 2380.13
  -2  -2  -126993.84 2230.30
   2  -2   127472.69 2387.29
  -2   2  -2  273.29    8.62
   2   2   2  245.30    3.87
  -2   2  -2  224.07    5.34
   2  -2   2  252.39    6.16
  -2   2  -359619.96 9772.89
   2  -2   359697.09 9774.17
   2   2   410997.67  437.97
  -2   2  -411308.90  502.15
   2  -2   411087.99  496.28
  -2  -2  -410608.63  422.84
  -2   2  -5 4362.10  116.64
   2   2   5 4556.71  107.20
   2  -2   5 4175.58  115.26
  -2  -2  -5 4646.80  106.65
  -2   2  -6 1985.31   46.38
   2   2   6 2000.15   36.08
   2  -2   6 1936.80   41.23
  -2  -2  -6 1903.20   31.28
  -2   2  -7 2145.90   46.03
   2   2   7 2093.76   38.16
   2  -2   7 2033.63   52.81
  -2  -2  -7 2029.31   36.42
  -2   2  -8  885.10   19.62
   2   2   8  861.33   15.20
   2  -2   8  841.94   19.81
  -2  -2  -8  887.31   15.15
  -2   2  -9 1114.01   25.64
   2   2   9 1085.52   25.23
   2  -2   9 1079.68   26.55
  -2  -2  -9 1188.78   26.02
  -2   2 -10  637.27   18.01
   2   2  10  603.36   13.60
   2  -2  10  585.23   17.55
  -2  -2 -10  640.65   13.80
  -2   2 -11  334.11   13.99
   2   2  11  319.47   10.18
   2  -2  11  319.39   13.51
  -2  -2 -11  326.23   10.11
  -2   2 -12  124.76   11.68
   2   2  12  100.51   12.62
   2  -2  12  109.98   11.41
  -2  -2 -12  123.12    7.93
  -2   2 -13    9.16   10.08
   2   2  13   16.65    7.45
   2  -2  13    3.78   16.29
  -2  -2 -13    5.60    7.51
  -2   2 -14   45.93   11.11
   2   2  14   48.33   13.63
   2  -2  14   27.76   11.11
  -2  -2 -14   43.27    9.02
  -2   2 -15   10.22   11.56
   2   2  15    2.76    8.69
   2  -2  15    8.16   11.26
  -2  -2 -15    3.55   14.40
  -2   2 -16   28.21   12.91
   2   2  16    9.27    9.58
   2  -2  16    8.58   12.52
  -2  -2 -16   29.78   14.86
  -2   2 -17  116.01   15.31
   2   2  17   89.41   11.27
   2  -2  17   74.89   14.39
  -2  -2 -17   78.23   11.66
  -2   2 -18  251.34   19.02
   2   2  18  252.13   14.77
   2  -2  18  235.39   27.96
  -2  -2 -18  269.24   16.14
  -2   2 -19  174.09   18.28
   2   2  19  132.86   13.09
   2  -2  19  154.96   17.31
  -2  -2 -19  181.59   15.35
  -2   2 -20    6.53   26.37
   2   2  20   24.82   11.13
   2  -2  20   14.42   14.74
  -2  -2 -20   19.57   21.09
  -2   2 -21   16.13   16.27
   2   2  21   -8.34   18.07
   2  -2  21   18.98   14.82
  -2  -2 -21   11.07   13.12
  -2   2 -22   11.69   17.68
   2   2  22   16.91   11.28
   2  -2  22    3.64   15.69
  -2  -2 -22    1.31   14.97
  -2   2 -23   35.19   18.76
   2   2  23    2.02   18.19
   2  -2  23   26.58   15.93
  -2  -2 -23  -13.35   25.29
   2   3 -23  -16.49   40.64
  -2   3  23   31.63   18.48
  -2  -3  23    4.54   22.64
   2  -3 -23   54.15   20.17
   2   3 -22   51.66   24.33
  -2   3  22   14.95   17.30
  -2  -3  22   15.95   21.58
   2  -3 -22    5.84   19.53
   2   3 -21  138.92   26.05
  -2   3  21  106.11   18.94
  -2  -3  21   99.49   23.32
   2  -3 -21  132.89   20.19
   2   3 -20   24.40   35.30
  -2   3  20    7.02   16.35
  -2  -3  20   25.83   20.40
   2  -3 -20   51.33   17.44
   2   3 -19  141.84   22.86
  -2   3  19  118.37   28.79
  -2  -3  19   89.96   21.76
   2  -3 -19  122.98   18.41
   2   3 -18  184.21   23.21
  -2   3  18  166.94   18.80
  -2  -3  18  141.88   21.66
   2  -3 -18  187.27   19.03
   2   3 -17  397.49   26.74
  -2   3  17  372.61   22.46
  -2  -3  17  332.09   39.82
   2  -3 -17  306.04   22.09
   2   3 -16  210.81   21.57
  -2   3  16  180.30   17.47
  -2  -3  16  177.73   20.92
   2  -3 -16  193.10   27.63
   2   3 -15   96.28   17.39
  -2   3  15   88.26   15.06
  -2  -3  15   81.66   17.39
   2  -3 -15   94.56   14.69
   2   3 -14   22.25   15.20
  -2   3  14    3.01   12.18
  -2  -3  14   27.78   14.72
   2  -3 -14    7.17   12.17
   2   3 -13    3.11   14.02
  -2   3  13   19.66   11.39
  -2  -3  13   25.42   14.20
   2  -3 -13   18.72   17.70
   2   3 -12   48.44   12.76
  -2   3  12   28.75   11.29
  -2  -3  12   42.77   13.17
   2  -3 -12   37.56   10.53
   2   3 -11   -4.81   12.11
  -2   3  11  -11.52   15.42
  -2  -3  11  -18.71   11.56
   2  -3 -11   13.08    9.85
   2   3 -10 4133.24  134.60
  -2   3  10 3860.24  120.82
  -2  -3  10 3899.59  128.64
   2  -3 -10 4185.60  128.10
   2   3  -9   24.16   10.24
  -2   3   9   29.59    8.20
  -2  -3   9   19.52   10.16
   2  -3  -9   24.85    8.29
   2   3  -8  981.89   26.14
  -2   3   8  972.39   30.58
  -2  -3   8  921.22   25.25
   2  -3  -8 1021.80   23.40
   2   3  -7 6319.93  219.15
  -2   3   7 5985.84  206.27
  -2  -3   7 5865.52  208.84
   2  -3  -7 6188.11  208.26
   2   3  -6  151.21    9.21
  -2   3   6  152.69    7.65
  -2  -3   6  158.32    8.91
   2  -3  -6  150.14    7.97
   2   3  -5   61.05   11.00
  -2   3   5   76.26    6.26
  -2  -3   5   77.88    6.67
   2  -3  -5   78.87    6.27
   2   3  -434036.88 3600.78
   2  -3  -434073.87 3608.37
   2  -3  -434406.29 3621.83
   2  -3  -434934.82 3694.94
  -2  -3   433369.14 3562.06
  -2   3   3  371.90    8.16
   2   3  -3  383.02    9.15
   2  -3  -3  395.16    9.03
   2  -3  -3  386.23    8.64
  -2  -3   3  377.70    9.29
   2  -3  -3  372.64    9.38
  -2   3   2 5478.84  167.53
   2   3  -2 5519.76  165.88
  -2   3   2 5443.82  152.82
   2   3  -2 5643.79  143.95
   2  -3  -2 5460.98  161.95
  -2  -3   2 5492.54  158.01
   2  -3  -2 5656.56  161.24
   2   3  -110029.67  388.30
   2   3  -110447.79  431.48
  -2   3   110467.96  446.96
  -2   3   110582.58  447.76
   2  -3  -110570.65  441.53
  -2  -3   110577.67  440.13
   2  -3  -110412.71  450.49
  -2  -3   110581.30  409.89
   2   3   0  921.11   11.38
   2   3   0  937.16   13.07
  -2   3   0  892.73   13.83
   2  -3   0  909.60   14.88
   2  -3   0  892.85   16.11
  -2  -3   0  953.06   11.83
  -2  -3   0  904.90   12.95
  -2   3  -1 6884.52  219.98
   2   3   1 6991.71  209.43
  -2   3  -1 7049.67  234.19
   2  -3   1 6843.16  230.36
   2  -3   1 7052.80  237.24
  -2  -3  -1 7091.16  217.05
  -2  -3  -1 7084.35  211.08
  -2   3  -2 2659.05   54.64
   2   3   2 2899.64   46.46
  -2   3  -2 2716.95   57.95
   2  -3   2 2807.71   65.13
  -2  -3  -2 2731.03   43.85
   2  -3   2 2732.86   58.93
  -2   3  -3 3074.90   68.44
  -2   3  -3 3137.40   70.64
   2  -3   3 3119.30   70.97
  -2   3  -4  438.01   10.01
   2  -3   4  425.02   10.09
   2   3   5 2618.61   44.83
  -2   3  -5 2914.61   66.07
   2  -3   5 2891.16   66.62
  -2  -3  -5 2921.35   48.93
  -2   3  -6   64.89    6.48
   2  -3   6   54.39   10.46
  -2  -3  -6   60.17    3.23
  -2   3  -7  926.02   20.29
   2   3   7  947.63   15.85
   2  -3   7  930.36   21.16
  -2  -3  -7  879.08   12.81
  -2   3  -8 1548.78   42.41
   2   3   8 1482.62   25.47
   2  -3   8 1461.04   34.81
  -2  -3  -8 1501.28   25.05
  -2   3  -9   99.16    9.53
   2   3   9  118.98    5.30
   2  -3   9  134.27    9.77
  -2  -3  -9  120.28    5.13
  -2   3 -10  422.17   15.37
   2   3  10  427.60   13.73
   2  -3  10  402.35   15.17
  -2  -3 -10  428.67   13.17
   2   3  11  479.40   12.01
   2  -3  11  474.39   17.47
  -2  -3 -11  515.54   16.40
  -2   3 -12  109.61   11.89
   2   3  12  102.78    7.32
   2  -3  12   96.42   11.62
  -2  -3 -12  109.32   11.26
  -2   3 -13  132.67   12.75
   2   3  13  117.59   12.92
   2  -3  13  124.72   13.05
  -2  -3 -13  125.45    8.72
  -2   3 -14  153.58   14.05
   2   3  14  138.78    9.46
   2  -3  14  155.49   21.33
  -2  -3 -14  138.01    9.72
  -2   3 -15   50.40   13.13
   2   3  15   27.91    8.77
   2  -3  15   31.09   13.23
  -2  -3 -15   36.45    9.03
  -2   3 -16  140.12   15.75
   2   3  16  102.32   10.22
   2  -3  16  108.69   15.14
  -2  -3 -16   99.90   10.87
  -2   3 -17   81.89   15.92
   2   3  17   72.86   10.41
   2  -3  17  100.55   15.76
  -2  -3 -17   60.75   17.09
  -2   3 -18  265.24   31.95
   2   3  18  240.75   21.22
   2  -3  18  224.11   19.62
  -2  -3 -18  256.26   15.53
  -2   3 -19   59.46   27.39
   2   3  19   67.73   11.95
   2  -3  19   58.03   25.56
  -2  -3 -19   91.37   12.94
  -2   3 -20    0.91   16.52
   2   3  20   30.37   10.92
   2  -3  20    3.19   15.33
  -2  -3 -20   24.69   12.26
  -2   3 -21   88.24   19.20
   2   3  21   58.98   18.71
   2  -3  21   78.17   27.15
  -2  -3 -21   88.72   14.98
  -2   3 -22   36.00   18.92
   2   3  22   19.73   10.86
   2  -3  22   11.67   16.42
  -2  -3 -22   20.22   13.85
  -2   3 -23   10.12   19.23
   2   3  23   -7.77   16.57
   2  -3  23  -12.53   17.03
  -2  -3 -23   10.28   22.00
   2   4 -23   14.44   18.90
  -2   4  23  -16.75   17.87
  -2  -4  23   20.39   22.62
   2  -4 -23   -0.02   19.01
   2   4 -22  -25.81   41.16
  -2   4  22    0.52   17.09
  -2  -4  22   19.46   34.71
   2  -4 -22   24.91   29.46
   2   4 -21  -19.92   23.23
  -2   4  21    6.55   16.60
  -2  -4  21  -10.92   21.87
   2  -4 -21   -2.04   17.35
   2   4 -20  -14.61   22.19
  -2   4  20  -17.76   25.34
  -2  -4  20  -32.49   20.48
   2  -4 -20    1.39   16.51
   2   4 -19    6.39   33.38
  -2   4  19   17.16   15.50
  -2  -4  19    3.50   31.94
   2  -4 -19   17.30   15.34
   2   4 -18   10.84   20.03
  -2   4  18    3.29   15.04
  -2  -4  18   35.11   18.19
   2  -4 -18   -8.24   14.78
   2   4 -17  345.12   27.21
  -2   4  17  339.04   21.34
  -2  -4  17  325.00   25.58
   2   4 -16  177.46   21.91
  -2   4  16  149.34   16.63
  -2  -4  16  151.43   32.58
   2  -4 -16  174.50   16.69
   2   4 -15  106.89   18.73
  -2   4  15   91.63   14.15
  -2  -4  15   85.02   18.30
   2  -4 -15  105.21   14.36
   2   4 -14    9.49   15.43
  -2   4  14   16.78   11.66
  -2  -4  14  -11.90   15.09
   2  -4 -14   -8.44   18.09
   2   4 -13  292.73   20.31
  -2   4  13  273.56   14.90
  -2  -4  13  270.29   18.53
   2  -4 -13  275.42   15.07
   2   4 -12  226.27   27.25
  -2   4  12  185.70   20.04
  -2  -4  12  182.42   16.37
   2  -4 -12  167.76   13.26
   2   4 -11   14.64   12.66
  -2   4  11   19.51    9.54
  -2  -4  11   15.69   12.26
   2  -4 -11    1.76    9.58
   2   4 -10  546.19   21.14
  -2   4  10  505.40   17.53
  -2  -4  10  505.15   20.90
   2  -4 -10  522.08   17.47
   2   4  -9  266.58   14.94
  -2   4   9  250.57   17.36
  -2  -4   9  233.93   22.21
   2  -4  -9  254.66   11.91
   2   4  -8 1362.66   46.49
  -2   4   8 1336.77   31.35
  -2  -4   8 1295.67   34.83
   2  -4  -8 1348.49   30.85
   2   4  -7 1548.94   37.73
  -2   4   7 1517.76   34.19
  -2  -4   7 1460.14   35.72
   2  -4  -7 1571.42   34.33
   2   4  -6   78.64    8.03
   2  -4  -6   99.26    7.62
   2  -4  -6   99.79    7.00
  -2  -4   6   86.83    8.28
   2   4  -5   14.18    6.48
   2  -4  -5   12.98    6.28
   2  -4  -5    9.41    5.66
   2  -4  -5   22.71    6.29
  -2  -4   5   11.69    6.69
   2   4  -4   29.65    6.06
   2  -4  -4   10.65    5.68
   2  -4  -4   -0.42    5.19
   2  -4  -4    5.22    5.58
  -2  -4   4    7.37    9.40
  -2   4   324698.76 2023.14
   2   4  -324986.57 2041.71
  -2   4   324420.48 1986.51
   2   4  -323573.58 1853.01
   2  -4  -325143.40 2080.51
  -2  -4   324509.84 2011.85
   2  -4  -325403.71 2076.46
  -2   4   222894.07 1730.39
   2   4  -222815.40 1709.58
  -2   4   221854.45 1652.51
   2   4  -221306.94 1529.29
   2  -4  -222974.36 1755.55
  -2  -4   222336.33 1677.15
   2  -4  -223329.56 1759.16
  -2  -4   222174.70 1625.71
   2   4  -1 3415.84   67.82
   2   4  -1 3339.30   73.28
  -2   4   1 3350.94   77.92
  -2   4   1 3210.63   72.36
   2  -4  -1 3475.57   84.70
  -2  -4   1 3350.05   79.63
   2  -4  -1 3274.19   78.59
  -2  -4   1 3365.24   68.00
   2   4   0  152.49    3.65
   2   4   0  158.35    5.75
  -2   4   0  166.36    9.53
  -2   4   0  149.16    5.27
   2  -4   0  149.33    6.41
   2  -4   0  156.66    8.65
  -2  -4   0  152.07    5.28
  -2  -4   0  167.90    4.20
  -2   4  -1   30.15    4.27
   2   4   1   25.85    3.44
  -2   4  -1   29.24    5.05
   2  -4   1   15.70    4.94
   2  -4   1   20.25    7.42
  -2  -4  -1   29.13    3.09
  -2  -4  -1   28.34    3.40
  -2   4  -2  590.37   12.26
   2   4   2  614.47    6.95
   2  -4   2  602.87   16.65
  -2  -4  -2  583.26    7.42
  -2  -4  -2  553.54    9.94
  -2   4  -3 8348.72  321.02
  -2   4  -3 8845.43  343.79
   2  -4   3 8494.52  347.12
  -2   4  -4  900.11   18.34
  -2   4  -4  952.62   19.41
   2  -4   4  939.06   19.50
  -2   4  -5   43.50    6.43
   2  -4   5   48.63    6.79
  -2   4  -6 3612.43   96.41
   2   4   6 3832.89   73.69
   2  -4   6 3476.84   96.02
  -2  -4  -6 3610.97   71.21
  -2   4  -7 2213.98   62.92
   2   4   7 2259.61   39.58
   2  -4   7 2216.67   64.10
  -2  -4  -7 2197.31   36.33
  -2   4  -8   60.36    8.68
   2   4   8   79.64    3.47
   2  -4   8   59.65    9.23
  -2  -4  -8   62.89    3.19
  -2   4  -9 3625.29  117.42
   2   4   9 3488.73   83.47
   2  -4   9 3310.35   99.18
  -2  -4  -9 3403.00   76.62
  -2   4 -10   94.85   11.55
   2   4  10   94.90    5.10
   2  -4  10  115.63   11.25
  -2  -4 -10  100.51    5.07
  -2   4 -11   66.26   10.83
   2   4  11   57.78    5.54
   2  -4  11   62.57   17.67
  -2  -4 -11   61.05    5.45
  -2   4 -12  240.43   15.10
   2   4  12  228.05   12.47
   2  -4  12  219.07   15.23
  -2  -4 -12  245.92    8.63
  -2   4 -13  204.29   15.01
   2   4  13  182.13   12.64
   2  -4  13  181.61   14.89
  -2  -4 -13  182.89    8.73
  -2   4 -14   18.84   20.25
   2   4  14   24.70    7.24
   2  -4  14    9.70   12.68
  -2  -4 -14   17.01   11.59
  -2   4 -15  224.41   26.57
   2   4  15  169.23   10.51
   2  -4  15  157.75   26.21
  -2  -4 -15  190.56   15.92
  -2   4 -16   56.52   23.75
   2   4  16   46.66    9.06
   2  -4  16   50.91   15.17
  -2  -4 -16   51.97    9.48
  -2   4 -17  123.67   17.38
   2   4  17   96.59   16.82
   2  -4  17  100.32   17.88
  -2  -4 -17  117.32   11.43
  -2   4 -18  114.71   18.16
   2   4  18   67.55   11.23
   2  -4  18   63.81   17.34
  -2  -4 -18   60.90   18.34
  -2   4 -19    4.66   16.46
   2   4  19   -6.47    9.76
   2  -4  19    2.99   15.64
  -2  -4 -19    0.27   10.46
  -2   4 -20   20.14   17.60
   2   4  20   23.60   15.88
   2  -4  20   -1.20   25.67
  -2  -4 -20   22.74   11.63
  -2   4 -21   50.10   19.68
   2   4  21   48.08   10.56
   2  -4  21   70.56   17.67
  -2  -4 -21   28.90   20.49
  -2   4 -22   14.13   19.38
   2   4  22   -1.39    9.99
   2  -4  22  -10.25   26.42
  -2  -4 -22   -3.48   12.46
  -2   4 -23   24.85   33.08
   2   4  23    0.64   16.09
   2  -4  23    4.48   17.77
  -2  -4 -23   19.47   13.06
   2   5 -23   30.13   20.13
  -2   5  23   24.47   18.11
  -2  -5  23   25.50   24.39
   2  -5 -23   29.04   19.09
   2   5 -22   -2.53   26.02
  -2   5  22  -14.13   16.93
  -2  -5  22  -25.94   22.91
   2  -5 -22    3.79   17.63
   2   5 -21  -13.64   24.88
  -2   5  21   31.31   25.62
  -2  -5  21    3.02   22.26
   2  -5 -21    6.50   25.36
   2   5 -20    9.72   22.46
  -2   5  20    3.71   25.06
  -2  -5  20   27.19   21.14
   2  -5 -20    5.40   15.78
   2   5 -19  -21.81   20.75
  -2   5  19    6.51   15.13
  -2  -5  19  -38.04   20.11
   2  -5 -19   14.60   14.79
   2   5 -18  298.15   28.65
  -2   5  18  253.01   20.46
  -2  -5  18  255.85   25.72
   2  -5 -18  235.86   29.92
   2   5 -17   70.40   34.00
  -2   5  17   68.24   14.76
  -2  -5  17   33.12   19.91
   2  -5 -17   59.01   15.23
   2   5 -16   60.64   19.85
  -2   5  16   74.40   14.29
  -2  -5  16   51.82   19.11
   2  -5 -16   43.96   14.24
   2   5 -15  -23.17   17.67
  -2   5  15    6.18   12.20
  -2  -5  15   21.66   16.50
   2  -5 -15   11.72   19.85
   2   5 -14  400.62   25.30
  -2   5  14  400.93   27.78
  -2  -5  14  383.69   23.92
   2  -5 -14  402.35   18.50
   2   5 -13   -5.74   24.84
  -2   5  13  -19.31   17.22
  -2  -5  13    1.45   14.84
   2  -5 -13   18.96   10.59
   2   5 -12  270.07   19.51
  -2   5  12  238.48   14.28
  -2  -5  12  231.99   18.63
   2  -5 -12  267.21   13.95
   2   5 -11   57.87   13.61
  -2   5  11   38.23   10.27
  -2  -5  11   33.93   13.70
   2  -5 -11   45.62   10.20
   2   5 -10  414.16   19.97
  -2   5  10  401.54   22.94
  -2  -5  10  383.19   19.09
   2  -5 -10  404.86   15.18
   2   5  -9 1511.75   43.11
  -2   5   9 1496.52   37.43
  -2  -5   9 1463.84   42.95
   2  -5  -9 1518.58   36.89
   2   5  -8   16.70   16.06
   2  -5  -8   -7.63    8.12
   2  -5  -8    9.94   12.13
  -2  -5   8   23.50   15.88
   2   5  -7 3644.29  105.21
   2  -5  -7 3704.39  103.44
   2  -5  -7 3673.65   99.75
   2  -5  -7 3625.64  104.91
  -2  -5   7 3385.20  101.85
   2   5  -6  295.39   12.15
   2  -5  -6  278.72   10.62
   2  -5  -6  285.79   14.68
   2  -5  -6  295.23   11.71
  -2  -5   6  279.81   11.63
   2   5  -5  534.95   11.20
   2   5  -5  573.67   15.11
   2  -5  -5  551.57   14.14
   2  -5  -5  590.57   15.38
   2  -5  -5  572.45   13.37
  -2  -5   5  566.38   15.07
  -2   5   4 1584.72   32.30
   2   5  -4 1557.77   33.16
  -2   5   4 1530.25   31.45
   2   5  -4 1506.66   31.73
   2  -5  -4 1547.09   33.21
  -2  -5   4 1527.12   32.76
   2  -5  -4 1638.63   41.77
  -2   5   3    6.38    5.41
   2   5  -3    0.07    8.61
  -2   5   3    6.49    5.35
   2   5  -3    7.07    3.47
   2  -5  -3   -6.93    5.50
  -2  -5   3    7.45    5.53
   2  -5  -3   -7.51    6.19
  -2   5   2 2001.03   40.58
   2   5  -2 2010.28   39.35
  -2   5   2 1910.24   38.33
   2   5  -2 1896.45   36.13
   2  -5  -2 1685.34   44.88
  -2  -5   2 1940.08   38.61
   2  -5  -2 2009.31   41.00
  -2  -5   2 1968.33   35.20
   2   5  -1 3998.49   96.55
   2   5  -1 4102.45  107.60
  -2   5   1 4068.29  105.66
  -2   5   1 3910.90   99.21
   2  -5  -1 4224.38  109.20
  -2  -5   1 3966.15   98.63
   2  -5  -1 3998.54  107.61
  -2  -5   1 4065.68   95.84
   2   5   0 1632.73   26.80
   2   5   0 1636.62   27.53
  -2   5   0 1605.24   32.20
  -2   5   0 1577.66   29.80
   2  -5   0 1607.43   33.24
   2  -5   0 1658.56   32.66
  -2  -5   0 1631.50   31.16
  -2  -5   0 1639.79   31.14
   2   5   1 1810.39   31.82
   2   5   1 1807.46   29.22
  -2   5  -1 1798.83   36.62
  -2   5  -1 1742.16   33.90
   2  -5   1 1847.06   37.05
  -2  -5  -1 1878.70   33.42
   2  -5   1 1741.61   37.24
  -2   5  -2 1863.44   37.72
   2   5   2 1945.39   29.63
  -2   5  -2 1936.76   40.25
   2  -5   2 1844.45   40.08
   2  -5   2 1954.25   41.58
  -2  -5  -2 1915.33   36.76
  -2  -5  -2 1976.49   30.23
   2   5   3 1126.17   13.58
  -2   5  -3 1050.96   21.05
  -2   5  -3 1107.67   22.85
   2  -5   3 1107.04   23.66
  -2  -5  -3 1086.53   13.09
  -2  -5  -3 1110.18   20.72
   2  -5   3 1084.66   22.89
  -2   5  -4   -9.27    5.55
  -2   5  -4    6.58    9.64
   2  -5   4    2.74    6.32
  -2   5  -5 1901.84   42.22
  -2   5  -5 1979.60   43.86
   2  -5   5 1995.23   46.10
  -2   5  -6  289.09   16.43
  -2  -5  -6  284.25    3.12
   2  -5   6  293.12   11.56
  -2  -5  -6  275.21    3.04
  -2   5  -7   12.39    7.89
  -2  -5  -7    9.63    2.43
   2  -5   7    4.21    8.23
  -2  -5  -7    5.63    1.54
  -2   5  -8 1450.32   36.75
   2   5   8 1491.21   22.34
   2  -5   8 1412.37   37.49
  -2  -5  -8 1450.39   21.90
  -2   5  -9  230.44   13.40
   2   5   9  250.56    7.32
   2  -5   9  219.87   13.48
  -2  -5  -9  230.38    5.13
  -2   5 -10  183.86   19.70
   2   5  10  190.81    8.14
   2  -5  10  178.82   13.63
  -2  -5 -10  188.74    5.54
  -2   5 -11  628.43   22.47
   2   5  11  651.28   12.86
   2  -5  11  636.45   23.37
  -2  -5 -11  654.47   12.67
  -2   5 -12  625.02   23.34
   2   5  12  641.80   13.73
   2  -5  12  583.94   23.73
  -2  -5 -12  637.88   17.94
  -2   5 -13    3.11   12.58
   2   5  13    8.81    6.04
   2  -5  13   16.66   19.57
  -2  -5 -13    0.65    9.17
  -2   5 -14  125.31   15.52
   2   5  14  112.06    7.93
   2  -5  14  121.51   15.48
  -2  -5 -14  117.93    8.08
  -2   5 -15  393.53   22.47
   2   5  15  352.37   12.35
   2  -5  15  361.23   22.58
  -2  -5 -15  382.41   12.87
  -2   5 -16  659.26   29.77
   2   5  16  606.90   17.97
   2  -5  16  605.09   43.36
  -2  -5 -16  641.69   25.48
  -2   5 -17   75.32   17.73
   2   5  17   67.97    9.72
   2  -5  17   40.45   17.90
  -2  -5 -17   73.06    9.97
  -2   5 -18  683.93   33.43
   2   5  18  601.88   20.30
   2  -5  18  535.91   30.92
  -2  -5 -18  655.16   21.07
  -2   5 -19   67.61   19.06
   2   5  19   63.25   15.90
   2  -5  19   37.55   17.99
  -2  -5 -19   55.84   16.71
  -2   5 -20   26.13   18.93
   2   5  20    9.64    9.69
   2  -5  20   25.01   17.30
  -2  -5 -20   14.48   10.77
  -2   5 -21   -2.68   32.08
   2   5  21    9.40    9.13
   2  -5  21  -20.63   28.29
  -2  -5 -21   22.12   17.61
  -2   5 -22   86.26   34.54
   2   5  22   55.79   10.22
   2  -5  22   56.64   19.29
  -2  -5 -22   60.88   12.24
   2   6 -23   63.20   21.32
  -2   6  23   58.40   18.36
  -2  -6  23   47.99   26.59
   2  -6 -23   78.38   19.44
   2   6 -22   15.93   19.38
  -2   6  22    2.60   26.62
  -2  -6  22  -10.66   38.62
   2  -6 -22   18.02   17.26
   2   6 -21   50.42   26.13
  -2   6  21   -6.16   26.15
  -2  -6  21   24.74   23.01
   2  -6 -21   26.68   16.46
   2   6 -20   41.07   24.07
  -2   6  20   37.95   15.98
  -2  -6  20    5.24   22.31
   2  -6 -20   12.96   25.38
   2   6 -19   -2.78   35.31
  -2   6  19   15.42   14.86
  -2  -6  19   28.20   33.71
   2  -6 -19   -8.82   14.62
   2   6 -18   26.94   20.86
  -2   6  18   17.17   14.25
  -2  -6  18  -12.34   20.05
   2  -6 -18   10.62   13.76
   2   6 -17  -13.55   20.31
  -2   6  17   14.35   13.85
  -2  -6  17    8.97   19.45
   2  -6 -17   -5.74   21.21
   2   6 -16  150.57   22.42
  -2   6  16  122.86   15.29
  -2  -6  16   87.10   32.74
   2  -6 -16   98.72   14.64
   2   6 -15   69.27   31.38
  -2   6  15   43.49   20.64
  -2  -6  15   64.86   18.54
   2  -6 -15   57.53   12.95
   2   6 -14  106.46   18.91
  -2   6  14  109.36   20.65
  -2  -6  14  109.74   17.92
   2  -6 -14  106.83   12.92
   2   6 -13  204.33   19.74
  -2   6  13  160.02   13.56
  -2  -6  13  200.39   18.06
   2  -6 -13  185.17   13.23
   2   6 -12 1070.16   38.04
  -2   6  12 1001.65   29.72
  -2  -6  12  936.81   35.55
   2  -6 -12  977.93   28.25
   2   6 -11   62.98   14.45
   2  -6 -11   80.38   10.96
   2  -6 -11   60.08   10.21
  -2  -6  11   78.01   14.32
   2   6 -10 2424.89   74.62
   2  -6 -10 2431.75   67.67
   2  -6 -10 2466.32   65.57
  -2  -6  10 2257.74   71.56
   2   6  -9   37.60   19.16
   2  -6  -9   40.61    9.32
   2  -6  -9   45.11    8.93
  -2  -6   9   47.61   12.47
   2   6  -8   92.04   20.18
   2  -6  -8   96.06   15.32
   2  -6  -8  104.05    9.11
   2  -6  -8  102.69   12.10
  -2  -6   8  102.12   11.87
   2   6  -7 3381.66  113.87
   2  -6  -7 3287.00   91.69
   2  -6  -7 3325.68   87.23
   2  -6  -7 3388.54   98.09
  -2  -6   7 3089.20   91.22
   2   6  -6 1434.88   30.86
   2   6  -6 1648.34   50.13
   2  -6  -6 1553.94   36.62
   2  -6  -6 1649.10   40.72
   2  -6  -6 1590.85   34.22
  -2  -6   6 1518.05   38.34
   2   6  -5   91.24    9.19
   2   6  -5   98.03    9.03
   2  -6  -5   66.71   12.20
   2  -6  -5   89.96    9.22
   2  -6  -5   92.76    7.15
  -2  -6   5   83.71    8.63
  -2   6   4 2698.38   63.06
   2   6  -4 2772.59   66.96
  -2   6   4 2608.46   62.17
   2   6  -4 2678.84   64.65
   2  -6  -4 2719.48   66.80
  -2  -6   4 2646.63   64.85
   2  -6  -4 2791.86   78.95
  -2   6   3  251.72    8.70
   2   6  -3  269.86    9.19
  -2   6   3  236.73    9.01
   2   6  -3  244.14    6.49
   2  -6  -3  245.25    9.36
  -2  -6   3  236.45    8.74
   2  -6  -3  256.30    9.54
  -2  -6   3  248.85    7.14
  -2   6   2 1239.88   25.03
   2   6  -2 1223.91   23.55
  -2   6   2 1153.99   23.08
   2   6  -2 1153.23   19.71
   2  -6  -2 1232.62   25.97
  -2  -6   2 1174.19   23.47
   2  -6  -2 1207.17   25.37
  -2  -6   2 1213.77   21.47
   2   6  -1   54.91    4.04
   2   6  -1   54.72    4.99
  -2   6   1   58.22    6.30
  -2   6   1   49.94    9.44
   2  -6  -1   45.27    6.66
  -2  -6   1   57.52    4.81
   2  -6  -1   50.98   10.52
  -2  -6   1   40.53    6.80
   2   6   0 3913.73   94.67
   2   6   0 4021.12  102.98
  -2   6   0 3999.02  106.84
  -2   6   0 3875.02  100.16
   2  -6   0 3879.02  106.50
   2  -6   0 4013.71  107.21
  -2  -6   0 4039.77   99.29
  -2  -6   0 3894.66   95.38
   2   6   1  289.34    7.16
   2   6   1  284.82    5.78
  -2   6  -1  261.94   13.23
  -2   6  -1  277.77    8.46
   2  -6   1  270.04    9.87
   2  -6   1  312.30    9.78
  -2  -6  -1  294.45    7.57
  -2  -6  -1  287.81    7.91
  -2   6  -2 1419.65   28.79
   2   6   2 1501.59   22.58
  -2   6  -2 1431.81   30.88
   2  -6   2 1410.03   37.73
   2  -6   2 1527.91   39.39
  -2  -6  -2 1505.76   29.30
  -2  -6  -2 1526.59   23.31
   2   6   3  239.36    3.77
  -2   6  -3  229.67    8.58
  -2   6  -3  230.73    9.11
   2  -6   3  245.27    9.98
  -2  -6  -3  246.03    4.89
  -2  -6  -3  248.80    8.19
   2  -6   3  243.45    9.64
  -2   6  -4  670.79   15.94
  -2   6  -4  707.02   16.96
   2  -6   4  690.67   17.70
  -2  -6  -4  752.03   16.79
  -2  -6  -4  705.50    8.31
  -2   6  -5  741.89   18.15
  -2   6  -5  771.13   19.20
   2  -6   5  780.33   20.30
  -2  -6  -5  764.43    7.40
  -2  -6  -5  778.94    7.66
  -2   6  -6 2183.60   54.53
  -2   6  -6 2116.06   62.64
  -2  -6  -6 2187.16   30.56
  -2  -6  -6 2280.36   32.08
   2  -6   6 2121.71   54.93
  -2   6  -7   18.38    9.28
  -2   6  -7   34.13    9.78
  -2  -6  -7   37.68    2.29
  -2  -6  -7   35.09    2.30
   2  -6   7   31.58    9.70
  -2   6  -8    6.73    9.57
  -2  -6  -8    6.14    1.95
   2  -6   8    4.85    9.93
  -2  -6  -8    4.79    1.99
  -2   6  -9  731.27   22.77
  -2  -6  -9  753.22   13.18
   2  -6   9  725.84   24.20
  -2  -6  -9  742.40   13.03
  -2   6 -10  240.09   14.74
   2   6  10  238.15    5.50
   2  -6  10  233.19   15.68
  -2  -6 -10  243.91    5.68
  -2   6 -11  865.54   27.57
   2   6  11  829.53   14.51
   2  -6  11  807.49   28.35
  -2  -6 -11  790.91   14.48
  -2   6 -12   54.83   22.47
   2   6  12   83.93    8.29
   2  -6  12   70.22   13.96
  -2  -6 -12   75.01    8.39
  -2   6 -13   73.08   15.36
   2   6  13   74.75    6.47
   2  -6  13   52.21   15.07
  -2  -6 -13   77.89    6.35
  -2   6 -14  249.88   19.65
   2   6  14  250.76    9.40
   2  -6  14  246.29   19.78
  -2  -6 -14  252.80   13.48
  -2   6 -15  118.33   17.61
   2   6  15  119.29    8.30
   2  -6  15   80.88   27.94
  -2  -6 -15   96.48    8.15
  -2   6 -16  677.08   31.48
   2   6  16  642.42   17.89
   2  -6  16  636.65   31.77
  -2  -6 -16  658.25   18.33
  -2   6 -17   11.35   17.13
   2   6  17   -0.99    8.09
   2  -6  17   -8.39   16.77
  -2  -6 -17   -0.97   12.76
  -2   6 -18   41.73   19.51
   2   6  18   46.14    9.06
   2  -6  18   31.88   18.25
  -2  -6 -18   37.00    9.47
  -2   6 -19    1.06   30.94
   2   6  19   -7.17    8.99
   2  -6  19   17.06   17.40
  -2  -6 -19  -10.03   14.86
  -2   6 -20   41.68   32.12
   2   6  20    4.72    9.08
   2  -6  20   -6.05   30.22
  -2  -6 -20    1.76    9.68
  -2   6 -21   -7.87   20.52
   2   6  21   -5.20   14.84
   2  -6  21    6.22   18.19
  -2  -6 -21   -2.08    9.97
  -2   6 -22  -16.39   21.88
   2   6  22   -5.75   15.51
   2  -6  22   20.79   29.05
  -2  -6 -22    9.43   10.29
   2   7 -22   20.94   20.23
   2  -7 -22   22.80   17.09
   2  -7 -22   -0.43   16.66
  -2  -7  22    0.42   26.49
   2   7 -21   14.02   42.92
   2  -7 -21    7.12   15.35
  -2  -7  21   33.21   24.65
   2   7 -20   31.84   24.97
  -2   7  20    0.20   15.30
  -2  -7  20   30.75   36.97
   2  -7 -20   -3.11   15.01
   2   7 -19    8.72   22.60
  -2   7  19   -1.00   14.48
  -2  -7  19  -19.35   21.31
   2  -7 -19   -4.63   14.45
   2   7 -18   35.13   21.79
  -2   7  18   10.32   14.37
  -2  -7  18   29.87   20.45
   2  -7 -18    7.39   13.95
   2   7 -17  119.00   37.96
  -2   7  17   91.31   15.33
  -2  -7  17   88.35   22.53
   2  -7 -17   93.98   15.12
   2   7 -16   -2.98   19.34
   2  -7 -16    8.36   12.21
  -2  -7  16   -4.49   18.23
   2   7 -15   37.15   19.22
   2  -7 -15    5.53   12.30
   2  -7 -15    9.19   11.91
  -2  -7  15   18.93   17.67
   2   7 -14   -9.67   17.56
   2  -7 -14   -6.83   11.49
   2  -7 -14   -2.40   11.03
  -2  -7  14   13.63   16.36
   2   7 -13   16.46   16.33
   2  -7 -13   29.21   11.55
   2  -7 -13    2.62   10.10
  -2  -7  13   26.66   15.37
   2   7 -12  222.09   19.57
   2  -7 -12  190.93   20.97
   2  -7 -12  188.39   12.69
  -2  -7  12  197.45   28.32
   2   7 -11  671.59   40.18
   2  -7 -11  622.40   21.42
   2  -7 -11  653.41   20.53
  -2  -7  11  581.20   26.61
   2   7 -10  531.66   33.86
   2  -7 -10  527.22   25.93
   2  -7 -10  489.05   17.12
   2  -7 -10  495.77   21.78
  -2  -7  10  459.58   23.18
   2   7  -9  152.61   15.33
   2  -7  -9  160.10   11.41
   2  -7  -9  169.09   10.54
   2  -7  -9  160.95   14.54
  -2  -7   9  165.28   23.86
   2   7  -8 3118.45  100.66
   2   7  -8 3302.36  101.76
   2  -7  -8 3359.46   96.10
   2  -7  -8 3360.37  104.43
   2  -7  -8 3351.59   90.41
  -2  -7   8 3121.74   97.92
   2   7  -7 1075.92   33.31
   2   7  -7 1260.09   45.89
   2  -7  -7 1175.52   30.04
   2  -7  -7 1255.91   35.41
   2  -7  -7 1205.32   28.21
  -2  -7   7 1152.13   32.58
   2   7  -6  142.43    7.83
   2   7  -6  142.55   18.00
   2  -7  -6  156.02    9.65
   2  -7  -6  139.98   12.04
   2  -7  -6  153.23    8.66
  -2  -7   6  138.22   11.21
  -2   7   5  315.10   16.19
   2   7  -5  332.90   13.04
   2   7  -5  298.83    9.37
   2  -7  -5  326.20   11.97
   2  -7  -5  342.48   13.57
  -2  -7   5  301.63   12.18
  -2   7   4  540.16   13.89
   2   7  -4  541.32   15.25
  -2   7   4  518.35   14.95
   2   7  -4  510.26   11.74
   2  -7  -4  535.62   14.91
  -2  -7   4  503.24   14.70
   2  -7  -4  539.26   16.46
  -2   7   3  559.24   14.18
   2   7  -3  565.54   19.69
  -2   7   3  526.76   14.36
   2   7  -3  530.21   11.26
   2  -7  -3  523.93   14.32
  -2  -7   3  527.67   14.09
   2  -7  -3  563.46   15.78
  -2  -7   3  562.45   12.68
  -2   7   2   22.26    6.49
   2   7  -2   21.12    6.12
  -2   7   2   11.16   10.37
   2   7  -2   18.86    7.43
   2  -7  -2   27.55    6.91
  -2  -7   2   27.68    6.06
   2  -7  -2   15.69   11.59
  -2  -7   2   13.30    5.02
   2   7  -1 1015.27   18.76
   2   7  -1 1064.65   20.43
  -2   7   1  951.29   28.33
  -2   7   1  964.92   26.33
   2  -7  -1 1072.43   23.70
  -2  -7   1 1024.03   20.39
   2  -7  -1 1000.58   22.98
  -2  -7   1 1043.56   24.03
   2   7   0   30.47    7.78
   2   7   0   27.72    4.59
  -2   7   0   33.12    6.87
  -2   7   0   38.15    6.16
   2  -7   0   39.00    7.10
  -2  -7   0   32.65    4.52
   2  -7   0   32.56    7.15
  -2  -7   0   33.61    5.31
   2   7   1  289.85    8.24
   2   7   1  284.02    6.43
  -2   7  -1  276.16   10.18
  -2   7  -1  278.48    9.39
   2  -7   1  282.20   15.70
   2  -7   1  295.07   10.85
  -2  -7  -1  293.90    8.67
  -2  -7  -1  288.41    6.62
   2   7   2  670.15   14.27
   2   7   2  629.95   12.14
  -2   7  -2  671.49   17.15
  -2   7  -2  653.17   15.46
   2  -7   2  656.16   17.08
   2  -7   2  711.04   17.71
  -2  -7  -2  693.39   15.14
  -2  -7  -2  681.97   13.16
   2   7   3   67.74    4.51
  -2   7  -3   69.73    7.45
  -2   7  -3   70.49    8.20
   2  -7   3   80.96    8.66
  -2  -7  -3   75.25    2.98
  -2  -7  -3   74.26    6.97
   2  -7   3   64.22    8.50
   2   7   4  976.20   12.98
  -2   7  -4  901.10   21.41
  -2   7  -4  990.83   23.55
   2  -7   4  995.46   33.80
  -2  -7  -4  995.08   14.45
  -2  -7  -4  951.88   28.54
   2  -7   4  972.82   32.38
  -2   7  -5 1738.12   42.55
  -2   7  -5 1913.96   46.34
  -2  -7  -5 1928.34   29.35
  -2  -7  -5 1910.62   28.35
  -2  -7  -5 1930.71   45.98
   2  -7   5 1834.22   47.71
  -2   7  -6  756.45   20.76
  -2   7  -6  820.94   22.12
   2  -7   6  779.77   23.16
  -2  -7  -6  774.83    8.71
  -2  -7  -6  790.86    9.60
  -2   7  -7  259.75   13.53
  -2   7  -7  241.62   13.23
  -2  -7  -7  249.14    4.10
  -2  -7  -7  249.70    4.21
   2  -7   7  258.30   14.31
  -2   7  -8  482.18   18.32
  -2   7  -8  468.04   18.79
  -2  -7  -8  474.60    7.52
  -2  -7  -8  475.11    7.59
   2  -7   8  475.22   19.21
  -2   7  -9   32.99   11.91
  -2  -7  -9   40.30    2.75
   2  -7   9   23.83   12.13
  -2  -7  -9   36.20    4.30
  -2   7 -10  240.70   15.71
  -2  -7 -10  238.45    7.29
   2  -7  10  239.87   25.39
  -2  -7 -10  239.36    7.47
  -2   7 -11   56.42   12.86
  -2  -7 -11   36.32    3.99
   2  -7  11   21.62   13.39
  -2  -7 -11   30.70    3.74
  -2   7 -12 1046.40   36.21
  -2  -7 -12  972.09   18.43
   2  -7  12  996.38   36.36
  -2  -7 -12 1009.27   18.66
  -2   7 -13   28.17   14.50
  -2  -7 -13    6.70    4.99
   2  -7  13    6.36   14.73
  -2  -7 -13   -5.40    7.96
  -2   7 -14  335.63   22.01
   2   7  14  334.60    9.84
   2  -7  14  283.10   35.45
  -2  -7 -14  323.46   10.25
  -2   7 -15  133.11   30.64
   2   7  15  137.92    8.03
   2  -7  15  134.38   18.90
  -2  -7 -15  141.60   11.59
  -2   7 -16  134.81   32.50
   2   7  16  143.70    8.53
   2  -7  16  120.71   20.07
  -2  -7 -16  144.36    8.72
  -2   7 -17  160.96   32.90
   2   7  17   99.59   13.25
   2  -7  17   90.57   20.82
  -2  -7 -17  119.15   13.68
  -2   7 -18  249.30   25.21
   2   7  18  235.07   17.50
   2  -7  18  261.73   24.47
  -2  -7 -18  248.91   11.73
  -2   7 -19   92.49   21.82
   2   7  19   91.47   14.49
   2  -7  19   42.85   32.93
  -2  -7 -19   70.92    9.65
  -2   7 -20  -18.33   21.04
   2   7  20    9.47    8.50
   2  -7  20    3.99   19.92
  -2  -7 -20    1.26    8.66
  -2   7 -21   83.66   22.92
   2   7  21   43.22    9.03
   2  -7  21   63.66   32.92
  -2  -7 -21   36.58    9.61
  -2   7 -22   30.57   22.99
   2   7  22    7.22    8.36
   2  -7  22   22.52   19.95
  -2  -7 -22    6.90    8.97
   2   8 -22    2.55   27.02
   2  -8 -22   -5.86   25.83
   2  -8 -22   16.42   16.19
  -2  -8  22    3.71   26.35
   2   8 -21   32.41   27.72
   2  -8 -21   63.10   27.50
   2  -8 -21   71.16   17.03
  -2  -8  21   51.17   26.72
   2   8 -20    6.28   25.26
   2  -8 -20   12.87   23.79
   2  -8 -20    1.28   23.50
  -2  -8  20  -18.45   23.13
   2   8 -19    9.77   38.88
   2  -8 -19    0.35   21.71
   2  -8 -19   -4.44   13.62
  -2  -8  19   27.18   22.92
   2   8 -18   35.81   23.66
   2  -8 -18   38.62   23.50
   2  -8 -18   34.19   13.39
  -2  -8  18   29.21   21.88
   2   8 -17   82.19   23.71
   2  -8 -17   83.28   15.37
   2  -8 -17   92.06   14.09
  -2  -8  17   77.52   23.17
   2   8 -16   32.71   21.95
   2  -8 -16   50.76   13.89
   2  -8 -16   31.69   20.07
  -2  -8  16   23.51   31.31
   2   8 -15   24.17   20.15
   2  -8 -15   21.17   12.32
   2  -8 -15   28.11   19.14
  -2  -8  15   19.43   17.56
   2   8 -14  137.91   32.24
   2  -8 -14   99.01   13.40
   2  -8 -14  101.77   12.95
  -2  -8  14  101.24   19.44
   2   8 -13  126.78   29.77
   2  -8 -13   61.95   19.83
   2  -8 -13   85.33   11.60
  -2  -8  13  118.00   28.56
   2   8 -12  148.65   18.00
   2  -8 -12  101.57   12.44
   2  -8 -12  104.33   17.51
   2  -8 -12  108.36   16.94
  -2  -8  12  110.44   18.04
   2   8 -11 1007.51   37.38
   2  -8 -11  976.25   39.17
   2  -8 -11  981.46   37.16
   2  -8 -11  913.33   33.31
  -2  -8  11  915.51   35.35
   2   8 -10   77.69   15.69
   2  -8 -10   71.57   10.85
   2  -8 -10   79.73    9.99
   2  -8 -10   76.30   14.95
  -2  -8  10   91.36   15.30
   2   8  -9  133.04   11.19
   2   8  -9  162.14   15.17
   2  -8  -9  137.80   11.57
   2  -8  -9  129.24   14.95
   2  -8  -9  159.43   10.31
  -2  -8   9  127.27   14.40
   2   8  -8  729.45   20.58
   2   8  -8  815.08   27.08
   2  -8  -8  820.01   30.51
   2  -8  -8  862.60   28.28
   2  -8  -8  800.69   28.81
  -2  -8   8  721.61   25.30
   2   8  -7  771.93   19.98
   2   8  -7  878.20   26.61
   2  -8  -7  841.69   22.91
   2  -8  -7  854.72   27.32
   2  -8  -7  825.18   20.76
  -2  -8   7  795.70   25.37
  -2   8   6  519.08   15.03
   2   8  -6  541.61   26.75
   2   8  -6  464.64   13.43
   2  -8  -6  488.33   15.87
   2  -8  -6  510.62   18.93
  -2  -8   6  490.64   17.68
  -2   8   5 1917.35   45.11
   2   8  -5 1940.44   49.72
  -2   8   5 1893.81   47.69
   2   8  -5 1821.48   49.27
   2  -8  -5 1862.04   57.06
  -2  -8   5 1864.31   58.86
   2  -8  -5 2006.12   52.97
  -2   8   4   54.09    7.65
   2   8  -4   69.31    9.21
  -2   8   4   61.28    8.84
   2   8  -4   54.50    6.30
   2  -8  -4   69.30    8.79
  -2  -8   4   44.41    8.83
   2  -8  -4   61.93    9.95
  -2  -8   4   59.91    7.50
  -2   8   3 3389.86   89.49
   2   8  -3 3314.83   88.84
  -2   8   3 3134.09   85.15
   2   8  -3 3236.92   80.28
   2  -8  -3 3193.59   89.17
  -2  -8   3 3176.10   97.20
   2  -8  -3 3412.37  108.53
  -2  -8   3 3332.75   85.51
   2   8  -2   11.39    5.65
   2   8  -2   15.25    6.28
  -2   8   2   15.54    7.65
  -2   8   2   15.09   12.18
   2  -8  -2   20.69    8.32
  -2  -8   2   26.79    6.75
   2  -8  -2   17.64    7.89
  -2  -8   2   19.80    5.98
   2   8  -1 1570.94   31.77
   2   8  -1 1620.99   33.53
  -2   8   1 1622.41   36.83
  -2   8   1 1510.60   34.46
   2  -8  -1 1649.29   38.48
  -2  -8   1 1579.65   39.94
   2  -8  -1 1570.97   46.30
  -2  -8   1 1610.96   40.35
   2   8   0  556.39   17.03
   2   8   0  576.09   15.78
  -2   8   0  567.02   15.43
  -2   8   0  539.50   14.89
   2  -8   0  577.03   16.61
  -2  -8   0  578.47   12.65
   2  -8   0  562.90   15.95
  -2  -8   0  586.87   13.86
   2   8   1  148.74   11.35
   2   8   1  138.86    5.53
  -2   8  -1  149.18    9.65
  -2   8  -1  140.85    8.80
   2  -8   1  142.76    9.72
   2  -8   1  142.96   10.18
  -2  -8  -1  138.89    7.86
  -2  -8  -1  130.25    8.52
   2   8   2 2138.66   44.23
  -2   8  -2 2046.96   48.84
   2   8   2 2127.10   55.13
  -2   8  -2 2207.75   54.17
   2  -8   2 2089.90   52.69
   2  -8   2 2181.68   55.33
  -2  -8  -2 2246.29   51.45
  -2  -8  -2 2151.09   41.80
   2   8   3 1017.89   18.88
  -2   8  -3  971.63   23.53
  -2   8  -3 1047.92   26.29
   2  -8   3 1065.45   27.33
  -2  -8  -3  988.88   15.89
  -2  -8  -3 1026.26   24.50
   2  -8   3  972.37   24.99
   2   8   4  460.24    7.37
  -2   8  -4  423.11   14.08
  -2   8  -4  428.42   15.30
   2  -8   4  486.40   17.92
  -2  -8  -4  434.78    7.03
  -2  -8  -4  472.60   14.60
   2  -8   4  454.56   16.07
   2   8   5 2334.26   39.55
  -2   8  -5 2137.87   55.09
  -2   8  -5 2288.38   59.93
   2  -8   5 2226.36   61.31
  -2  -8  -5 2221.22   70.31
  -2  -8  -5 2252.65   40.40
  -2   8  -6  734.67   21.61
  -2   8  -6  814.23   33.04
  -2  -8  -6  794.68   11.32
  -2  -8  -6  772.84    9.79
  -2  -8  -6  764.64   31.01
   2  -8   6  765.42   24.18
  -2   8  -7 1662.83   45.27
  -2   8  -7 1844.58   48.54
  -2  -8  -7 1740.59   27.65
  -2  -8  -7 1799.94   28.44
  -2  -8  -7 1779.41   48.54
   2  -8   7 1805.13   51.38
  -2   8  -8   81.80   11.97
  -2   8  -8   55.97   20.01
   2  -8   8   74.71   13.08
  -2   8  -9   60.68   12.54
  -2   8  -9   57.73   20.98
  -2  -8  -9   48.13    2.66
  -2  -8  -9   42.55    4.06
   2  -8   9   73.92   21.44
  -2   8 -10   13.25   12.79
  -2   8 -10   -8.50   13.56
  -2  -8 -10    5.98    4.46
  -2  -8 -10    7.01    2.77
   2  -8  10   -0.04   13.27
  -2   8 -11   71.88   23.61
  -2   8 -11   61.68   26.36
  -2  -8 -11   64.38    6.19
  -2  -8 -11   65.15    3.94
   2  -8  11   62.58   15.15
  -2   8 -12  315.82   20.25
  -2  -8 -12  280.07    7.17
   2  -8  12  270.89   20.37
  -2  -8 -12  281.65    7.08
  -2   8 -13  -11.91   14.66
  -2  -8 -13    0.47    4.48
   2  -8  13   11.09   25.32
  -2  -8 -13    5.49    4.53
  -2   8 -14  129.84   18.79
  -2  -8 -14  120.25    6.60
   2  -8  14  141.52   18.92
  -2  -8 -14  118.29    9.89
  -2   8 -15  131.32   20.34
  -2  -8 -15  120.27   10.62
   2  -8  15  106.25   19.93
  -2  -8 -15  108.04    7.08
  -2   8 -16  -12.75   18.40
  -2  -8 -16    2.11    6.25
   2  -8  16    3.32   28.62
  -2  -8 -16    7.14    9.66
  -2   8 -17   26.19   19.43
  -2  -8 -17   10.90    6.34
   2  -8  17   -4.22   18.91
  -2  -8 -17   -0.84    6.68
  -2   8 -18   53.14   20.33
  -2  -8 -18   20.15    7.42
   2  -8  18   55.16   31.88
  -2  -8 -18   27.91   11.58
  -2   8 -19   15.23   21.15
  -2  -8 -19   -5.44    7.63
   2  -8  19    4.19   20.52
  -2  -8 -19   -0.43    7.44
  -2   8 -20   69.19   24.69
  -2  -8 -20   52.96    8.22
   2  -8  20   39.94   22.42
  -2  -8 -20   64.20    9.28
  -2   8 -21  -29.20   23.06
  -2  -8 -21   -2.52    7.17
   2  -8  21   14.73   20.63
  -2  -8 -21   -5.77    7.72
  -2   8 -22    6.69   24.21
   2  -8  22   20.94   21.98
   2   9 -22  -13.64   44.61
   2  -9 -22   20.32   23.50
   2  -9 -22   -8.00   17.10
  -2  -9  22    5.80   42.94
   2   9 -21   99.47   28.77
   2  -9 -21   30.09   26.79
   2  -9 -21   45.80   16.31
  -2  -9  21   68.32   28.33
   2   9 -20   47.91   27.83
   2  -9 -20   34.25   25.06
   2  -9 -20   23.18   14.89
  -2  -9  20   54.91   25.35
   2   9 -19    1.49   25.86
   2  -9 -19   -4.62   23.30
   2  -9 -19   19.72   21.46
  -2  -9  19    0.74   23.42
   2   9 -18   24.11   23.84
   2  -9 -18    3.85   14.33
   2  -9 -18   -0.10   12.65
  -2  -9  18   19.00   22.13
   2   9 -17   17.28   36.30
   2  -9 -17   13.54   13.65
   2  -9 -17    3.64   12.79
  -2  -9  17   27.84   33.77
   2   9 -16   -1.30   21.04
   2  -9 -16  -13.25   13.20
   2  -9 -16    7.55   11.67
   2  -9 -16   16.32   20.22
  -2  -9  16   21.54   18.83
   2   9 -15   50.31   21.90
   2  -9 -15   44.69   13.16
   2  -9 -15   53.47   11.94
   2  -9 -15   51.09   19.86
  -2  -9  15   64.37   19.83
   2   9 -14    4.44   19.82
   2  -9 -14   12.35   19.00
   2  -9 -14   21.99   10.81
   2  -9 -14    6.62   18.65
  -2  -9  14    8.97   30.25
   2   9 -13  268.18   23.31
   2  -9 -13  233.80   15.89
   2  -9 -13  244.44   14.08
   2  -9 -13  204.18   22.85
  -2  -9  13  210.26   23.00
   2   9 -12    0.96   22.77
   2   9 -12   41.10   17.46
   2  -9 -12   15.90   11.04
   2  -9 -12    7.90   15.94
   2  -9 -12   44.02   10.12
  -2  -9  12   21.76   16.97
   2   9 -11   21.65   12.04
   2   9 -11   34.77   16.38
   2  -9 -11   20.68   10.89
   2  -9 -11   28.62   15.34
   2  -9 -11   29.38   10.03
  -2  -9  11   32.03   15.82
   2   9 -10  160.53   19.79
   2   9 -10  151.60   17.57
   2  -9 -10  156.72   12.98
   2  -9 -10  188.56   27.12
   2  -9 -10  172.50   11.69
  -2  -9  10  139.22   16.08
   2   9  -9  166.32   12.15
   2   9  -9  214.35   16.52
   2  -9  -9  182.49   12.54
   2  -9  -9  203.83   17.05
   2  -9  -9  197.21   11.27
  -2  -9   9  173.86   24.11
   2   9  -8  193.40   11.30
   2   9  -8  187.36   15.79
   2  -9  -8  204.75   12.43
   2  -9  -8  229.75   16.24
   2  -9  -8  183.61   11.05
  -2  -9   8  177.78   14.77
   2   9  -7   31.60    8.14
   2   9  -7   20.24   11.50
   2  -9  -7    7.63    9.32
   2  -9  -7   28.36   13.08
   2  -9  -7   17.68    7.98
  -2  -9   7   12.71   11.56
  -2   9   6  254.70   17.95
   2   9  -6  266.33   22.15
   2   9  -6  261.31   11.05
   2  -9  -6  289.86   13.15
   2  -9  -6  279.62   25.36
  -2  -9   6  265.90   14.45
  -2   9   5  344.76   12.93
   2   9  -5  355.06   15.27
  -2   9   5  367.48   15.03
   2   9  -5  329.06   16.57
   2  -9  -5  340.61   13.62
  -2  -9   5  336.06   14.89
   2  -9  -5  370.21   25.55
  -2   9   4  758.85   19.92
   2   9  -4  767.89   21.33
  -2   9   4  704.30   20.76
   2   9  -4  691.81   17.10
   2  -9  -4  729.69   20.53
  -2  -9   4  703.18   27.99
   2  -9  -4  793.64   24.04
  -2  -9   4  767.74   26.53
  -2   9   3   59.90    8.72
   2   9  -3   77.91    8.61
  -2   9   3   69.22    9.69
   2   9  -3   82.42    7.05
   2  -9  -3   78.77    9.20
  -2  -9   3   73.14    8.77
   2  -9  -3   77.24   11.16
  -2  -9   3   81.70    8.30
   2   9  -2 1099.08   23.80
   2   9  -2 1143.17   33.22
  -2   9   2 1196.08   28.35
  -2   9   2 1128.90   37.14
   2  -9  -2 1185.18   31.31
  -2  -9   2 1121.44   33.46
   2  -9  -2 1109.57   28.77
  -2  -9   2 1185.27   26.66
   2   9  -1  350.63   15.00
   2   9  -1  363.90   10.75
  -2   9   1  367.75   13.26
  -2   9   1  344.58   12.98
   2  -9  -1  391.76   15.54
  -2  -9   1  357.86   11.33
   2  -9  -1  356.94   13.47
  -2  -9   1  391.51   16.93
   2   9   0 2049.13   55.43
   2   9   0 2239.99   55.57
  -2   9   0 2201.15   67.10
  -2   9   0 2120.20   52.94
   2  -9   0 2245.41   58.59
  -2  -9   0 2135.24   55.34
   2  -9   0 2154.34   66.81
  -2  -9   0 2324.55   64.16
   2   9   1 1645.65   36.41
   2   9   1 1687.35   33.76
  -2   9  -1 1787.34   43.59
  -2   9  -1 1631.95   39.74
   2  -9   1 1638.54   42.23
   2  -9   1 1789.55   45.86
  -2  -9  -1 1783.94   40.96
  -2  -9  -1 1703.22   35.05
   2   9   2  335.34    7.88
  -2   9  -2  325.49   13.12
   2   9   2  316.59   11.15
  -2   9  -2  338.04   13.60
   2  -9   2  327.58   14.18
   2  -9   2  353.94   22.81
  -2  -9  -2  350.33   12.35
  -2  -9  -2  328.47    8.09
   2   9   3   -3.90    3.75
  -2   9  -3   11.37    8.52
  -2   9  -3    3.84    9.32
   2  -9   3   -7.67   10.09
  -2  -9  -3   -2.87    5.99
  -2  -9  -3    9.66    7.95
   2  -9   3   14.20    9.49
   2   9   4  216.82    5.50
  -2   9  -4  215.67   12.04
  -2   9  -4  226.65   13.66
   2  -9   4  217.24   14.79
  -2  -9  -4  203.76    7.46
  -2  -9  -4  239.61   11.83
   2  -9   4  213.05   13.42
   2   9   5   35.86    4.84
  -2   9  -5   30.39    9.38
  -2   9  -5   51.18   16.63
   2  -9   5   35.15   10.36
  -2  -9  -5   34.09    9.80
  -2  -9  -5   33.95    4.72
  -2   9  -6  396.43   15.95
  -2   9  -6  445.95   17.89
   2  -9   6  428.98   18.43
  -2  -9  -6  435.04   17.13
  -2  -9  -6  419.49    6.65
  -2   9  -7  842.52   26.69
  -2   9  -7  923.66   28.85
  -2  -9  -7  899.19   12.66
  -2  -9  -7  939.84   14.51
  -2  -9  -7  890.90   27.91
   2  -9   7  930.17   30.59
  -2   9  -8  152.09   13.70
  -2   9  -8  160.04   15.03
  -2  -9  -8  150.59    4.72
  -2  -9  -8  156.46    3.44
  -2  -9  -8  162.85   14.00
   2  -9   8  153.13   24.50
  -2   9  -9  159.83   15.25
  -2   9  -9  153.69   14.52
  -2  -9  -9  129.42    4.92
  -2  -9  -9  138.09    3.55
   2  -9   9  121.33   15.72
  -2   9 -10  537.32   24.52
  -2   9 -10  528.23   23.87
  -2  -9 -10  510.97    8.21
  -2  -9 -10  511.58   10.15
   2  -9  10  526.33   25.43
  -2   9 -11   35.32   15.47
  -2   9 -11   64.30   15.40
  -2  -9 -11   39.13    3.49
  -2  -9 -11   41.88    3.46
   2  -9  11   31.37   15.63
  -2   9 -12   56.27   16.41
  -2   9 -12   45.00   17.97
  -2  -9 -12   53.29    4.17
  -2  -9 -12   49.26    4.15
   2  -9  12   52.81   26.89
  -2   9 -13  119.25   28.91
  -2   9 -13  120.36   21.13
  -2  -9 -13  105.25    5.33
  -2  -9 -13  111.58    5.21
   2  -9  13  111.68   19.08
  -2   9 -14  292.92   23.82
  -2  -9 -14  256.14    7.97
   2  -9  14  265.32   23.91
  -2  -9 -14  267.84    7.69
  -2   9 -15   54.27   19.33
  -2  -9 -15   41.98    5.73
   2  -9  15   36.02   29.52
  -2  -9 -15   30.36    8.87
  -2   9 -16    0.70   18.88
  -2  -9 -16   -3.03    9.28
   2  -9  16  -29.94   18.59
  -2  -9 -16   -5.02    8.92
  -2   9 -17   95.28   21.45
  -2  -9 -17   70.98    7.08
   2  -9  17   70.02   21.05
  -2  -9 -17   69.00    6.84
  -2   9 -18  -10.90   21.37
  -2  -9 -18    2.20    6.42
   2  -9  18   30.00   20.61
  -2  -9 -18   10.20    9.86
  -2   9 -19    0.79   22.46
  -2  -9 -19   21.03    6.96
   2  -9  19   38.14   22.23
  -2  -9 -19   27.93    7.32
  -2   9 -20   40.56   24.63
  -2  -9 -20   22.78   10.67
   2  -9  20   23.10   22.38
  -2  -9 -20   20.29   11.24
  -2   9 -21   52.91   40.63
   2  -9  21    6.64   23.19
   2  10 -21   52.13   28.12
   2 -10 -21  -10.41   22.44
   2 -10 -21    6.21   16.09
   2 -10 -21  -21.74   26.60
  -2 -10  21   31.60   27.38
   2  10 -20   32.51   42.42
   2 -10 -20   20.49   24.05
   2 -10 -20   26.84   13.83
   2 -10 -20   -7.13   26.07
  -2 -10  20   -9.32   26.19
   2  10 -19   11.32   26.61
   2 -10 -19   19.85   14.93
   2 -10 -19    9.44   14.03
   2 -10 -19   19.01   24.42
  -2 -10  19   19.26   25.42
   2  10 -18   23.19   25.01
   2 -10 -18   15.95   14.35
   2 -10 -18   43.37   13.21
   2 -10 -18   44.38   22.75
  -2 -10  18   25.57   22.01
   2  10 -17   23.71   24.63
   2 -10 -17   11.05   13.90
   2 -10 -17   57.63   13.65
   2 -10 -17   35.50   23.49
  -2 -10  17   33.43   22.10
   2  10 -16  -13.58   21.64
   2 -10 -16   16.85   13.48
   2 -10 -16    0.13   21.55
   2 -10 -16  -34.58   21.90
  -2 -10  16   -2.44   20.56
   2  10 -15   42.13   20.14
   2  10 -15    9.40   22.40
   2 -10 -15   31.01   12.60
   2 -10 -15   20.74   31.95
   2 -10 -15    4.75   18.40
  -2 -10  15    4.26   32.76
   2  10 -14   65.51   18.42
   2  10 -14   79.16   21.74
   2 -10 -14   57.60   13.05
   2 -10 -14   56.50   19.51
   2 -10 -14   60.05   18.41
  -2 -10  14   50.46   20.04
   2  10 -13   44.90   16.07
   2  10 -13   65.29   19.54
   2 -10 -13   37.54   12.70
   2 -10 -13   55.49   19.13
   2 -10 -13   43.00   10.83
  -2 -10  13   53.68   19.02
   2  10 -12    0.03   14.90
   2  10 -12   -1.58   17.58
   2 -10 -12   15.85   17.86
   2 -10 -12    1.85   16.55
   2 -10 -12   10.91   10.07
  -2 -10  12   -1.92   17.06
   2  10 -11   37.78   12.56
   2  10 -11   65.64   16.07
   2 -10 -11   40.10   11.57
   2 -10 -11   38.60   16.91
   2 -10 -11   48.73   10.10
  -2 -10  11   44.06   15.50
   2  10 -10    9.20   10.33
   2  10 -10   -2.46   14.80
   2 -10 -10   -5.88   10.42
   2 -10 -10   -7.14   15.28
   2 -10 -10  -11.61    9.25
  -2 -10  10   22.71   13.88
   2  10  -9   31.05    9.93
   2  10  -9   56.17   14.68
   2 -10  -9   36.65   10.76
   2 -10  -9   67.01   15.12
   2 -10  -9   40.69    9.35
  -2 -10   9   31.47   13.64
   2  10  -8   48.60    9.62
   2  10  -8   59.02   14.39
   2 -10  -8   54.41   11.11
   2 -10  -8   67.82   15.39
   2 -10  -8   65.46    9.31
  -2 -10   8   64.21   13.48
  -2  10   7  361.32   14.30
   2  10  -7  385.57   18.60
   2  10  -7  320.12   13.91
   2 -10  -7  357.60   15.77
   2 -10  -7  363.76   20.15
  -2 -10   7  330.77   27.17
  -2  10   6   62.52    9.29
   2  10  -6   66.50   12.27
   2  10  -6   71.13    9.45
   2 -10  -6   79.02   10.52
   2 -10  -6   81.40   13.90
  -2 -10   6   72.57   11.59
  -2  10   5 1722.75   43.15
   2  10  -5 1746.67   47.91
  -2  10   5 1642.29   57.16
   2  10  -5 1578.37   48.21
   2 -10  -5 1673.74   44.96
  -2 -10   5 1617.09   56.92
   2 -10  -5 1757.06   52.02
  -2  10   4  130.57   10.33
   2  10  -4  135.29   11.25
  -2  10   4  108.33   11.71
   2  10  -4  124.01    9.01
   2 -10  -4  126.83   11.07
  -2 -10   4  112.90   11.44
   2 -10  -4  131.61   13.65
  -2 -10   4  119.24   10.48
  -2  10   3  394.13   21.60
   2  10  -3  387.28   14.40
  -2  10   3  381.10   14.76
   2  10  -3  359.74   18.02
   2 -10  -3  389.15   15.17
  -2 -10   3  377.30   14.48
   2 -10  -3  389.19   27.42
  -2 -10   3  405.96   20.45
   2  10  -2  569.31   15.38
   2  10  -2  583.83   16.50
  -2  10   2  595.28   18.48
  -2  10   2  561.23   26.91
   2 -10  -2  639.03   21.69
  -2 -10   2  554.51   16.78
   2 -10  -2  570.23   18.87
  -2 -10   2  608.53   17.04
   2  10  -1  330.02   11.28
   2  10  -1  338.86   11.53
  -2  10   1  362.29   14.42
  -2  10   1  317.85   14.02
   2 -10  -1  361.83   16.39
  -2 -10   1  335.71   11.63
   2 -10  -1  330.14   14.50
  -2 -10   1  355.14   12.82
   2  10   0  967.94   29.47
   2  10   0  946.44   26.21
  -2  10   0 1008.79   35.91
  -2  10   0  920.29   25.95
   2 -10   0 1059.42   40.65
  -2 -10   0  976.93   22.04
   2 -10   0  960.85   27.33
  -2 -10   0 1022.49   25.62
   2  10   1  287.19    9.10
  -2  10  -1  275.62   13.64
   2  10   1  256.70   10.89
  -2  10  -1  292.57   14.41
   2 -10   1  298.92   14.37
   2 -10   1  310.22   15.93
  -2 -10  -1  297.45   12.45
  -2 -10  -1  305.43   13.92
   2  10   2   81.35    5.98
  -2  10  -2   79.50   10.67
   2  10   2   71.27    8.79
  -2  10  -2   99.30   11.63
   2 -10   2   86.36   11.49
   2 -10   2   73.44   12.52
  -2 -10  -2   59.88   15.39
  -2 -10  -2   86.89    6.20
   2  10   3 3220.97   75.18
  -2  10  -3 2969.39   87.06
   2  10   3 3122.73   85.69
  -2  10  -3 3246.36   94.49
   2 -10   3 3121.41   96.77
   2 -10   3 3410.28  104.46
  -2 -10  -3 3291.99   96.52
  -2 -10  -3 3108.23   73.59
   2  10   4  116.07    5.36
  -2  10  -4   94.77   17.53
  -2  10  -4   98.29   19.43
   2 -10   4  104.44   14.07
  -2 -10  -4  102.56    7.52
  -2 -10  -4  124.23   11.41
   2 -10   4  113.60   12.81
   2  10   5  710.23   15.44
  -2  10  -5  736.72   32.27
  -2  10  -5  789.39   25.30
   2 -10   5  822.68   28.13
  -2 -10  -5  714.89   15.11
  -2 -10  -5  762.10   24.34
   2 -10   5  774.92   26.14
   2  10   6   59.74    5.65
  -2  10  -6   67.39   17.76
  -2  10  -6   64.20   11.96
   2 -10   6   41.01   13.19
  -2 -10  -6   49.37   11.90
  -2 -10  -6   54.12    5.56
  -2  10  -7  331.77   16.61
  -2  10  -7  368.60   19.42
  -2 -10  -7  352.15    6.36
  -2 -10  -7  370.98    6.33
  -2 -10  -7  372.26   18.09
   2 -10   7  360.21   19.07
  -2  10  -8 1292.75   38.99
  -2  10  -8 1415.95   43.92
  -2 -10  -8 1350.12   23.50
  -2 -10  -8 1341.99   20.79
  -2 -10  -8 1379.10   43.36
   2 -10   8 1390.20   59.16
  -2  10  -9    1.90   12.79
  -2  10  -9   30.17   13.82
  -2 -10  -9   15.64    4.10
  -2 -10  -9   13.39    4.10
  -2 -10  -9   46.36   21.47
   2 -10   9   13.40   14.48
  -2  10 -10  120.97   14.95
  -2  10 -10  145.19   26.93
  -2 -10 -10  108.31    5.24
  -2 -10 -10  115.94    5.37
  -2 -10 -10  121.94   16.86
   2 -10  10   93.27   17.43
  -2  10 -11  255.04   19.84
  -2  10 -11  259.08   21.04
  -2 -10 -11  240.99    5.46
  -2 -10 -11  247.95    7.48
  -2 -10 -11  272.88   21.12
   2 -10  11  258.97   21.21
  -2  10 -12   -0.06   16.61
  -2  10 -12   34.07   17.78
  -2 -10 -12   15.43    3.47
  -2 -10 -12   17.62    3.46
   2 -10  12    2.92   16.61
  -2  10 -13  353.07   24.68
  -2  10 -13  344.08   42.42
  -2 -10 -13  304.36    7.35
  -2 -10 -13  322.75   10.24
   2 -10  13  295.95   25.39
  -2  10 -14  -10.36   18.37
  -2  10 -14  -12.97   21.93
  -2 -10 -14    7.61    6.70
  -2 -10 -14    5.17    6.76
   2 -10  14   -1.57   18.84
  -2  10 -15    4.13   19.73
  -2  10 -15  -13.02   22.72
  -2 -10 -15    9.69    4.95
  -2 -10 -15   14.02    4.95
   2 -10  15   29.25   18.93
  -2  10 -16   -6.28   31.62
  -2  10 -16    8.31   23.74
  -2 -10 -16   -1.51    5.19
  -2 -10 -16    4.49    5.05
   2 -10  16    1.66   19.92
  -2  10 -17  102.84   36.55
  -2  10 -17   95.49   29.00
  -2 -10 -17   82.09    9.94
  -2 -10 -17   81.60    6.33
   2 -10  17   62.80   36.43
  -2  10 -18   81.78   38.42
  -2  10 -18   93.89   50.84
  -2 -10 -18   60.23    6.57
  -2 -10 -18   68.37   10.65
   2 -10  18   71.81   23.65
  -2  10 -19   29.64   24.25
  -2 -10 -19   13.91    5.63
   2 -10  19   -0.68   35.97
  -2 -10 -19   12.89    5.95
  -2  10 -20   17.99   27.08
  -2 -10 -20   56.88    8.24
   2 -10  20   61.91   24.35
  -2 -10 -20   31.60    4.68
  -2  10 -21   32.04   19.60
   2 -10  21   42.02   24.64
   2  11 -21  -25.28   23.71
   2  11 -21   16.80   29.03
   2 -11 -21  -20.23   21.90
   2 -11 -21   42.15   44.51
   2 -11 -21    7.07   23.92
  -2 -11  21   37.59   45.85
   2  11 -20  -31.35   30.39
   2  11 -20   14.34   26.59
   2 -11 -20    2.90   13.31
   2 -11 -20  -47.49   42.14
   2 -11 -20   -4.64   23.19
  -2 -11  20    3.32   27.14
   2  11 -19   28.76   28.49
   2  11 -19   73.95   28.33
   2 -11 -19   -1.53   15.01
   2 -11 -19    8.48   39.23
   2 -11 -19   14.52   13.67
  -2 -11  19    6.81   23.25
   2  11 -18   -3.48   25.68
   2  11 -18   -3.02   26.36
   2 -11 -18   30.98   14.82
   2 -11 -18  -43.16   24.28
   2 -11 -18    8.02   12.50
  -2 -11  18   34.01   22.56
   2  11 -17   -5.13   22.28
   2  11 -17  -12.68   39.34
   2 -11 -17   13.16   13.93
   2 -11 -17    7.25   24.09
   2 -11 -17    4.88   12.62
  -2 -11  17   -8.12   22.62
   2  11 -16   15.79   21.84
   2  11 -16   43.23   37.84
   2 -11 -16   36.99   14.07
   2 -11 -16   32.00   22.47
   2 -11 -16   26.69   13.06
  -2 -11  16   41.96   22.52
   2  11 -15   20.52   30.85
   2  11 -15   12.75   22.15
   2 -11 -15    4.96   21.55
   2 -11 -15   33.03   21.04
   2 -11 -15    3.10   11.43
  -2 -11  15  -12.99   21.06
   2  11 -14   64.54   18.44
   2  11 -14   64.89   22.93
   2 -11 -14   60.50   13.70
   2 -11 -14   68.42   33.91
   2 -11 -14   78.59   12.32
  -2 -11  14   57.64   20.97
   2  11 -13   10.84   15.49
   2  11 -13   -4.30   18.15
   2 -11 -13   -0.01   12.31
   2 -11 -13   43.26   18.87
   2 -11 -13   15.42   10.44
  -2 -11  13   18.06   28.19
   2  11 -12   83.78   24.26
   2  11 -12   94.12   19.66
   2 -11 -12   78.03   13.25
   2 -11 -12  112.71   20.74
   2 -11 -12   82.65   17.72
  -2 -11  12   99.73   18.59
   2  11 -11   66.47   13.26
   2  11 -11   41.64   17.95
   2 -11 -11   44.94   12.13
   2 -11 -11   49.25   18.44
   2 -11 -11   44.06   10.47
  -2 -11  11   53.00   16.96
   2  11 -10   10.18   10.97
   2  11 -10   13.62   15.98
   2 -11 -10  -14.93   10.88
   2 -11 -10   24.44   16.14
   2 -11 -10    4.16    9.05
  -2 -11  10  -16.68   15.21
   2  11  -9    2.92    9.97
   2  11  -9   23.00   24.04
   2 -11  -9   -0.46   16.91
   2 -11  -9    8.90   15.14
   2 -11  -9  -11.66    9.32
  -2 -11   9   -5.25   13.35
   2  11  -8  109.26   11.38
   2  11  -8  127.14   16.75
   2 -11  -8  131.17   12.58
   2 -11  -8  136.98   17.78
   2 -11  -8  134.90   10.66
  -2 -11   8  114.88   24.14
  -2  11   7  124.82   11.22
   2  11  -7  126.89   15.01
   2  11  -7  115.99   10.79
   2 -11  -7  124.32   12.38
   2 -11  -7  133.25   16.62
  -2 -11   7  132.81   14.67
  -2  11   6    6.19    9.03
   2  11  -6   -5.43   11.88
   2  11  -6   -2.30    8.93
   2 -11  -6   -9.23    9.95
   2 -11  -6   -1.40   13.68
  -2 -11   6   -9.46   11.87
  -2  11   5  129.22   10.97
   2  11  -5  116.84   20.17
  -2  11   5  124.07   13.45
   2  11  -5  112.90   10.37
   2 -11  -5  133.64   12.03
  -2 -11   5  120.47   12.81
   2 -11  -5  132.72   16.20
  -2 -11   5  131.37   12.29
  -2  11   4 1379.52   40.02
   2  11  -4 1508.42   41.48
   2  11  -4 1366.52   34.64
   2 -11  -4 1523.73   46.66
  -2 -11   4 1431.08   39.67
   2 -11  -4 1429.78   40.23
  -2 -11   4 1572.99   40.97
  -2  11   3   56.03   11.21
   2  11  -3   63.05    8.36
  -2  11   3   60.28   10.24
   2 -11  -3   57.31   13.59
  -2 -11   3   54.06   10.29
   2 -11  -3   71.99   10.77
  -2 -11   3   61.77   10.25
   2  11  -2    4.59   12.80
   2  11  -2    5.07    8.31
  -2  11   2   -7.26    9.62
  -2  11   2   10.38   16.21
   2 -11  -2  -19.08   12.09
  -2 -11   2    7.21    8.39
   2 -11  -2   14.79    9.78
  -2 -11   2   11.42    9.18
   2  11  -1  315.54   11.99
   2  11  -1  322.94   12.35
  -2  11   1  316.34   21.81
  -2  11   1  319.06   14.75
   2 -11  -1  342.81   18.21
  -2 -11   1  314.58   18.39
   2 -11  -1  317.97   15.61
  -2 -11   1  333.61   14.03
   2  11   0   13.89    8.04
   2  11   0    2.52    6.95
  -2  11   0    9.82   15.10
  -2  11   0   -3.77    9.78
   2 -11   0    4.30   11.85
  -2 -11   0   26.43    7.22
   2 -11   0    0.41   10.09
  -2 -11   0   -1.59    9.16
   2  11   1 1796.48   47.54
  -2  11  -1 1701.27   46.75
   2  11   1 1773.52   44.04
  -2  11  -1 1789.10   49.21
   2 -11   1 1973.24   57.22
  -2 -11  -1 1777.60   41.31
   2 -11   1 1742.24   50.70
  -2 -11  -1 1911.36   49.88
   2  11   2 4251.84  119.25
  -2  11  -2 3983.16  150.80
   2  11   2 4078.12  144.54
  -2  11  -2 4275.96  140.98
   2 -11   2 4177.44  162.86
   2 -11   2 4475.27  152.83
  -2 -11  -2 4431.40  145.61
  -2 -11  -2 4154.02  120.21
   2  11   3   34.62    8.95
  -2  11  -3   32.66   11.02
   2  11   3   16.60    9.35
  -2  11  -3   31.12   18.40
   2 -11   3   48.80   19.25
   2 -11   3   47.90   12.98
  -2 -11  -3   37.49   11.10
  -2 -11  -3   38.80    5.83
   2  11   4 1360.42   26.33
  -2  11  -4 1282.32   36.74
  -2  11  -4 1424.58   40.90
   2 -11   4 1447.44   44.57
  -2 -11  -4 1355.05   31.66
  -2 -11  -4 1374.39   39.39
   2 -11   4 1301.08   40.85
   2  11   5    7.70    4.22
  -2  11  -5    3.06   10.24
  -2  11  -5    7.92   12.37
   2 -11   5   31.52   14.14
  -2 -11  -5    6.66    6.65
  -2 -11  -5   14.24   18.63
   2 -11   5   -2.43   13.17
   2  11   6 1243.11   21.89
  -2  11  -6 1116.00   34.37
  -2  11  -6 1321.25   52.86
   2 -11   6 1181.70   39.79
  -2 -11  -6 1248.81   38.35
  -2 -11  -6 1182.93   24.41
  -2  11  -7  410.20   28.38
  -2  11  -7  468.81   21.34
  -2 -11  -7  432.49   10.53
  -2 -11  -7  445.50    7.98
  -2 -11  -7  453.34   21.21
   2 -11   7  425.85   22.46
  -2  11  -8   60.08   12.90
  -2  11  -8   80.50   24.02
  -2 -11  -8   59.86    5.36
  -2 -11  -8   61.43    3.65
  -2 -11  -8   63.12   14.35
   2 -11   8   49.78   24.30
  -2  11  -9  109.88   14.53
  -2  11  -9  133.34   16.48
  -2 -11  -9  116.96    4.00
  -2 -11  -9  122.06    5.74
  -2 -11  -9  105.83   25.97
   2 -11   9  126.04   17.81
  -2  11 -10   23.89   22.79
  -2  11 -10   46.41   15.87
  -2 -11 -10   46.54    3.19
  -2 -11 -10   41.29    5.05
  -2 -11 -10   62.65   16.43
   2 -11  10   46.64   16.79
  -2  11 -11   -2.92   15.53
  -2  11 -11   -7.22   26.24
  -2 -11 -11    1.80    2.95
  -2 -11 -11    2.67    3.00
  -2 -11 -11   -3.80   27.36
   2 -11  11    5.99   16.72
  -2  11 -12  185.26   21.06
  -2  11 -12  200.89   21.85
  -2 -11 -12  157.12    4.79
  -2 -11 -12  164.52    5.07
  -2 -11 -12  185.23   21.77
   2 -11  12  165.38   21.36
  -2  11 -13  -30.45   19.20
  -2  11 -13   11.76   18.24
  -2 -11 -13    5.86    5.42
  -2 -11 -13    9.93    5.53
  -2 -11 -13   35.40   18.82
   2 -11  13    7.57   18.81
  -2  11 -14  -25.27   20.49
  -2  11 -14    3.88   19.66
  -2 -11 -14   10.12    5.86
  -2 -11 -14    3.94    6.25
  -2 -11 -14  -15.67   20.12
   2 -11  14   28.39   30.62
  -2  11 -15   31.47   20.27
  -2  11 -15   18.27   22.14
  -2 -11 -15    8.62    6.48
  -2 -11 -15   12.22    4.31
   2 -11  15  -15.16   20.44
  -2  11 -16   69.32   21.38
  -2  11 -16   32.34   39.68
  -2 -11 -16   11.52    7.28
  -2 -11 -16   20.86    4.73
   2 -11  16   28.72   21.59
  -2  11 -17  -23.52   22.39
  -2  11 -17   -6.68   26.68
  -2 -11 -17   -1.34    4.50
  -2 -11 -17    1.39    7.27
   2 -11  17   -8.56   21.74
  -2  11 -18   19.80   23.50
  -2  11 -18   11.60   28.31
  -2 -11 -18    4.32    7.40
  -2 -11 -18    8.50    7.38
   2 -11  18    7.58   21.74
  -2  11 -19    1.43   24.56
  -2  11 -19   38.62   27.74
  -2 -11 -19   -3.36    4.53
  -2 -11 -19    3.17    4.39
   2 -11  19   -1.46   24.03
  -2  11 -20   17.78   30.21
  -2  11 -20  -16.19   19.14
   2 -11  20   21.91   24.75
  -2  11 -21  -38.34   20.58
  -2  11 -21   30.01   34.11
   2  12 -20  -33.61   47.64
   2  12 -20   -6.28   47.29
   2 -12 -20  -11.01   13.28
   2 -12 -20   -0.82   26.95
   2 -12 -20    2.92   14.58
  -2 -12  20  -35.25   24.78
   2  12 -19   18.91   43.84
   2  12 -19   11.50   29.63
   2 -12 -19   -3.68   13.26
   2 -12 -19   -4.07   25.64
   2 -12 -19   -0.41   14.31
  -2 -12  19   -1.74   38.72
   2  12 -18   71.30   26.02
   2  12 -18   40.82   28.62
   2 -12 -18   43.60   15.34
   2 -12 -18   17.54   25.79
   2 -12 -18   36.79   21.27
  -2 -12  18   54.80   23.99
   2  12 -17  -13.59   22.93
   2  12 -17  -33.67   25.15
   2 -12 -17   14.31   13.77
   2 -12 -17  -14.11   36.28
   2 -12 -17   29.77   19.53
  -2 -12  17  -22.26   21.43
   2  12 -16   -1.77   20.91
   2  12 -16    5.32   23.49
   2 -12 -16   26.05   21.28
   2 -12 -16   -2.89   23.27
   2 -12 -16   -1.07   19.83
  -2 -12  16    2.00   20.35
   2  12 -15   18.39   18.85
   2  12 -15    7.79   21.58
   2 -12 -15   -2.99   13.34
   2 -12 -15    5.43   22.01
   2 -12 -15    4.90   18.83
  -2 -12  15    7.81   20.66
   2  12 -14  106.31   20.33
   2  12 -14  123.99   23.87
   2 -12 -14  120.20   14.74
   2 -12 -14   98.73   24.56
   2 -12 -14  108.00   12.92
  -2 -12  14  122.72   23.23
   2  12 -13    9.44   16.31
   2  12 -13   28.37   21.14
   2 -12 -13   52.86   20.26
   2 -12 -13   62.64   33.00
   2 -12 -13   22.72   11.23
  -2 -12  13   10.61   19.32
   2  12 -12  809.13   45.95
   2  12 -12  887.27   42.52
   2 -12 -12  855.67   30.99
   2 -12 -12  823.36   42.08
   2 -12 -12  851.50   27.10
  -2 -12  12  781.02   38.66
   2  12 -11  339.33   19.38
   2  12 -11  325.57   26.13
   2 -12 -11  374.04   26.55
   2 -12 -11  352.43   27.10
   2 -12 -11  330.60   15.90
  -2 -12  11  258.12   38.43
   2  12 -10   19.21   12.31
   2  12 -10   41.44   17.18
   2 -12 -10   34.87   11.89
   2 -12 -10   45.24   18.43
   2 -12 -10    6.72   15.90
  -2 -12  10   17.20   16.97
   2  12  -9  208.27   14.90
   2  12  -9  254.22   20.18
   2 -12  -9  226.69   15.87
   2 -12  -9  234.69   22.12
   2 -12  -9  262.81   13.26
  -2 -12   9  231.74   19.92
   2  12  -8   25.67   11.02
   2  12  -8   27.15   15.74
   2 -12  -8   46.95   11.39
   2 -12  -8   30.05   16.32
   2 -12  -8   27.68    9.43
  -2 -12   8   14.81   14.74
  -2  12   7   -5.14    9.88
   2  12  -7   20.41   22.03
   2  12  -7    5.93   10.03
   2 -12  -7    6.34   10.66
   2 -12  -7  -31.08   14.89
  -2 -12   7   -0.89   12.95
  -2  12   6  222.24   13.64
   2  12  -6  240.41   16.78
  -2  12   6  198.06   16.47
   2  12  -6  211.84   13.06
   2 -12  -6  234.57   14.46
  -2 -12   6  179.61   24.44
   2 -12  -6  218.14   29.69
  -2  12   5  366.59   23.33
   2  12  -5  375.68   17.93
  -2  12   5  359.62   18.45
   2  12  -5  317.32   14.24
   2 -12  -5  350.04   16.91
  -2 -12   5  335.54   17.88
   2 -12  -5  360.10   21.41
  -2 -12   5  392.59   17.39
  -2  12   4  254.79   13.67
   2  12  -4  252.25   14.57
  -2  12   4  211.59   15.41
   2  12  -4  237.83   12.30
   2 -12  -4  232.40   14.48
  -2 -12   4  222.71   15.22
   2 -12  -4  248.99   19.09
  -2 -12   4  269.56   22.98
   2  12  -3  835.04   23.45
   2  12  -3  894.36   26.58
  -2  12   3  884.89   26.96
  -2  12   3  815.40   27.21
   2 -12  -3  900.87   31.92
  -2 -12   3  840.09   26.26
   2 -12  -3  853.50   37.47
  -2 -12   3  934.19   27.46
   2  12  -2  926.95   25.16
   2  12  -2  948.60   25.82
  -2  12   2  941.02   27.37
  -2  12   2  857.93   27.70
   2 -12  -2  988.53   48.02
  -2 -12   2  910.40   26.67
   2 -12  -2  909.82   29.17
  -2 -12   2 1006.73   28.08
   2  12  -1  624.45   19.00
   2  12  -1  649.84   18.67
  -2  12   1  639.83   31.43
  -2  12   1  635.01   31.99
   2 -12  -1  688.27   26.84
  -2 -12   1  613.32   19.46
   2 -12  -1  638.79   22.89
  -2 -12   1  675.47   22.05
   2  12   0  818.94   20.45
  -2  12   0  774.40   24.99
   2  12   0  786.89   22.81
  -2  12   0  835.62   36.35
   2 -12   0  880.82   30.86
  -2 -12   0  784.64   21.16
   2 -12   0  827.59   26.85
  -2 -12   0  869.00   26.24
   2  12   1   15.35    6.82
  -2  12  -1   12.98   10.46
   2  12   1    0.91    9.11
  -2  12  -1   15.97   17.97
   2 -12   1   20.46   13.22
  -2 -12  -1    9.77    7.31
   2 -12   1   -2.27   11.25
  -2 -12  -1  -14.93   10.63
   2  12   2  113.99    7.75
  -2  12  -2  112.71   12.21
   2  12   2  128.02   16.89
  -2  12  -2  161.25   20.75
   2 -12   2  123.36   15.62
  -2 -12  -2  113.15    8.24
   2 -12   2  110.73   14.31
  -2 -12  -2  119.82   12.80
   2  12   3   45.06    6.30
  -2  12  -3   22.08   11.20
   2  12   3   46.12    9.94
  -2  12  -3   36.44   12.31
   2 -12   3   53.23   13.02
   2 -12   3    3.69   22.84
  -2 -12  -3   45.48   18.90
  -2 -12  -3   45.19    6.18
   2  12   4    7.92    5.42
  -2  12  -4    9.25   10.93
  -2  12  -4   -2.57   12.57
   2 -12   4    4.09   13.65
  -2 -12  -4   13.11    8.61
  -2 -12  -4    5.60   11.43
   2 -12   4   -6.21   21.00
   2  12   5  433.60   14.72
  -2  12  -5  423.87   19.09
  -2  12  -5  467.24   22.61
   2 -12   5  491.17   23.83
  -2 -12  -5  440.21   10.58
  -2 -12  -5  459.90   21.17
   2 -12   5  458.27   22.73
   2  12   6  587.75   15.76
  -2  12  -6  507.56   22.21
  -2  12  -6  592.96   26.67
   2 -12   6  540.29   26.07
  -2 -12  -6  583.60   36.36
  -2 -12  -6  532.56   11.01
   2  12   7  248.42    9.85
  -2  12  -7  272.56   17.28
  -2  12  -7  312.95   20.62
   2 -12   7  279.76   20.71
  -2 -12  -7  286.76   19.32
  -2 -12  -7  268.39    6.93
  -2  12  -8  205.18   25.85
  -2  12  -8  219.34   18.31
  -2 -12  -8  209.61    7.89
  -2 -12  -8  225.30    5.88
  -2 -12  -8  196.78   18.79
   2 -12   8  201.17   30.60
  -2  12  -9  139.77   16.62
  -2  12  -9  177.48   28.13
  -2 -12  -9  154.25    7.02
  -2 -12  -9  170.37    7.32
  -2 -12  -9  185.73   18.76
   2 -12   9  189.01   19.93
  -2  12 -10  112.53   16.87
  -2  12 -10  103.81   18.50
  -2 -12 -10  100.06    6.11
  -2 -12 -10  108.01    6.20
  -2 -12 -10  123.03   19.04
   2 -12  10  101.13   19.14
  -2  12 -11  496.06   27.53
  -2  12 -11  579.09   30.28
   2 -12  11  535.91   45.44
  -2 -12 -11  556.84   30.22
  -2 -12 -11  506.78   11.61
  -2  12 -12   17.84   27.89
  -2  12 -12   -2.16   18.58
  -2 -12 -12    1.80    2.97
  -2 -12 -12    5.81    5.12
  -2 -12 -12   14.53   18.18
   2 -12  12    5.55   18.37
  -2  12 -13  -24.07   19.14
  -2  12 -13   23.57   32.30
  -2 -12 -13    2.72    3.24
  -2 -12 -13    5.50    5.41
  -2 -12 -13  -26.51   19.05
   2 -12  13    1.70   18.59
  -2  12 -14   71.29   20.53
  -2  12 -14   55.58   21.14
  -2 -12 -14   38.50    3.66
  -2 -12 -14   37.67    4.02
  -2 -12 -14   37.60   21.40
   2 -12  14   43.63   21.38
  -2  12 -15   54.46   40.09
  -2  12 -15  115.17   23.03
  -2 -12 -15   74.98    4.34
  -2 -12 -15   82.11    6.82
  -2 -12 -15   56.85   24.78
   2 -12  15   84.66   23.43
  -2  12 -16  118.61   26.89
  -2  12 -16  123.01   25.23
  -2 -12 -16   88.72    4.96
  -2 -12 -16   82.39    7.22
  -2 -12 -16  118.97   26.10
   2 -12  16  120.26   38.89
  -2  12 -17   27.36   27.27
  -2  12 -17   28.43   23.34
  -2 -12 -17   13.60    6.11
  -2 -12 -17   22.70    6.04
  -2 -12 -17   27.30   23.84
   2 -12  17    7.96   23.17
  -2  12 -18   36.16   25.65
  -2  12 -18   68.29   30.11
   2 -12  18   11.87   24.96
  -2 -12 -18   37.25   26.44
  -2  12 -19  116.33   28.64
  -2  12 -19   91.76   32.49
   2 -12  19   82.99   28.79
  -2 -12 -19   96.77   28.72
  -2  12 -20   12.20   27.51
  -2  12 -20   37.78   31.45
   2 -12  20   34.53   27.50
  -2 -12 -20   22.71   28.19
   2  13 -20   24.64   20.69
   2  13 -20  -27.46   33.31
   2 -13 -20   -0.62   12.84
   2 -13 -20  -18.50   27.84
   2 -13 -20   -0.39   14.17
  -2 -13  20    0.11   28.26
   2  13 -19   38.29   27.84
   2  13 -19  -20.44   30.89
   2 -13 -19   -1.61   13.44
   2 -13 -19   -0.30   26.58
   2 -13 -19   19.67   13.96
  -2 -13  19   17.44   25.28
   2  13 -18   20.29   41.50
   2  13 -18    7.42   29.41
   2 -13 -18   11.63   13.20
   2 -13 -18   -1.66   24.99
   2 -13 -18    6.06   12.43
  -2 -13  18    1.35   23.76
   2  13 -17    2.27   23.29
   2  13 -17   29.08   43.62
   2 -13 -17   -2.42   14.52
   2 -13 -17   23.81   24.37
   2 -13 -17   25.52   12.52
  -2 -13  17   63.01   36.54
   2  13 -16   22.00   20.32
   2  13 -16   10.73   40.72
   2 -13 -16   21.59   22.88
   2 -13 -16    0.38   25.94
   2 -13 -16   17.87   12.85
  -2 -13  16    5.63   23.53
   2  13 -15   -5.64   19.35
   2  13 -15    8.10   24.16
   2 -13 -15    2.86   13.34
   2 -13 -15    8.77   37.12
   2 -13 -15   -0.36   11.84
  -2 -13  15  -13.96   22.34
   2  13 -14   52.26   29.22
   2  13 -14   45.36   22.64
   2 -13 -14   31.38   13.84
   2 -13 -14   33.57   23.42
   2 -13 -14   60.02   11.94
  -2 -13  14    5.63   22.74
   2  13 -13   37.89   15.95
   2  13 -13   14.36   21.23
   2 -13 -13   37.70   21.73
   2 -13 -13   51.22   21.70
   2 -13 -13   28.77   11.74
  -2 -13  13   53.77   21.23
   2  13 -12  183.49   18.05
   2  13 -12  206.06   26.12
   2 -13 -12  197.82   16.64
   2 -13 -12  254.57   41.23
   2 -13 -12  216.91   21.47
  -2 -13  12  159.26   24.46
   2  13 -11   -2.82   13.02
   2  13 -11  -24.02   31.46
   2 -13 -11   14.18   19.91
   2 -13 -11   -9.58   19.59
   2 -13 -11   -0.50   10.08
  -2 -13  11   -4.26   17.83
   2  13 -10  668.97   38.84
   2  13 -10  763.93   53.34
   2 -13 -10  674.25   26.21
   2 -13 -10  712.11   55.40
   2 -13 -10  694.19   23.17
  -2 -13  10  683.11   33.67
   2  13  -9  726.64   27.76
   2  13  -9  829.55   36.28
   2 -13  -9  745.14   28.09
   2 -13  -9  851.57   39.71
   2 -13  -9  809.71   24.61
  -2 -13   9  730.41   51.23
  -2  13   8   57.14   11.66
   2  13  -8   72.29   16.34
   2  13  -8   55.95   12.76
   2 -13  -8   69.12   20.40
   2 -13  -8   84.23   18.81
  -2 -13   8   76.87   16.11
  -2  13   7   92.90   11.84
   2  13  -7  118.12   16.56
   2  13  -7   85.34   12.60
   2 -13  -7   97.05   12.99
   2 -13  -7   91.17   18.05
  -2 -13   7   67.82   15.74
  -2  13   6  367.01   21.13
  -2  13   6  410.15   24.98
   2  13  -6  349.01   16.29
   2 -13  -6  396.91   23.35
  -2 -13   6  360.63   20.83
   2 -13  -6  384.66   18.08
  -2  13   5 1385.18   38.94
   2  13  -5 1350.86   42.58
  -2  13   5 1237.41   40.26
   2  13  -5 1202.66   35.17
   2 -13  -5 1277.82   38.95
  -2 -13   5 1294.18   41.81
   2 -13  -5 1369.00   49.03
  -2 -13   5 1415.07   44.13
   2  13  -4   85.62   10.99
   2  13  -4   86.77   12.88
  -2  13   4   98.08   11.88
  -2  13   4   73.80   14.30
   2 -13  -4   94.15   17.05
  -2 -13   4  108.37   21.02
   2 -13  -4   89.47   20.10
  -2 -13   4   95.72   21.25
   2  13  -3  188.40   12.56
   2  13  -3  210.13   13.18
  -2  13   3  203.76   14.15
  -2  13   3  196.13   15.88
   2 -13  -3  233.95   19.16
  -2 -13   3  204.95   14.29
   2 -13  -3  209.64   14.72
  -2 -13   3  219.02   15.51
   2  13  -2   93.02   10.70
   2  13  -2   85.15   10.63
  -2  13   2   95.21   12.18
  -2  13   2   92.83   13.42
   2 -13  -2   85.29   16.82
  -2 -13   2  102.96   11.53
   2 -13  -2   87.93   13.21
  -2 -13   2   88.91   13.29
   2  13  -1 3539.53  123.11
  -2  13   1 3320.76  109.35
   2  13  -1 3300.49  102.70
  -2  13   1 3608.90  135.43
   2 -13  -1 3769.97  129.90
  -2 -13   1 3426.08  108.23
   2 -13  -1 3491.72  116.93
  -2 -13   1 3717.76  120.74
   2  13   0  218.58   17.63
  -2  13   0  237.46   24.77
   2  13   0  206.76   12.84
  -2  13   0  252.89   24.14
   2 -13   0  235.97   19.04
  -2 -13   0  213.96   12.52
   2 -13   0  203.35   15.90
  -2 -13   0  246.68   15.45
   2  13   1   15.38    7.45
  -2  13  -1    7.85   19.17
   2  13   1   10.77    9.56
  -2  13  -1   -1.57   11.89
   2 -13   1    1.95   14.47
  -2 -13  -1   13.43    7.91
   2 -13   1   -0.78   19.68
  -2 -13  -1   12.79   12.11
   2  13   2   72.23    7.94
  -2  13  -2   75.92   13.13
   2  13   2   53.21   10.89
  -2  13  -2   77.44   13.94
   2 -13   2   61.62   13.85
   2 -13   2   93.73   15.56
  -2 -13  -2   81.51   13.22
  -2 -13  -2   76.84    8.07
   2  13   3  179.39    9.03
  -2  13  -3  158.22   15.09
   2  13   3  169.27   20.02
  -2  13  -3  190.64   16.61
   2 -13   3  179.69   16.51
   2 -13   3  203.65   29.17
  -2 -13  -3  209.62   15.70
  -2 -13  -3  178.22    8.95
   2  13   4  245.72    9.73
  -2  13  -4  197.91   26.58
  -2  13  -4  227.19   18.35
   2 -13   4  236.23   32.24
  -2 -13  -4  230.73   13.44
  -2 -13  -4  277.99   17.39
   2 -13   4  211.08   18.51
   2  13   5 2464.58   57.24
  -2  13  -5 2252.60   92.86
  -2  13  -5 2467.46   82.34
   2 -13   5 2492.64   86.02
  -2 -13  -5 2268.99   53.77
  -2 -13  -5 2424.84   80.29
   2 -13   5 2330.80  100.51
   2  13   6  247.64    8.40
  -2  13  -6  217.45   17.91
  -2  13  -6  241.53   20.32
   2 -13   6  238.58   19.81
  -2 -13  -6  251.56   19.16
  -2 -13  -6  226.93   11.11
   2  13   7  497.40   14.27
  -2  13  -7  464.84   22.14
  -2  13  -7  513.39   26.32
   2 -13   7  477.36   26.36
  -2 -13  -7  498.76   36.80
  -2 -13  -7  465.29   10.52
  -2  13  -8  250.93   18.58
  -2  13  -8  288.28   20.94
  -2 -13  -8  254.33    7.15
  -2 -13  -8  281.03    7.01
  -2 -13  -8  296.99   21.33
   2 -13   8  240.39   22.85
  -2  13  -9  194.28   18.17
  -2  13  -9  226.05   20.77
  -2 -13  -9  203.22    8.43
  -2 -13  -9  223.12    6.14
  -2 -13  -9  210.22   20.74
   2 -13   9  210.74   22.64
  -2  13 -10   35.96   14.85
  -2  13 -10   13.70   27.90
  -2 -13 -10   22.67    5.77
  -2 -13 -10   21.77    3.85
  -2 -13 -10   32.22   17.79
   2 -13  10   35.88   19.19
  -2  13 -11  100.47   18.27
  -2  13 -11  113.87   21.17
  -2 -13 -11  104.09    4.24
  -2 -13 -11  114.42    4.62
  -2 -13 -11  125.74   21.28
   2 -13  11   92.55   32.40
  -2  13 -12  252.32   23.17
  -2  13 -12  273.81   25.46
  -2 -13 -12  217.00    5.61
  -2 -13 -12  232.82    8.08
  -2 -13 -12  245.00   25.54
   2 -13  12  216.53   25.67
  -2  13 -13  150.78   21.90
  -2  13 -13  162.12   23.73
   2 -13  13  153.97   24.54
  -2 -13 -13  187.41   39.29
  -2 -13 -13  144.27    7.08
  -2  13 -14  246.96   40.35
  -2  13 -14  217.58   26.57
   2 -13  14  189.06   26.11
  -2 -13 -14  217.35   27.97
  -2 -13 -14  180.69    7.44
  -2  13 -15   67.42   23.97
  -2  13 -15   90.10   23.78
  -2 -13 -15   54.64    5.29
  -2 -13 -15   56.81    3.86
  -2 -13 -15   77.32   24.90
   2 -13  15   60.66   23.93
  -2  13 -16   11.95   24.47
  -2  13 -16   23.08   37.93
  -2 -13 -16   11.38    4.48
  -2 -13 -16   -1.91    4.81
  -2 -13 -16  -15.67   23.45
   2 -13  16   43.50   38.48
  -2  13 -17  -22.14   27.76
  -2  13 -17   94.47   40.08
  -2 -13 -17    9.36    2.87
  -2 -13 -17   12.75    4.34
  -2 -13 -17   -0.55   39.71
   2 -13  17    9.82   25.19
  -2  13 -18   42.56   41.98
  -2  13 -18   -7.26   45.08
   2 -13  18    6.43   42.38
  -2 -13 -18   42.63   42.55
  -2  13 -19   -3.72   43.90
  -2  13 -19   45.53   48.11
   2 -13  19   -6.48   27.83
  -2 -13 -19   52.74   28.17
   2  14 -19  -25.46   19.84
   2  14 -19  -18.42   33.38
   2 -14 -19    8.59   12.83
   2 -14 -19   20.94   27.31
   2 -14 -19   -2.58   13.55
  -2 -14  19   51.21   25.70
   2  14 -18   -4.10   25.41
   2  14 -18   76.75   32.56
   2 -14 -18   33.48   13.56
   2 -14 -18  -11.18   43.73
   2 -14 -18    6.44   13.89
  -2 -14  18   21.53   24.73
   2  14 -17   11.90   22.66
   2  14 -17   45.88   30.15
   2 -14 -17   13.52   20.40
   2 -14 -17    5.63   25.57
   2 -14 -17   26.54   12.97
  -2 -14  17  -10.68   24.07
   2  14 -16   31.48   20.85
   2  14 -16   -1.82   27.11
   2 -14 -16   10.73   14.55
   2 -14 -16    5.38   23.87
   2 -14 -16    2.56   19.30
  -2 -14  16  -12.93   23.15
   2  14 -15    0.14   19.98
   2  14 -15   24.57   23.65
   2 -14 -15  -12.80   14.19
   2 -14 -15  -12.39   24.19
   2 -14 -15    7.44   19.58
  -2 -14  15   10.90   21.56
   2  14 -14    0.39   17.26
   2  14 -14    1.63   22.76
   2 -14 -14   16.21   13.79
   2 -14 -14   33.85   37.11
   2 -14 -14   -1.61   18.91
  -2 -14  14    6.06   22.23
   2  14 -13  234.50   20.90
   2  14 -13  253.86   27.62
   2 -14 -13  235.54   18.50
   2 -14 -13  246.36   30.49
   2 -14 -13  280.25   15.96
  -2 -14  13  213.28   27.29
   2  14 -12   -3.96   14.39
   2  14 -12    9.77   21.13
   2 -14 -12   -0.59   13.29
   2 -14 -12   20.00   22.01
   2 -14 -12   10.06   11.11
  -2 -14  12  -13.51   30.97
   2  14 -11   40.52   14.56
   2  14 -11   67.47   20.91
   2 -14 -11   43.39   13.79
   2 -14 -11   21.91   36.08
   2 -14 -11   39.84   11.31
  -2 -14  11   -4.76   19.78
   2  14 -10   52.91   14.15
   2  14 -10   51.92   20.45
   2 -14 -10   60.44   13.43
   2 -14 -10   49.21   22.03
   2 -14 -10   40.86   18.24
  -2 -14  10   41.50   19.55
   2  14  -9  236.94   17.74
   2  14  -9  255.70   24.39
   2 -14  -9  233.43   17.04
   2 -14  -9  190.88   26.67
   2 -14  -9  228.25   14.57
  -2 -14   9  230.11   23.71
  -2  14   8  401.53   18.70
   2  14  -8  448.54   39.94
   2  14  -8  377.77   20.47
   2 -14  -8  352.14   20.02
   2 -14  -8  400.38   29.97
  -2 -14   8  389.90   25.41
  -2  14   7  865.87   38.77
   2  14  -7  861.26   34.86
   2  14  -7  836.44   40.82
   2 -14  -7  818.67   29.65
   2 -14  -7  892.66   41.21
  -2 -14   7  764.22   48.93
  -2  14   6   30.99   11.52
   2  14  -6   29.43   14.79
  -2  14   6   33.41   15.35
   2  14  -6   40.59   19.19
   2 -14  -6   34.33   12.31
  -2 -14   6   20.00   15.13
   2 -14  -6   30.08   18.18
  -2  14   5   22.51   11.80
   2  14  -5   26.17   21.55
  -2  14   5   25.74   14.50
   2  14  -5   11.45   17.92
   2 -14  -5   42.12   19.79
  -2 -14   5   26.13   13.72
   2 -14  -5   32.89   26.97
  -2 -14   5   47.48   22.23
   2  14  -4  122.21   19.20
   2  14  -4  131.50   13.75
  -2  14   4  119.17   13.50
  -2  14   4  123.69   15.27
   2 -14  -4  128.15   18.35
  -2 -14   4   96.65   14.83
   2 -14  -4  104.87   13.86
  -2 -14   4  122.31   15.23
   2  14  -3  104.49   19.33
   2  14  -3  118.20   13.14
  -2  14   3  122.54   13.00
  -2  14   3  110.48   15.00
   2 -14  -3   84.74   17.68
  -2 -14   3  111.13   13.89
   2 -14  -3  102.43   14.34
  -2 -14   3  113.56   14.81
   2  14  -2   84.52   11.65
   2  14  -2   87.72   12.11
  -2  14   2   84.41   13.05
  -2  14   2   84.78   14.68
   2 -14  -2  103.23   17.32
  -2 -14   2   98.90   19.49
   2 -14  -2   92.42   13.83
  -2 -14   2  102.82   14.19
   2  14  -1  722.68   22.13
  -2  14   1  700.19   27.39
   2  14  -1  685.96   23.68
  -2  14   1  752.63   37.46
   2 -14  -1  773.50   32.13
  -2 -14   1  724.28   23.52
   2 -14  -1  735.99   38.16
  -2 -14   1  783.45   38.51
   2  14   0   28.97    9.38
  -2  14   0   28.51   13.39
   2  14   0   40.92   11.13
  -2  14   0   36.68   12.96
   2 -14   0   26.76   15.78
  -2 -14   0   18.91    9.61
   2 -14   0   23.05   13.15
  -2 -14   0   29.77   12.88
   2  14   1   68.45   14.27
  -2  14  -1   74.15   13.78
   2  14   1   48.77   11.36
  -2  14  -1   56.21   14.04
   2 -14   1   73.34   16.66
  -2 -14  -1   65.17    9.56
   2 -14   1   91.55   14.82
  -2 -14  -1   64.57   14.17
   2  14   2   53.41    8.36
  -2  14  -2   45.09   13.64
   2  14   2   43.71   11.98
  -2  14  -2   48.05   13.77
   2 -14   2   58.59   16.39
  -2 -14  -2   42.10    8.66
   2 -14   2   63.76   15.15
  -2 -14  -2   52.37   13.85
   2  14   3  181.35    9.82
  -2  14  -3  176.76   16.34
   2  14   3  156.90   22.00
  -2  14  -3  172.07   16.91
   2 -14   3  173.68   17.59
   2 -14   3  165.87   19.26
  -2 -14  -3  197.44   16.72
  -2 -14  -3  150.43    9.73
   2  14   4   -9.80    6.89
  -2  14  -4    0.61   12.19
  -2  14  -4    9.65   23.47
   2 -14   4   -1.20   26.55
  -2 -14  -4   -3.04    6.63
  -2 -14  -4   28.24   13.64
   2 -14   4    2.22   13.97
   2  14   5  427.48   12.10
  -2  14  -5  363.18   21.02
  -2  14  -5  429.23   23.76
   2 -14   5  447.00   40.25
  -2 -14  -5  357.13   11.45
  -2 -14  -5  415.75   22.90
   2 -14   5  425.31   24.43
   2  14   6   31.80   10.14
  -2  14  -6   28.06   14.05
  -2  14  -6   22.08   16.48
   2 -14   6   41.65   29.88
  -2 -14  -6   35.74    6.27
  -2 -14  -6   40.72   15.52
   2 -14   6   35.60   16.50
   2  14   7    1.19    5.44
  -2  14  -7  -12.77   13.41
  -2  14  -7   11.55   16.74
   2 -14   7   19.81   16.77
  -2 -14  -7   -3.73   15.78
  -2 -14  -7   -6.56    5.19
  -2  14  -8   24.57   14.16
  -2  14  -8   22.91   28.75
   2 -14   8   -1.29   17.71
  -2 -14  -8   30.08    4.84
  -2 -14  -8   26.36    4.88
  -2  14  -9   54.33   15.67
  -2  14  -9   63.87   18.59
  -2 -14  -9   53.63    4.91
  -2 -14  -9   63.05    4.83
  -2 -14  -9   57.98   18.85
   2 -14   9   66.47   19.65
  -2  14 -10   67.94   16.84
  -2  14 -10   58.13   20.30
  -2 -14 -10   67.03    6.71
  -2 -14 -10   67.86    4.76
  -2 -14 -10   67.69   20.26
   2 -14  10   63.94   20.09
  -2  14 -11   28.65   17.83
  -2  14 -11   48.91   20.79
  -2 -14 -11   48.72    4.02
  -2 -14 -11   55.41    6.60
  -2 -14 -11   31.88   20.33
   2 -14  11   56.15   32.65
  -2  14 -12  161.75   20.51
  -2  14 -12  207.32   24.01
  -2 -14 -12  167.13    7.04
  -2 -14 -12  173.36    5.53
  -2 -14 -12  231.48   39.61
   2 -14  12  174.53   25.47
  -2  14 -13   23.78   30.64
  -2  14 -13   10.01   21.06
  -2 -14 -13    1.86    2.97
  -2 -14 -13    5.43    5.09
  -2 -14 -13   -3.46   21.63
   2 -14  13   12.59   21.35
  -2  14 -14   31.05   20.43
  -2  14 -14    0.36   24.19
  -2 -14 -14   19.54    4.23
  -2 -14 -14   13.12    4.81
  -2 -14 -14   35.69   23.35
   2 -14  14   30.85   23.16
  -2  14 -15  305.18   33.05
  -2  14 -15  286.61   30.19
   2 -14  15  247.77   29.44
  -2 -14 -15  307.87   33.17
  -2  14 -16   34.62   24.40
  -2  14 -16   40.44   25.34
  -2 -14 -16   18.72    3.37
  -2 -14 -16   12.50    3.78
  -2 -14 -16   -0.71   25.63
   2 -14  16  -20.35   23.40
  -2  14 -17  262.12   32.90
  -2  14 -17  244.74   32.19
   2 -14  17  249.35   34.61
  -2 -14 -17  209.74   35.28
  -2  14 -18  -17.39   26.66
  -2  14 -18    0.39   30.21
   2 -14  18   18.87   42.50
  -2 -14 -18   16.38   28.15
  -2  14 -19   31.28   28.06
  -2  14 -19   39.04   30.13
   2 -14  19   28.21   29.04
  -2 -14 -19   46.95   30.02
   2 -15 -19    7.08   20.78
   2  15 -18   -5.97   25.19
   2 -15 -18   -9.77   12.84
   2 -15 -18   -9.10   27.60
   2 -15 -18  -13.93   21.19
  -2 -15  18   64.41   42.03
   2  15 -17   24.46   22.61
   2  15 -17  -42.29   49.87
   2 -15 -17    5.39   19.91
   2 -15 -17    0.81   26.03
   2 -15 -17   -2.06   12.78
  -2 -15  17   -5.35   25.15
   2  15 -16   18.79   20.41
   2  15 -16    3.76   26.34
   2 -15 -16  -15.67   14.54
   2 -15 -16   -8.51   40.00
   2 -15 -16    1.39   12.85
  -2 -15  16   -9.44   23.78
   2  15 -15   29.89   19.15
   2  15 -15   24.31   24.49
   2 -15 -15   24.23   14.93
   2 -15 -15   52.31   24.34
   2 -15 -15   14.02   12.69
  -2 -15  15   11.60   34.19
   2  15 -14    8.93   17.24
   2  15 -14   12.51   23.26
   2 -15 -14   16.14   14.27
   2 -15 -14    6.68   25.67
   2 -15 -14   29.04   12.74
  -2 -15  14   36.64   22.84
   2  15 -13   41.29   27.42
   2  15 -13   17.60   38.56
   2 -15 -13   62.35   14.44
   2 -15 -13   12.33   25.71
   2 -15 -13   57.41   12.57
  -2 -15  13   50.60   23.01
   2  15 -12   22.93   15.41
   2 -15 -12    2.51   13.77
   2 -15 -12   17.61   24.51
   2 -15 -12    6.69   11.84
  -2 -15  12   57.15   20.90
   2  15 -11  185.91   28.91
   2  15 -11  218.54   39.94
   2 -15 -11  216.73   18.15
   2 -15 -11  241.21   30.15
   2 -15 -11  231.39   22.80
  -2 -15  11  238.64   24.98
   2  15 -10  304.99   20.25
   2  15 -10  346.18   29.16
   2 -15 -10  324.78   19.97
   2 -15 -10  356.10   30.51
   2 -15 -10  338.88   16.85
  -2 -15  10  327.57   27.36
   2  15  -9  835.26   32.84
   2  15  -9  986.32   44.15
   2 -15  -9  889.82   33.35
   2 -15  -9  939.95   48.37
   2 -15  -9  920.83   28.92
  -2 -15   9  859.22   40.41
  -2  15   8  280.03   26.68
   2  15  -8  292.91   24.68
   2  15  -8  262.17   28.97
   2 -15  -8  281.81   18.41
   2 -15  -8  255.14   28.82
  -2 -15   8  252.70   24.03
  -2  15   7  134.68   14.75
   2  15  -7  138.67   30.42
   2  15  -7  124.33   16.32
   2 -15  -7  155.08   15.50
   2 -15  -7  118.33   38.81
  -2 -15   7  155.44   31.72
  -2  15   6  926.36   30.75
   2  15  -6  921.59   35.47
  -2  15   6  808.74   35.30
   2  15  -6  830.17   30.01
   2 -15  -6  788.99   43.31
  -2 -15   6  832.95   36.31
   2 -15  -6  932.86   44.34
  -2  15   5   86.43   14.17
   2  15  -5  115.26   16.55
  -2  15   5   97.88   16.79
   2  15  -5  111.05   13.78
   2 -15  -5   94.56   14.80
  -2 -15   5   96.93   16.14
   2 -15  -5   99.26   21.38
  -2 -15   5  138.40   28.29
   2  15  -4   30.57   12.57
   2  15  -4   58.68   14.02
  -2  15   4   62.18   13.40
  -2  15   4   40.73   15.26
   2 -15  -4   43.21   19.37
  -2 -15   4   39.25   14.00
   2 -15  -4   39.94   13.41
  -2 -15   4   56.81   15.59
   2  15  -3   93.72   13.35
   2  15  -3  100.43   13.81
  -2  15   3  113.30   14.44
  -2  15   3   79.48   14.79
   2 -15  -3  121.21   20.07
  -2 -15   3  106.39   14.34
   2 -15  -3   87.08   22.90
  -2 -15   3  104.46   16.67
   2  15  -2   -3.67   11.33
  -2  15   2   -5.52   13.49
   2  15  -2   -0.00   11.16
  -2  15   2    3.99   12.89
   2 -15  -2   -5.03   27.49
  -2 -15   2    7.49   18.50
   2 -15  -2   22.65   12.62
  -2 -15   2    8.23   13.65
   2  15  -1   16.96   10.74
  -2  15   1   23.93   13.55
   2  15  -1   22.65   11.80
  -2  15   1    5.45   14.21
  -2 -15   1   21.46   11.32
   2 -15  -1   28.40   13.85
  -2 -15   1   35.47   14.08
   2  15   0  382.78   16.23
  -2  15   0  352.30   20.67
   2  15   0  390.69   17.86
  -2  15   0  406.73   21.33
   2 -15   0  404.09   26.64
  -2 -15   0  372.31   16.48
   2 -15   0  390.48   21.45
  -2 -15   0  406.33   33.05
   2  15   1   32.97    9.26
  -2  15  -1    1.72   13.61
   2  15   1   21.27   11.88
  -2  15  -1   18.02   14.14
   2 -15   1   23.09   17.35
  -2 -15  -1   20.43    9.42
   2 -15   1   23.99   14.56
  -2 -15  -1    1.35   23.59
   2  15   2  411.57   15.16
  -2  15  -2  380.56   21.16
   2  15   2  382.80   18.98
  -2  15  -2  439.21   23.00
   2 -15   2  470.35   41.49
  -2 -15  -2  397.86   15.24
   2 -15   2  392.81   23.59
  -2 -15  -2  451.38   23.20
   2  15   3  124.56   14.87
  -2  15  -3   83.85   16.17
   2  15   3  124.72   23.10
  -2  15  -3  137.75   26.96
   2 -15   3  113.41   18.14
   2 -15   3   96.63   32.79
  -2 -15  -3  129.71   16.95
  -2 -15  -3  113.49   15.06
   2  15   4   38.72    8.02
  -2  15  -4   -1.65   23.40
  -2  15  -4   26.92   15.90
   2 -15   4   65.22   19.44
  -2 -15  -4   33.87    7.65
  -2 -15  -4   31.83   15.90
   2 -15   4   26.79   16.36
   2  15   5  281.76   11.12
  -2  15  -5  254.05   18.82
  -2  15  -5  262.39   21.57
   2 -15   5  299.47   25.60
  -2 -15  -5  260.85   15.13
  -2 -15  -5  278.44   33.40
   2 -15   5  255.29   22.52
   2  15   6  103.68    7.78
  -2  15  -6  105.20   16.23
  -2  15  -6  127.23   18.55
   2 -15   6  106.98   21.99
  -2 -15  -6   94.38    7.61
  -2 -15  -6   86.96   17.89
   2 -15   6  131.35   31.32
   2  15   7    8.16    9.79
  -2  15  -7   17.70   14.77
  -2  15  -7   15.99   16.82
   2 -15   7  -17.59   18.12
  -2 -15  -7   -2.44   16.91
  -2 -15  -7    5.73    5.62
   2  15   8    7.73    5.53
  -2  15  -8    7.46   14.69
  -2  15  -8   10.88   18.34
   2 -15   8   40.03   18.04
  -2 -15  -8    0.85   17.54
  -2 -15  -8   16.76    8.36
  -2  15  -9   -2.53   15.57
  -2  15  -9   18.85   30.63
  -2 -15  -9    2.35    4.70
  -2 -15  -9   -0.25    4.71
  -2 -15  -9   20.90   18.13
   2 -15   9  -19.94   18.53
  -2  15 -10   15.42   26.25
  -2  15 -10    1.94   19.15
  -2 -15 -10   -1.20    6.82
  -2 -15 -10   10.00    6.93
  -2 -15 -10    5.46   18.35
   2 -15  10   25.77   19.33
  -2  15 -11   74.87   17.52
  -2  15 -11   73.18   22.02
  -2 -15 -11   60.07    4.50
  -2 -15 -11   55.81    7.19
  -2 -15 -11   43.43   20.62
   2 -15  11   64.83   35.79
  -2  15 -12  129.46   32.49
  -2  15 -12  167.17   25.89
  -2 -15 -12  119.07    7.10
  -2 -15 -12  134.84    5.43
  -2 -15 -12  156.49   25.22
   2 -15  12  162.53   26.40
  -2  15 -13  123.05   22.60
  -2  15 -13  133.78   42.42
  -2 -15 -13  117.84    6.24
  -2 -15 -13  121.47    6.78
  -2 -15 -13  171.68   25.75
   2 -15  13  130.32   27.23
  -2  15 -14   30.27   21.74
  -2  15 -14   33.73   40.25
   2 -15  14   27.32   22.56
  -2 -15 -14   40.50   39.93
  -2 -15 -14   21.77    2.97
  -2  15 -15   60.78   27.57
  -2  15 -15   51.31   39.28
   2 -15  15   88.54   25.17
  -2 -15 -15   54.96   26.00
  -2  15 -16   48.77   28.76
  -2  15 -16    5.97   22.22
   2 -15  16   62.28   24.50
  -2 -15 -16    6.95   26.02
  -2  15 -17  151.05   30.14
  -2  15 -17   80.29   28.05
   2 -15  17   59.88   27.87
  -2 -15 -17  125.81   30.38
  -2  15 -18  -16.07   28.28
  -2  15 -18   38.27   26.43
   2 -15  18    8.12   28.29
  -2 -15 -18   17.54   29.05
   2  16 -18    7.39   29.22
   2  16 -18   44.85   33.89
   2 -16 -18   14.41   12.51
   2 -16 -18   21.71   28.64
   2 -16 -18  -12.03   12.73
  -2 -16  18  -12.58   44.20
   2  16 -17   18.26   23.41
   2  16 -17   -5.28   31.07
   2 -16 -17  -21.02   20.26
   2 -16 -17  -10.05   27.81
   2 -16 -17   11.89   12.92
  -2 -16  17   37.69   25.44
   2  16 -16   42.60   21.81
   2  16 -16   38.17   24.30
   2 -16 -16    8.31   13.36
   2 -16 -16  100.04   26.98
   2 -16 -16   30.02   13.32
  -2 -16  16   37.93   23.39
   2  16 -15   -2.59   31.40
   2  16 -15  -27.97   26.55
   2 -16 -15   28.32   14.42
   2 -16 -15   16.25   25.72
   2 -16 -15   32.50   12.15
  -2 -16  15   21.69   22.08
   2  16 -14   12.42   17.66
   2  16 -14   17.97   24.89
   2 -16 -14   36.59   23.11
   2 -16 -14    2.14   24.20
   2 -16 -14   15.48   11.56
  -2 -16  14    3.53   24.17
   2  16 -13   15.60   16.49
   2  16 -13   11.28   23.91
   2 -16 -13   36.17   13.96
   2 -16 -13   15.99   24.21
   2 -16 -13   -3.71   19.93
  -2 -16  13   19.94   23.74
   2  16 -12   30.94   16.30
   2  16 -12   69.61   23.12
   2 -16 -12   15.59   14.55
   2 -16 -12   43.36   26.42
   2 -16 -12   50.57   12.58
  -2 -16  12   84.15   22.66
   2  16 -11  117.75   17.22
   2  16 -11  136.60   23.63
   2 -16 -11  119.11   25.08
   2 -16 -11   91.36   28.51
   2 -16 -11  115.12   13.58
  -2 -16  11  126.82   24.45
   2  16 -10  278.09   20.97
   2  16 -10  357.13   28.28
   2 -16 -10  343.21   21.11
   2 -16 -10  344.87   33.98
   2 -16 -10  330.34   17.23
  -2 -16  10  318.33   44.07
   2  16  -9  -13.22   22.64
   2  16  -9  -20.04   31.56
   2 -16  -9   -4.33   21.91
   2 -16  -9   10.64   22.46
   2 -16  -9    7.36   11.08
  -2 -16   9   -9.50   19.06
  -2  16   8   -2.85   12.56
   2  16  -8   12.70   18.79
   2  16  -8   22.42   14.01
   2 -16  -8   17.00   14.05
   2 -16  -8    6.20   22.90
  -2 -16   8   16.55   17.68
  -2  16   7   49.53   13.73
   2  16  -7   54.26   18.58
   2  16  -7   42.51   14.84
   2 -16  -7   76.94   15.14
   2 -16  -7   63.34   23.45
  -2 -16   7   12.36   29.77
   2  16  -6  565.47   24.98
   2  16  -6  639.07   30.31
  -2  16   6  582.49   25.08
  -2  16   6  574.71   30.89
   2 -16  -6  635.01   37.83
  -2 -16   6  595.78   31.26
   2 -16  -6  600.76   27.38
  -2 -16   6  654.57   48.16
   2  16  -5   43.61   22.99
   2  16  -5   45.57   15.49
  -2  16   5   33.95   14.02
  -2  16   5   46.57   17.16
   2 -16  -5   15.19   22.28
  -2 -16   5   30.20   16.76
   2 -16  -5   29.80   14.35
  -2 -16   5   41.46   17.51
  -2  16   4    6.16   15.66
   2  16  -4   -1.65   14.96
  -2  16   4   17.37   13.58
   2 -16  -4   -4.42   20.29
  -2 -16   4    4.58   15.03
   2 -16  -4   -7.93   22.09
  -2 -16   4   -0.84   16.92
   2  16  -3  618.38   26.04
  -2  16   3  539.29   27.58
   2  16  -3  590.04   38.27
  -2  16   3  652.21   26.63
   2 -16  -3  669.27   36.20
  -2 -16   3  600.96   27.36
   2 -16  -3  625.79   27.85
  -2 -16   3  656.58   31.33
   2  16  -2   46.21   20.84
  -2  16   2   43.49   15.25
   2  16  -2   33.40   21.67
  -2  16   2   50.27   15.03
   2 -16  -2   60.48   20.64
  -2 -16   2   30.15   21.63
   2 -16  -2   46.11   15.30
  -2 -16   2   54.77   16.41
   2  16  -1   11.49   11.13
  -2  16   1   -2.13   14.26
   2  16  -1   11.11   20.07
  -2  16   1    4.28   13.45
   2 -16  -1  -16.69   19.25
  -2 -16   1    0.70   11.48
   2 -16  -1  -14.35   22.79
  -2 -16   1   -2.15   15.58
   2  16   0   20.92   10.52
  -2  16   0   33.97   23.61
   2  16   0   14.47   20.85
  -2  16   0   18.99   14.66
   2 -16   0   38.13   18.98
  -2 -16   0   25.01   11.10
   2 -16   0   16.87   15.18
  -2 -16   0    4.34   16.03
   2  16   1   45.07   10.44
  -2  16  -1   30.66   24.37
   2  16   1   53.26   21.40
  -2  16  -1   68.17   14.96
   2 -16   1   39.75   20.80
  -2 -16  -1   28.35   17.28
   2 -16   1   54.86   16.35
  -2 -16  -1   69.72   16.93
   2  16   2   -2.47   15.30
  -2  16  -2   21.15   14.50
   2  16   2   -4.08   21.71
  -2  16  -2    2.13   14.64
   2 -16   2  -13.94   31.86
  -2 -16  -2   13.83    9.58
   2 -16   2   15.72   16.03
  -2 -16  -2   13.12   15.96
   2  16   3  101.73   10.32
  -2  16  -3   88.98   16.41
   2  16   3   90.04   23.24
  -2  16  -3  114.55   17.91
   2 -16   3  112.63   34.12
  -2 -16  -3   91.81    9.84
   2 -16   3   97.98   18.96
  -2 -16  -3  113.99   17.91
   2  16   4   26.68   13.53
  -2  16  -4   22.27   15.05
   2  16   4   21.89   13.50
  -2  16  -4   18.56   16.32
   2 -16   4   16.59   27.77
   2 -16   4   30.08   19.53
  -2 -16  -4   24.29   16.43
  -2 -16  -4   18.16    8.31
   2  16   5  161.29    9.83
  -2  16  -5  155.97   18.16
  -2  16  -5  173.73   32.95
   2 -16   5  158.98   23.98
  -2 -16  -5  143.33    9.61
  -2 -16  -5  156.19   20.07
   2 -16   5  163.45   21.17
   2  16   6   -2.93    7.29
  -2  16  -6    5.68   24.11
  -2  16  -6   -2.85   17.44
   2 -16   6    5.15   20.05
  -2 -16  -6   -6.32   10.55
  -2 -16  -6  -21.49   17.18
   2 -16   6    0.58   18.27
   2  16   7  124.22    8.13
  -2  16  -7  101.40   17.54
  -2  16  -7  110.67   21.45
   2 -16   7  112.30   21.42
  -2 -16  -7  132.59   32.43
  -2 -16  -7  100.01    7.38
   2  16   8    1.36    9.74
  -2  16  -8    1.52   15.88
  -2  16  -8    6.61   19.55
   2 -16   8   -1.88   20.20
  -2 -16  -8   20.96   18.10
  -2 -16  -8   13.93    5.80
  -2  16  -9   -2.47   16.49
  -2  16  -9    5.27   20.34
  -2 -16  -9    0.45    8.12
  -2 -16  -9    4.69    5.02
  -2 -16  -9   26.74   18.66
   2 -16   9   49.51   32.08
  -2  16 -10    9.34   15.58
  -2  16 -10   -7.68   31.84
  -2 -16 -10   -3.34    4.67
  -2 -16 -10    0.00    4.86
  -2 -16 -10   11.76   19.71
   2 -16  10  -24.15   21.41
  -2  16 -11  -12.89   17.10
  -2  16 -11   -1.88   20.50
  -2 -16 -11    2.43    4.21
  -2 -16 -11    3.98    6.88
  -2 -16 -11    8.32   20.82
   2 -16  11   -5.64   21.47
  -2  16 -12   16.86   18.30
  -2  16 -12   24.61   23.21
  -2 -16 -12   26.04    3.86
  -2 -16 -12   20.67    4.10
  -2 -16 -12   35.22   22.95
   2 -16  12   42.79   23.30
  -2  16 -13  -15.95   19.37
  -2  16 -13   22.01   23.79
  -2 -16 -13   -3.87    4.57
  -2 -16 -13    1.08    3.10
  -2 -16 -13  -24.35   37.52
   2 -16  13   14.93   22.14
  -2  16 -14   41.22   26.54
  -2  16 -14   51.09   34.32
   2 -16  14   23.00   24.03
  -2 -16 -14   11.11   23.54
  -2  16 -15   13.64   27.29
  -2  16 -15   73.04   23.99
   2 -16  15   21.03   25.15
  -2 -16 -15   17.56   26.01
  -2  16 -16   96.67   51.27
  -2  16 -16   67.31   24.34
   2 -16  16   47.85   27.35
  -2 -16 -16  104.06   29.24
  -2  16 -17  108.39   54.90
  -2  16 -17  110.11   34.10
   2 -16  17   65.72   29.36
  -2 -16 -17  104.27   50.22
   2  17 -17  -17.40   26.85
   2  17 -17   -9.49   26.48
   2 -17 -17   -0.81   19.30
   2 -17 -17  -33.54   29.44
   2 -17 -17   -8.66   12.60
  -2 -17  17   28.73   25.19
   2  17 -16   10.61   21.32
   2  17 -16   10.70   25.80
   2 -17 -16   11.75   12.50
   2 -17 -16  -27.37   27.45
   2 -17 -16  -14.74   20.27
  -2 -17  16   -4.18   23.51
   2  17 -15   46.94   19.57
   2  17 -15   30.97   25.32
   2 -17 -15   45.53   13.23
   2 -17 -15   17.06   27.11
   2 -17 -15   14.75   21.42
  -2 -17  15   -6.29   23.66
   2  17 -14   30.50   30.70
   2  17 -14   28.55   27.96
   2 -17 -14   70.54   24.28
   2 -17 -14   57.08   27.08
   2 -17 -14   89.36   12.88
  -2 -17  14   58.59   24.68
   2  17 -13  -13.56   16.11
   2  17 -13  -24.70   38.18
   2 -17 -13    7.24   13.97
   2 -17 -13   -3.96   38.53
   2 -17 -13    1.41   12.31
  -2 -17  13  -17.35   34.60
   2  17 -12   21.44   15.36
   2  17 -12   36.57   35.96
   2 -17 -12    5.42   14.21
   2 -17 -12   31.48   23.99
   2 -17 -12   -6.19   11.07
  -2 -17  12   -1.51   23.00
   2  17 -11    5.23   15.96
   2  17 -11  -11.15   23.09
   2 -17 -11    7.80   21.40
   2 -17 -11  -59.25   25.42
   2 -17 -11    5.25   12.08
  -2 -17  11   44.68   21.73
   2  17 -10  137.22   28.42
   2  17 -10  192.70   24.47
   2 -17 -10  112.15   16.77
   2 -17 -10  132.83   29.33
   2 -17 -10  127.97   22.21
  -2 -17  10  144.61   38.03
  -2  17   9    9.86   12.93
   2  17  -9    2.72   20.86
   2  17  -9   12.74   15.07
   2 -17  -9   -8.24   22.55
   2 -17  -9   -5.64   25.26
  -2 -17   9   10.58   19.85
  -2  17   8   43.33   13.83
   2  17  -8   55.57   20.06
   2  17  -8   56.19   15.42
   2 -17  -8   40.28   15.12
   2 -17  -8   48.90   24.73
  -2 -17   8   33.22   18.87
  -2  17   7   92.05   15.18
   2  17  -7  101.65   20.52
   2  17  -7   67.97   25.52
   2 -17  -7   93.43   25.63
   2 -17  -7  114.03   40.61
  -2 -17   7  118.21   19.53
   2  17  -6  -30.69   14.08
   2  17  -6   12.51   17.02
  -2  17   6   13.25   13.80
  -2  17   6   22.76   17.40
   2 -17  -6    1.14   22.71
  -2 -17   6   10.06   17.01
   2 -17  -6    9.87   14.40
  -2 -17   6   24.71   19.24
   2  17  -5  466.30   24.63
   2  17  -5  470.84   28.00
  -2  17   5  504.15   24.84
  -2  17   5  444.29   28.93
   2 -17  -5  513.36   37.50
  -2 -17   5  476.16   29.02
   2 -17  -5  487.79   37.30
  -2 -17   5  543.79   32.21
   2  17  -4 1310.24   47.44
  -2  17   4 1179.69   50.76
   2  17  -4 1195.77   43.64
  -2  17   4 1329.41   46.61
   2 -17  -4 1328.74   88.15
  -2 -17   4 1241.29   47.97
   2 -17  -4 1261.10   47.69
  -2 -17   4 1395.67   55.18
   2  17  -3  -13.44   22.20
  -2  17   3   28.86   16.26
   2  17  -3    7.28   13.97
  -2  17   3   32.97   14.88
   2 -17  -3   65.94   24.11
  -2 -17   3    9.98   14.89
   2 -17  -3   -0.18   15.24
  -2 -17   3   12.74   18.04
   2  17  -2    9.96   13.18
  -2  17   2    7.69   26.26
   2  17  -2   -6.05   13.90
  -2  17   2   19.39   14.59
   2 -17  -2   27.91   20.97
  -2 -17   2   12.08   13.86
   2 -17  -2    7.53   15.66
  -2 -17   2   34.78   17.48
   2  17  -1  103.70   13.82
  -2  17   1   74.21   29.17
   2  17  -1  129.60   15.32
  -2  17   1  104.22   16.95
   2 -17  -1  101.35   23.85
  -2 -17   1  108.65   14.56
   2 -17  -1   91.44   18.09
  -2 -17   1   75.74   19.73
   2  17   0   83.17   12.66
  -2  17   0  100.44   17.52
   2  17   0  111.96   15.30
  -2  17   0   97.90   16.72
   2 -17   0   92.82   23.95
  -2 -17   0   98.20   13.29
   2 -17   0  112.83   28.32
  -2 -17   0  119.64   19.23
   2  17   1   41.14   11.49
  -2  17  -1   29.34   15.83
   2  17   1   35.92   14.02
  -2  17  -1   42.56   15.90
   2 -17   1   30.12   21.27
  -2 -17  -1   33.48   17.36
   2 -17   1   10.81   16.67
  -2 -17  -1   23.05   18.16
   2  17   2  166.27   12.42
  -2  17  -2  135.32   18.31
   2  17   2  122.27   26.78
  -2  17  -2  134.82   19.31
   2 -17   2  135.02   24.88
  -2 -17  -2  146.58   12.44
   2 -17   2  172.56   20.58
  -2 -17  -2  171.59   21.24
   2  17   3   32.08    9.85
  -2  17  -3   49.09   16.02
   2  17   3   22.72   22.91
  -2  17  -3   48.64   17.39
   2 -17   3   11.32   35.68
  -2 -17  -3   15.27    9.67
   2 -17   3   17.42   18.46
  -2 -17  -3   35.15   17.31
   2  17   4   27.05    9.29
  -2  17  -4  -17.29   26.21
   2  17   4   30.81   14.76
  -2  17  -4   21.92   17.29
   2 -17   4   -6.66   33.61
  -2 -17  -4   11.96   14.45
   2 -17   4   70.64   18.77
  -2 -17  -4    0.58   29.29
   2  17   5  130.82   10.49
  -2  17  -5  103.78   18.52
  -2  17  -5  130.67   20.76
   2 -17   5  122.98   24.65
  -2 -17  -5  115.43    9.83
  -2 -17  -5  125.85   21.22
   2 -17   5  111.95   21.58
   2  17   6   71.79    9.00
  -2  17  -6   48.77   17.69
  -2  17  -6   72.73   20.46
   2 -17   6   74.15   23.51
  -2 -17  -6   68.31    8.40
  -2 -17  -6   98.40   20.36
   2 -17   6   80.85   20.61
   2  17   7    0.07    7.13
  -2  17  -7  -14.94   26.85
  -2  17  -7  -33.15   19.72
   2 -17   7   10.47   32.69
  -2 -17  -7   -0.25   18.93
  -2 -17  -7    3.52   10.70
   2  17   8  505.81   13.83
  -2  17  -8  445.85   26.60
  -2  17  -8  510.87   48.74
   2 -17   8  516.01   33.64
  -2 -17  -8  542.40   48.94
  -2 -17  -8  412.26   17.70
  -2  17  -9   -8.39   16.49
  -2  17  -9  -22.89   19.86
  -2 -17  -9    1.01    5.76
  -2 -17  -9    6.39    5.42
  -2 -17  -9    8.92   19.78
   2 -17   9   33.76   22.05
  -2  17 -10   18.17   16.91
  -2  17 -10   -8.58   22.30
  -2 -17 -10    3.72    5.02
  -2 -17 -10   12.29    5.16
  -2 -17 -10    8.03   35.04
   2 -17  10   19.96   23.08
  -2  17 -11   39.63   17.73
  -2  17 -11   14.06   22.53
  -2 -17 -11    7.63    4.54
  -2 -17 -11   10.56    7.52
  -2 -17 -11   -9.57   22.10
   2 -17  11  -10.67   23.04
  -2  17 -12   29.49   18.88
  -2  17 -12   61.62   38.77
  -2 -17 -12   42.35    6.33
  -2 -17 -12   45.71    6.68
  -2 -17 -12   61.63   40.33
   2 -17  12   48.24   22.15
  -2  17 -13    8.10   33.78
  -2  17 -13   41.37   25.33
  -2 -17 -13   15.58    3.26
  -2 -17 -13   12.04    3.31
  -2 -17 -13   26.49   23.93
   2 -17  13   -3.86   24.05
  -2  17 -14   28.54   28.43
  -2  17 -14   33.78   22.65
   2 -17  14   15.91   25.72
  -2 -17 -14   33.65   25.79
  -2  17 -15   20.79   31.32
  -2  17 -15   32.38   21.57
   2 -17  15    3.81   26.93
  -2 -17 -15   46.48   25.86
  -2  17 -16   27.19   31.61
  -2  17 -16    8.58   36.69
   2 -17  16   14.17   26.51
  -2 -17 -16  -12.13   27.92
  -2  17 -17   13.26   31.40
  -2  17 -17   38.85   33.15
   2 -17  17  -32.44   27.73
   2  18 -16   22.10   24.90
   2  18 -16  -40.89   26.61
   2 -18 -16   10.91   12.58
   2 -18 -16   11.14   28.93
   2 -18 -16   12.16   12.50
  -2 -18  16   -2.96   42.31
   2  18 -15    2.52   22.87
   2  18 -15   19.12   25.96
   2 -18 -15   14.76   12.48
   2 -18 -15   68.35   44.07
   2 -18 -15    8.42   13.10
  -2 -18  15   38.63   24.45
   2  18 -14   -9.45   18.11
   2  18 -14   10.74   23.79
   2 -18 -14   -2.92   13.09
   2 -18 -14   28.55   25.54
   2 -18 -14    5.01   12.38
  -2 -18  14   35.55   23.64
   2  18 -13    4.30   17.08
   2  18 -13  -21.57   25.81
   2 -18 -13    7.72   14.04
   2 -18 -13  -48.14   25.50
   2 -18 -13   -1.73   11.72
   2  18 -12    8.68   16.06
   2  18 -12    0.17   26.71
   2 -18 -12    6.85   14.70
   2 -18 -12   55.58   40.34
   2 -18 -12   23.15   11.88
  -2 -18  12    5.11   22.90
   2  18 -11   -9.55   25.82
   2  18 -11   31.22   23.73
   2 -18 -11   19.87   22.19
   2 -18 -11  -16.49   24.46
   2 -18 -11  -25.34   18.63
  -2 -18  11   27.02   22.57
   2  18 -10   41.98   16.74
   2  18 -10   64.63   23.41
   2 -18 -10   36.79   14.90
   2 -18 -10   23.15   27.78
   2 -18 -10   47.91   19.07
  -2 -18  10   15.54   36.04
  -2  18   9   46.37   13.53
   2  18  -9   69.84   34.42
   2  18  -9   -7.34   16.38
   2 -18  -9   26.05   14.70
   2 -18  -9    8.91   26.18
  -2 -18   9   -6.90   21.22
  -2  18   8   48.15   14.41
   2  18  -8   70.70   21.25
   2  18  -8   53.66   16.28
   2 -18  -8   82.05   15.60
   2 -18  -8   41.13   27.25
  -2 -18   8   72.05   20.90
   2  18  -7    8.73   14.98
   2  18  -7   23.06   18.37
  -2  18   7   -1.62   13.84
   2 -18  -7   21.63   24.91
   2 -18  -7   23.05   14.71
  -2 -18   7    2.49   31.25
   2  18  -6  412.76   41.44
  -2  18   6  361.22   26.63
   2  18  -6  365.23   23.39
  -2  18   6  439.79   23.03
   2 -18  -6  485.34   54.84
  -2 -18   6  388.59   28.36
   2 -18  -6  416.07   23.67
  -2 -18   6  467.70   31.43
   2  18  -5  129.64   19.71
  -2  18   5   90.29   19.47
   2  18  -5  161.34   26.59
  -2  18   5  132.16   16.34
   2 -18  -5  126.01   27.42
  -2 -18   5  122.51   20.21
   2 -18  -5  132.60   18.18
  -2 -18   5  153.69   23.71
   2  18  -4   45.93   25.68
  -2  18   4   14.97   18.86
   2  18  -4   45.16   15.90
  -2  18   4   45.72   15.15
   2 -18  -4   17.67   24.58
  -2 -18   4   41.56   17.43
   2 -18  -4   72.41   16.40
  -2 -18   4   48.16   33.28
   2  18  -3   37.88   15.29
  -2  18   3   34.15   30.28
   2  18  -3   52.43   15.81
  -2  18   3   33.56   16.30
   2 -18  -3   50.59   23.64
  -2 -18   3   60.26   16.08
   2 -18  -3   41.05   16.97
  -2 -18   3   27.99   32.26
   2  18  -2  -14.27   13.14
  -2  18   2  -37.00   17.48
   2  18  -2   19.51   14.66
  -2  18   2   14.33   15.04
   2 -18  -2  -18.14   35.31
  -2 -18   2    9.37   14.15
   2 -18  -2    1.61   16.03
  -2 -18   2   16.55   30.25
   2  18  -1   54.62   21.70
  -2  18   1   27.38   17.99
   2  18  -1   51.23   15.32
  -2  18   1   42.16   17.07
   2 -18  -1   32.74   22.68
  -2 -18   1   48.25   14.49
   2 -18  -1   70.39   17.67
  -2 -18   1   45.18   31.69
   2  18   0  385.30   19.83
  -2  18   0  357.82   26.45
   2  18   0  340.81   22.86
  -2  18   0  438.34   24.93
   2 -18   0  433.49   32.03
  -2 -18   0  374.78   20.65
   2 -18   0  391.15   27.62
  -2 -18   0  416.95   44.56
   2  18   1   54.86   12.64
  -2  18  -1   25.47   18.33
   2  18   1   50.16   16.21
  -2  18  -1   89.88   28.38
   2 -18   1   64.85   23.01
  -2 -18  -1   55.08   12.28
   2 -18   1   34.72   29.92
  -2 -18  -1   31.65   33.60
   2  18   2  144.76   13.17
  -2  18  -2  130.03   33.11
   2  18   2  125.55   17.56
  -2  18  -2  137.17   20.58
   2 -18   2  101.08   26.10
  -2 -18  -2  121.18   20.25
   2 -18   2  110.27   21.95
  -2 -18  -2  131.32   22.31
   2  18   3  150.64   18.99
  -2  18  -3   81.53   20.08
   2  18   3   93.83   26.86
  -2  18  -3  110.57   21.12
   2 -18   3  127.09   25.66
  -2 -18  -3  102.02   11.61
   2 -18   3  174.88   32.98
  -2 -18  -3  155.92   22.44
   2  18   4   46.28   10.83
  -2  18  -4   59.39   17.96
   2  18   4   36.02   15.89
  -2  18  -4   64.51   20.05
   2 -18   4   26.92   38.34
  -2 -18  -4   43.03    9.55
   2 -18   4   41.11   19.41
  -2 -18  -4   61.15   20.91
   2  18   5  -10.44   14.98
  -2  18  -5   13.22   19.72
  -2  18  -5  -19.99   15.85
   2 -18   5   11.26   23.13
  -2 -18  -5   -4.37   13.54
   2 -18   5   15.40   20.00
  -2 -18  -5    9.97   18.62
   2  18   6    9.57    8.73
  -2  18  -6   61.61   25.98
  -2  18  -6   11.24   20.09
   2 -18   6    9.91   23.47
  -2 -18  -6    7.85    8.07
  -2 -18  -6   42.99   31.33
   2 -18   6   13.15   21.21
   2  18   7   42.28    8.43
  -2  18  -7   20.63   17.65
  -2  18  -7   37.84   19.70
   2 -18   7   60.47   22.35
  -2 -18  -7   45.65   21.23
  -2 -18  -7   35.90    8.00
   2  18   8   34.89    7.56
  -2  18  -8   38.32   17.71
  -2  18  -8   36.72   22.26
   2 -18   8   30.24   22.62
  -2 -18  -8   38.20   21.21
  -2 -18  -8   23.97    7.08
  -2  18  -9  234.97   21.88
  -2  18  -9  270.68   43.79
  -2 -18  -9  198.00   13.22
  -2 -18  -9  228.92   13.05
  -2 -18  -9  288.73   43.92
   2 -18   9  241.98   29.95
  -2  18 -10  115.41   19.88
  -2  18 -10  149.12   27.08
  -2 -18 -10  103.07   10.31
  -2 -18 -10  127.88   10.30
  -2 -18 -10  132.24   26.27
   2 -18  10  103.64   28.02
  -2  18 -11   13.60   18.49
  -2  18 -11   30.51   23.65
  -2 -18 -11   10.80    7.04
  -2 -18 -11    9.51    5.05
  -2 -18 -11   28.62   23.39
   2 -18  11   16.50   22.76
  -2  18 -12  -19.12   32.23
  -2  18 -12   56.94   25.42
  -2 -18 -12   22.14    6.07
  -2 -18 -12   30.00    6.46
  -2 -18 -12   32.15   24.83
   2 -18  12   36.61   24.66
  -2  18 -13  -20.57   27.96
  -2  18 -13    0.25   25.11
   2 -18  13    1.25   24.01
  -2 -18 -13   -8.38   24.93
  -2  18 -14  -37.12   24.46
  -2  18 -14   41.79   46.55
   2 -18  14  -22.26   24.72
  -2  18 -15   22.68   30.97
  -2  18 -15    2.82   44.62
   2 -18  15   26.87   26.76
  -2 -18 -15  -13.75   27.50
  -2  18 -16  -10.82   33.17
  -2  18 -16    6.99   29.73
   2 -18  16  -37.17   27.06
  -2 -18 -16   16.45   29.04
   2  19 -15  -11.88   23.73
   2  19 -15   42.32   25.83
   2 -19 -15   -3.11   12.35
   2 -19 -15   43.42   28.39
   2 -19 -15   -1.11   12.85
  -2 -19  15    6.98   28.00
   2  19 -14   35.44   19.39
   2  19 -14   -7.76   25.94
   2 -19 -14   25.37   12.78
   2 -19 -14   -6.06   27.19
   2 -19 -14   15.71   13.49
  -2 -19  14   40.64   25.10
   2  19 -13   24.62   17.98
   2  19 -13   41.53   48.54
   2 -19 -13    9.71   20.17
   2 -19 -13   -0.28   26.90
   2 -19 -13    8.91   13.27
  -2 -19  13   -2.67   40.30
   2  19 -12    3.09   17.21
   2  19 -12   37.61   41.84
   2 -19 -12    3.14   14.06
   2 -19 -12  -10.17   25.43
   2 -19 -12  -21.56   19.21
  -2 -19  12  -31.88   24.29
   2  19 -11   14.84   17.07
   2  19 -11   10.66   25.56
   2 -19 -11   39.17   15.18
   2 -19 -11   43.09   26.42
   2 -19 -11   23.35   19.61
  -2 -19  11   33.41   23.74
   2  19 -10   12.77   16.04
   2  19 -10  -16.42   22.91
   2 -19 -10    9.08   14.23
   2 -19 -10   -9.12   24.89
   2 -19 -10   -3.33   11.97
  -2 -19  10  -14.32   36.41
  -2  19   9   57.99   15.16
   2  19  -9   53.43   23.15
   2  19  -9   68.89   17.33
   2 -19  -9   61.04   15.36
   2 -19  -9   27.18   25.60
  -2 -19   9   34.96   22.51
  -2  19   8  -16.30   13.94
   2  19  -8   10.68   20.24
   2  19  -8   -2.38   15.95
   2 -19  -8  -32.69   24.12
   2 -19  -8  -10.53   25.63
  -2 -19   8  -11.80   20.04
   2  19  -7   58.92   19.87
   2  19  -7   56.62   26.80
  -2  19   7   56.52   15.15
[truncated: 1,040,288 more chars]
