# Supplementary material for: Crystal structure and supra­molecular features of a host–guest inclusion complex based on A1/A2-hetero-difunctionalized pillar[5]arene
Source: Acta Crystallogr E Crystallogr Commun. 2024 Sep 24;80(Pt 10):1069–74. doi: 10.1107/S2056989024009216 (PMC11451480; doi:10.1107/S2056989024009216)
Supplement: Supplementary file 2 [file e-80-01069-Isup3.hkl]

data_I                                                                          
_shelx_title ' User-defined'                                                    
_shelx_refln_list_code          4                                               
_shelx_F_calc_maximum      317.98                                               
_exptl_crystal_F_000      2006.89                                               
_reflns_d_resolution_high  0.8419                                               
                                                                                
loop_                                                                           
 _space_group_symop_operation_xyz                                               
 'x, y, z'                                                                      
 '-x+1/2, y+1/2, -z+1/2'                                                        
 '-x, -y, -z'                                                                   
 'x-1/2, -y-1/2, z-1/2'                                                         
                                                                                
_cell_length_a    11.9686                                                       
_cell_length_b    21.1795                                                       
_cell_length_c    20.1074                                                       
_cell_angle_alpha  90.000                                                       
_cell_angle_beta   92.659                                                       
_cell_angle_gamma  90.000                                                       
                                                                                
_shelx_F_squared_multiplier     1.000                                           
                                                                                
loop_                                                                           
 _refln_index_h                                                                 
 _refln_index_k                                                                 
 _refln_index_l                                                                 
 _refln_F_squared_calc                                                          
 _refln_F_squared_meas                                                          
 _refln_F_squared_sigma                                                         
 _refln_observed_status                                                         
   2   0   0       7173.81       6942.14        96.47 o                         
   4   0   0       1716.78       1731.50        25.47 o                         
   6   0   0        214.91        225.23         7.47 o                         
   8   0   0          7.78          3.69         7.78 o                         
  10   0   0        312.48        328.39        17.76 o                         
  12   0   0          2.48         14.32        18.32 o                         
  14   0   0          2.55        -22.70        22.70 o                         
   2   1   0       6278.34       6230.64        77.14 o                         
   3   1   0      26323.73      27866.23       695.95 o                         
   4   1   0       2088.05       1958.67        17.50 o                         
   5   1   0       7065.40       7046.46        99.81 o                         
   6   1   0        382.34        362.17         4.99 o                         
   7   1   0        389.57        357.91         4.89 o                         
   8   1   0        210.83        172.16         4.47 o                         
   9   1   0         44.11         39.84         6.94 o                         
  10   1   0         24.70         18.95         5.36 o                         
  11   1   0        138.01        129.51         6.77 o                         
  12   1   0         80.24         56.96        10.12 o                         
  13   1   0         27.94         30.24        17.08 o                         
  14   1   0          1.62         -6.83        18.28 o                         
   2   2   0       8971.92       9702.99       111.24 o                         
   3   2   0         31.98         45.06         2.43 o                         
   4   2   0         65.15         46.05         3.38 o                         
   5   2   0      12078.09      12606.62       194.06 o                         
   6   2   0       2118.68       1939.94        21.01 o                         
   7   2   0        148.22        159.85         6.92 o                         
   8   2   0        323.71        296.25         4.78 o                         
   9   2   0        396.23        387.49        10.68 o                         
  10   2   0         39.01         35.36         8.52 o                         
  11   2   0         36.93         42.77        13.65 o                         
  12   2   0         11.86         12.77         6.03 o                         
  13   2   0         96.19        134.21        27.98 o                         
  14   2   0          0.00         18.19        18.62 o                         
   1   3   0        774.72        956.02         7.49 o                         
   2   3   0       1138.35       1295.88        10.75 o                         
   3   3   0       2327.74       2523.27        32.78 o                         
   4   3   0       2318.31       2522.07        21.67 o                         
   5   3   0       1380.51       1369.32         9.76 o                         
   6   3   0        663.24        721.78        12.72 o                         
   7   3   0        134.46        119.59         7.05 o                         
   8   3   0         87.99        109.11         7.48 o                         
   9   3   0        362.90        342.11        10.35 o                         
  10   3   0       1458.81       1397.70        21.02 o                         
  11   3   0        217.30        229.07        11.46 o                         
  12   3   0         11.71          8.04         9.67 o                         
  13   3   0         26.39         55.72        18.20 o                         
  14   3   0          2.58         12.25        15.24 o                         
   0   4   0       2697.56       2932.21        40.14 o                         
   1   4   0       4676.75       5365.79        45.11 o                         
   2   4   0        215.66        220.56         3.08 o                         
   3   4   0       1469.29       1540.23        17.06 o                         
   4   4   0       1862.32       1935.53        21.19 o                         
   5   4   0        130.78        124.48         4.28 o                         
   6   4   0        130.54        109.59         3.72 o                         
   7   4   0          5.09          2.63         5.81 o                         
   8   4   0        421.54        437.27        11.36 o                         
   9   4   0         23.31         30.93         7.28 o                         
  10   4   0          8.85         13.33        15.76 o                         
  11   4   0        163.70        173.90        10.96 o                         
  12   4   0         38.19         53.09        10.71 o                         
  13   4   0          7.95         16.66        10.05 o                         
  14   4   0          0.64         29.13        17.58 o                         
   1   5   0        223.30        282.41         2.89 o                         
   2   5   0       2130.73       2289.16        15.10 o                         
   3   5   0       1231.64       1341.76        13.64 o                         
   4   5   0       1090.97       1106.96        13.93 o                         
   5   5   0       1752.67       2026.11        32.17 o                         
   6   5   0       7819.74       8083.73       122.60 o                         
   7   5   0       1507.32       1584.45        24.65 o                         
   8   5   0        104.16        116.69         8.88 o                         
   9   5   0        141.80        152.12        10.02 o                         
  10   5   0        167.35        164.21         9.83 o                         
  11   5   0        107.57        120.64         9.84 o                         
  12   5   0         50.00         35.05         9.34 o                         
  13   5   0         39.93         24.05        11.05 o                         
   0   6   0       9883.10       9785.89       170.37 o                         
   1   6   0        537.57        469.59         5.35 o                         
   2   6   0       5730.10       5571.49        50.47 o                         
   3   6   0        878.53        837.08        12.58 o                         
   4   6   0       7674.90       7135.40        82.39 o                         
   5   6   0        516.26        631.74         6.90 o                         
   6   6   0        418.99        496.15         7.05 o                         
   7   6   0         32.03         44.35         6.59 o                         
   8   6   0          0.72         -6.80         6.89 o                         
   9   6   0          2.84          1.48         7.93 o                         
  10   6   0         15.89          3.37         8.73 o                         
  11   6   0        542.97        559.57        15.54 o                         
  12   6   0          0.34         14.61        11.82 o                         
  13   6   0         67.06         48.75        10.46 o                         
   1   7   0       1221.15       1028.52        13.47 o                         
   2   7   0         70.30         46.79         2.91 o                         
   3   7   0        172.92        172.00         3.81 o                         
   4   7   0        743.94        843.05        11.73 o                         
   5   7   0         33.56         39.07         3.82 o                         
   6   7   0        435.28        458.87         8.12 o                         
   7   7   0       1643.08       1733.42        31.34 o                         
   8   7   0        110.38        134.21        10.03 o                         
   9   7   0         10.46         10.41         9.18 o                         
  10   7   0         27.41         39.71         8.79 o                         
  11   7   0          0.06         -6.22        12.19 o                         
  12   7   0         39.07         28.95        10.01 o                         
  13   7   0          2.82         12.17        10.12 o                         
   0   8   0        307.72        366.75         7.03 o                         
   1   8   0       6819.66       6388.14        66.53 o                         
   2   8   0        651.89        802.44         7.51 o                         
   3   8   0       2134.79       2033.44        20.36 o                         
   4   8   0        358.65        321.76         4.82 o                         
   5   8   0          2.46          4.67         4.58 o                         
   6   8   0        513.46        508.01         8.35 o                         
   7   8   0         64.45         57.80         4.76 o                         
   8   8   0        119.50        142.95         7.54 o                         
   9   8   0        160.30        171.46        10.15 o                         
  10   8   0          1.78         -1.48         9.28 o                         
  11   8   0          4.33         16.31        10.02 o                         
  12   8   0          0.01         -8.57        10.28 o                         
  13   8   0          1.61         18.13        10.62 o                         
   1   9   0       2399.33       2465.82        22.89 o                         
   2   9   0       3073.74       3072.87        36.77 o                         
   3   9   0       2039.86       2195.53        26.44 o                         
   4   9   0        921.45        926.44        13.22 o                         
   5   9   0        204.86        219.90         7.08 o                         
   6   9   0        824.52        756.18        12.21 o                         
   7   9   0         31.04         20.34         5.48 o                         
   8   9   0         64.28         51.16         4.82 o                         
   9   9   0          4.93         17.85         9.62 o                         
  10   9   0          0.33         13.06         9.86 o                         
  11   9   0          4.04         -9.41         9.41 o                         
  12   9   0          1.58         -4.80        12.27 o                         
  13   9   0          0.44          2.70        13.54 o                         
   0  10   0        362.33        483.00        10.41 o                         
   1  10   0       1262.21       1188.94        17.99 o                         
   2  10   0       1222.63       1376.60        18.12 o                         
   3  10   0       2623.39       2678.42        27.78 o                         
   4  10   0       2066.70       2103.72        30.82 o                         
   5  10   0          4.25          7.29         5.16 o                         
   6  10   0        300.69        329.48         8.34 o                         
   7  10   0          1.70         -1.51         5.59 o                         
   8  10   0         57.81         70.07         5.72 o                         
   9  10   0         18.34         20.57         7.57 o                         
  10  10   0          0.90          0.88         9.05 o                         
  11  10   0         14.23         28.12        13.65 o                         
  12  10   0          7.72         29.16        11.28 o                         
  13  10   0          2.04        -19.77        19.77 o                         
   1  11   0         62.83         63.24         4.86 o                         
   2  11   0          4.83         11.06         4.48 o                         
   3  11   0       2085.57       2077.76        26.54 o                         
   4  11   0        133.39        137.62         6.20 o                         
   5  11   0        641.84        631.92        15.35 o                         
   6  11   0         20.98         34.62         5.95 o                         
   7  11   0         52.87         68.27         7.50 o                         
   8  11   0          3.10          6.13         6.67 o                         
   9  11   0        145.87        117.53        10.97 o                         
  10  11   0         36.40         18.27         9.41 o                         
  11  11   0         15.07         10.69         9.76 o                         
  12  11   0          2.25         -4.07        11.48 o                         
   0  12   0         14.66         10.69         7.63 o                         
   1  12   0        380.98        383.31         6.90 o                         
   2  12   0       1106.85       1151.03        16.82 o                         
   3  12   0         82.78         87.84         5.51 o                         
   4  12   0         71.22         84.15         5.26 o                         
   5  12   0        691.06        646.78         9.26 o                         
   6  12   0         50.30         56.83         6.31 o                         
   7  12   0         79.03         82.23        10.87 o                         
   8  12   0        464.92        435.34        17.77 o                         
   9  12   0          4.82          6.55         5.73 o                         
  10  12   0         31.01         24.11        13.09 o                         
  11  12   0          2.48          9.88        13.28 o                         
  12  12   0         29.65         33.64        10.43 o                         
   1  13   0         22.02         19.73         5.32 o                         
   2  13   0        338.21        314.24         8.68 o                         
   3  13   0       1980.66       2152.22        31.11 o                         
   4  13   0        119.82        128.61         6.51 o                         
   5  13   0         23.98         29.62         5.62 o                         
   6  13   0        298.02        285.29        10.53 o                         
   7  13   0       1186.71       1252.18        30.73 o                         
   8  13   0         10.28         11.59         7.54 o                         
   9  13   0         18.27         21.86         6.36 o                         
  10  13   0         73.89         61.67        10.79 o                         
  11  13   0         44.16         48.93        11.63 o                         
  12  13   0         24.54         25.37        10.05 o                         
   0  14   0        738.87        740.22        17.89 o                         
   1  14   0         23.35         24.35         5.77 o                         
   2  14   0         30.26         41.44         5.87 o                         
   3  14   0        126.94        128.68         6.83 o                         
   4  14   0        432.77        458.52        10.22 o                         
   5  14   0        153.31        131.68         6.90 o                         
   6  14   0        162.56        151.88         9.22 o                         
   7  14   0        198.21        169.08         7.93 o                         
   8  14   0        380.94        415.10        17.70 o                         
   9  14   0          1.10         13.40         7.99 o                         
  10  14   0         53.73         34.02         8.85 o                         
  11  14   0         34.64         32.29        11.09 o                         
   1  15   0         66.58        119.00        10.77 o                         
   2  15   0        524.58        543.00        10.05 o                         
   3  15   0          4.40          2.41         6.97 o                         
   4  15   0          1.26          2.51         6.03 o                         
   5  15   0        395.91        444.80        13.81 o                         
   6  15   0         70.53         65.60         9.01 o                         
   7  15   0         42.77         66.35         8.62 o                         
   8  15   0        163.46        172.73        10.09 o                         
   9  15   0         35.27         39.25         8.36 o                         
  10  15   0         24.31          1.89        10.47 o                         
  11  15   0         10.99         13.04        10.15 o                         
   0  16   0          1.36         -2.74         9.47 o                         
   1  16   0        419.04        438.30        10.25 o                         
   2  16   0         15.21         29.71         7.34 o                         
   3  16   0        167.37        178.44         8.10 o                         
   4  16   0         81.41         91.65        11.84 o                         
   5  16   0        209.32        210.38         9.43 o                         
   6  16   0          2.81          7.42         8.82 o                         
   7  16   0        359.07        326.29        21.50 o                         
   8  16   0          0.56         15.25         7.54 o                         
   9  16   0          4.45         19.96         7.44 o                         
  10  16   0          0.87          0.82         8.05 o                         
   1  17   0         32.02         45.55         7.74 o                         
   2  17   0        167.28        142.11         8.32 o                         
   3  17   0        295.42        262.17         9.99 o                         
   4  17   0        171.06        174.36        10.11 o                         
   5  17   0         53.33         50.42         8.06 o                         
   6  17   0          1.23         -6.40        10.42 o                         
   7  17   0         10.95          6.83         9.19 o                         
   8  17   0          1.68         16.40         8.74 o                         
   9  17   0         10.91         13.64         7.38 o                         
  10  17   0          1.67         -9.93         9.93 o                         
   0  18   0        633.69        597.38        20.02 o                         
   1  18   0         35.07         21.76        10.54 o                         
   2  18   0        538.94        547.37        14.73 o                         
   3  18   0        121.42        127.50         8.80 o                         
   4  18   0        229.03        245.53         9.44 o                         
   5  18   0        171.45        145.96         9.09 o                         
   6  18   0        198.34        229.95        10.23 o                         
   7  18   0         80.78        106.19        11.14 o                         
   8  18   0          0.11         15.48         7.27 o                         
   9  18   0          3.62         10.53         8.69 o                         
   1  19   0          3.46         24.82        10.79 o                         
   2  19   0         77.56        107.22        10.07 o                         
   3  19   0         35.41         25.12         8.22 o                         
   4  19   0         34.63         27.16         8.18 o                         
   5  19   0          1.47         11.14         8.40 o                         
   6  19   0          0.17          5.82         8.81 o                         
   7  19   0         12.81         19.87         8.43 o                         
   8  19   0          0.56          0.82         8.88 o                         
   9  19   0          2.90          3.21         6.59 o                         
   0  20   0        777.74        754.46        30.20 o                         
   1  20   0         78.53         67.76         9.16 o                         
   2  20   0        142.89        129.23        10.85 o                         
   3  20   0          7.21          9.15         9.22 o                         
   4  20   0         18.52         26.16         9.17 o                         
   5  20   0          0.23         -5.02         8.10 o                         
   6  20   0          7.30         11.78         9.38 o                         
   7  20   0          7.06          0.35        10.54 o                         
   8  20   0          2.71         -8.29         8.29 o                         
   1  21   0          0.93         18.99         9.56 o                         
   2  21   0          5.57         -2.26         9.99 o                         
   3  21   0         89.87         87.92         9.78 o                         
   4  21   0         68.29         74.50        10.16 o                         
   5  21   0         54.26         45.31         9.84 o                         
   6  21   0         17.39         31.19        10.49 o                         
   7  21   0         12.69         21.55         9.98 o                         
   0  22   0          0.10          9.78        13.70 o                         
   1  22   0          6.44          4.58        10.36 o                         
   2  22   0          1.70         -6.04         9.53 o                         
   3  22   0         82.92         82.54        12.13 o                         
   4  22   0          0.28         -6.15         9.61 o                         
   5  22   0         75.90         64.45         9.26 o                         
   6  22   0         18.12         25.07        10.18 o                         
   1  23   0         26.24         18.65        11.34 o                         
   2  23   0         81.97        105.80        11.94 o                         
   3  23   0          0.02         -9.75         9.75 o                         
   4  23   0         23.47          4.55        10.62 o                         
   5  23   0          7.84         14.48         9.80 o                         
   0  24   0          2.00         -2.53        16.50 o                         
   1  24   0          0.74         -0.91         9.83 o                         
   2  24   0         30.71         20.35        10.55 o                         
   3  24   0          7.34          1.37        13.68 o                         
   4  24   0         21.68         25.76        11.01 o                         
   1  25   0          9.54         19.20        10.99 o                         
 -13   0   1        232.95        202.21        37.84 o                         
 -11   0   1         10.89          0.52        21.49 o                         
  -9   0   1        472.21        450.05        43.46 o                         
  -7   0   1         63.41         72.31         5.83 o                         
  -5   0   1      11837.21      11517.96       253.54 o                         
  -3   0   1      51307.02      48585.95      2471.36 o                         
   3   0   1      12873.28      13999.08       927.51 o                         
   5   0   1       2851.92       2880.62        40.56 o                         
   7   0   1         33.70         30.51         7.15 o                         
   9   0   1         25.99         24.80         6.19 o                         
  11   0   1        109.39        127.43         6.82 o                         
  13   0   1         28.25         33.24        28.34 o                         
 -14   1   1         18.05         24.14        18.46 o                         
 -13   1   1        103.02        133.39        20.98 o                         
 -12   1   1         93.14         95.44        14.60 o                         
 -11   1   1        593.22        574.24        23.25 o                         
 -10   1   1          1.94          7.59         5.42 o                         
  -9   1   1         69.71         65.58         7.70 o                         
  -8   1   1        270.57        278.05         8.12 o                         
  -7   1   1         12.70         18.14         4.45 o                         
  -6   1   1         41.82         69.97         2.81 o                         
  -5   1   1        935.62       1032.36        13.91 o                         
  -4   1   1        830.59        770.93         6.84 o                         
  -3   1   1      40286.18      39491.63      1413.81 o                         
  -2   1   1      25373.80      25359.93       623.58 o                         
   2   1   1       5863.37       5699.15        56.66 o                         
   3   1   1      74790.19      71314.92      4539.19 o                         
   4   1   1         32.15         58.87         3.38 o                         
   5   1   1       1679.00       1504.85        11.87 o                         
   6   1   1        696.06        559.48         7.28 o                         
   7   1   1         63.81         86.00         3.78 o                         
   8   1   1         10.42         23.80         5.35 o                         
   9   1   1          0.54          1.67         4.57 o                         
  10   1   1        171.26        159.10         6.71 o                         
  11   1   1         78.39         76.37         7.21 o                         
  12   1   1          0.42        -15.14        15.14 o                         
  13   1   1          3.10         -8.27        14.85 o                         
  14   1   1         27.93         24.41        15.22 o                         
 -14   2   1         18.18         45.94        17.78 o                         
 -13   2   1         71.73         72.25        15.55 o                         
 -12   2   1         19.84         28.35         8.58 o                         
 -11   2   1         95.38         98.57         9.34 o                         
 -10   2   1          6.03         23.88         6.52 o                         
  -9   2   1         68.79         70.74         6.97 o                         
  -8   2   1        196.08        223.19         8.75 o                         
  -7   2   1        703.21        721.36         9.58 o                         
  -6   2   1         28.05         16.73         4.33 o                         
  -5   2   1         72.31         59.15         4.61 o                         
  -4   2   1       4861.08       4443.94        42.80 o                         
  -3   2   1      19858.79      19342.89       409.85 o                         
  -2   2   1        126.97        123.80         1.45 o                         
   2   2   1      41323.84      38734.20      1337.88 o                         
   3   2   1      37929.56      35476.07      1177.72 o                         
   4   2   1        932.41        750.11         8.50 o                         
   5   2   1       1729.20       1629.26        19.62 o                         
   6   2   1       2007.28       2041.93        17.94 o                         
   7   2   1        178.82        180.42         6.39 o                         
   8   2   1        337.61        319.38         6.37 o                         
   9   2   1        279.82        292.22         7.36 o                         
  10   2   1         47.48         49.99         5.07 o                         
  11   2   1          1.52         10.14        10.22 o                         
  12   2   1          5.88         30.16         8.92 o                         
  13   2   1         53.53         51.72        10.90 o                         
  14   2   1          4.29         -2.44        14.82 o                         
 -14   3   1          1.10         20.40        17.93 o                         
 -13   3   1         39.50         50.17        15.06 o                         
 -12   3   1        184.22        159.46         8.75 o                         
 -11   3   1        125.78        148.73        17.31 o                         
 -10   3   1          0.68          1.77        10.55 o                         
  -9   3   1        720.36        724.61        14.50 o                         
  -8   3   1          2.16          3.11         9.73 o                         
  -7   3   1          0.77          8.65         5.08 o                         
  -6   3   1       7702.06       7605.68       129.93 o                         
  -5   3   1        488.61        528.96         8.59 o                         
  -4   3   1        179.40        182.80         4.88 o                         
  -3   3   1       4988.17       5459.98        44.71 o                         
  -2   3   1      14140.86      14726.30       214.50 o                         
  -1   3   1       4266.94       5500.98        43.18 o                         
   0   3   1       3454.01       4317.60        43.40 o                         
   1   3   1        419.39        441.71         4.84 o                         
   2   3   1       9896.46       9868.15       118.27 o                         
   3   3   1       2896.63       2495.43        19.37 o                         
   4   3   1       8433.02       9150.03       140.59 o                         
   5   3   1          7.56         62.94         4.00 o                         
   6   3   1        133.62        132.12         6.58 o                         
   7   3   1       2821.04       2715.79        29.94 o                         
   8   3   1        420.03        397.63         6.21 o                         
   9   3   1        270.08        267.91        10.49 o                         
  10   3   1        231.84        237.70        11.23 o                         
  11   3   1         10.96         -5.67         7.83 o                         
  12   3   1         14.06         24.04         7.71 o                         
  13   3   1         98.99        128.58        15.81 o                         
  14   3   1         47.86         61.07        15.47 o                         
 -14   4   1          4.66          5.40        14.48 o                         
 -13   4   1         23.54         30.12        13.14 o                         
 -12   4   1        123.46         99.50        10.78 o                         
 -11   4   1         87.19        109.98         8.89 o                         
 -10   4   1        363.71        364.09        10.78 o                         
  -9   4   1       2138.61       2107.16        34.00 o                         
  -8   4   1        489.07        461.67        12.79 o                         
  -7   4   1        489.64        484.42        15.54 o                         
  -6   4   1          3.29          8.92         6.08 o                         
  -5   4   1          1.84         13.79         7.38 o                         
  -4   4   1       1804.65       1668.89        24.64 o                         
  -3   4   1        200.35        184.52         3.76 o                         
  -2   4   1       5465.79       4717.94        37.21 o                         
  -1   4   1         91.81        218.50         2.49 o                         
   0   4   1        276.09        333.57         2.50 o                         
   1   4   1       4306.26       4257.15        38.32 o                         
   2   4   1         31.20         38.67         2.27 o                         
   3   4   1       1925.02       1930.43        13.17 o                         
   4   4   1       1098.11        872.71        10.22 o                         
   5   4   1        336.56        427.18         4.99 o                         
   6   4   1       1337.35       1290.00        12.44 o                         
   7   4   1        876.03        974.60        11.85 o                         
   8   4   1        116.19         97.17         3.94 o                         
   9   4   1         35.79         32.17         8.19 o                         
  10   4   1        123.30        124.69         9.92 o                         
  11   4   1        326.22        341.78        13.96 o                         
  12   4   1         10.46          7.78        15.06 o                         
  13   4   1          0.56         14.39        12.15 o                         
 -13   5   1         44.14         75.88        17.30 o                         
 -12   5   1        214.18        195.33        10.64 o                         
 -11   5   1         82.39        111.00        16.09 o                         
 -10   5   1         39.27         41.28         9.70 o                         
  -9   5   1        445.35        462.95        14.50 o                         
  -8   5   1         17.22         28.46         6.26 o                         
  -7   5   1       1620.06       1795.23        41.76 o                         
  -6   5   1       3031.65       3047.12        57.42 o                         
  -5   5   1        909.55        823.84         7.38 o                         
  -4   5   1       4100.69       4036.92        50.61 o                         
  -3   5   1       2236.57       2250.01        17.18 o                         
  -2   5   1       5783.06       5691.56        50.90 o                         
  -1   5   1      14604.53      14703.85       226.05 o                         
   0   5   1        681.69        473.02         4.80 o                         
   1   5   1         10.86         19.27         1.84 o                         
   2   5   1       2828.69       2545.35        20.95 o                         
   3   5   1       8015.76       7072.52        77.20 o                         
   4   5   1         36.91         52.33         4.30 o                         
   5   5   1         82.89         50.13         3.86 o                         
   6   5   1        988.81       1156.52        17.18 o                         
   7   5   1        485.51        441.47         5.91 o                         
   8   5   1         33.41         25.75         2.78 o                         
   9   5   1        119.82        132.23         8.30 o                         
  10   5   1        132.93        153.23        11.87 o                         
  11   5   1         11.24         17.84        10.92 o                         
  12   5   1        141.71        159.17        13.43 o                         
  13   5   1         94.19         91.42         9.94 o                         
 -13   6   1          0.95         -0.71        12.67 o                         
 -12   6   1         37.20         40.82         9.68 o                         
 -11   6   1         11.05         15.16         9.56 o                         
 -10   6   1         38.43         38.37        10.47 o                         
  -9   6   1        454.73        485.33        12.16 o                         
  -8   6   1        136.65        160.27         9.10 o                         
  -7   6   1        594.15        609.58        15.83 o                         
  -6   6   1        801.38        790.52        13.09 o                         
  -5   6   1       2700.17       3103.23        28.99 o                         
  -4   6   1        789.67       1072.46         8.46 o                         
  -3   6   1          3.51          3.93         2.70 o                         
  -2   6   1         75.55         75.56         2.91 o                         
  -1   6   1          5.30         20.38         2.28 o                         
   0   6   1        360.79        421.58         3.92 o                         
   1   6   1       9653.74       9034.81       103.03 o                         
   2   6   1        355.42        404.42         5.95 o                         
   3   6   1       1397.60       1569.16        12.52 o                         
   4   6   1        326.23        342.96         4.45 o                         
   5   6   1       1092.04       1200.65        11.12 o                         
   6   6   1        663.04        659.62         8.62 o                         
   7   6   1       2324.73       2488.28        28.08 o                         
   8   6   1        186.63        170.07         6.07 o                         
   9   6   1          5.92         12.61         8.61 o                         
  10   6   1         12.94          3.28         8.78 o                         
  11   6   1         22.56         31.98        12.47 o                         
  12   6   1          4.03          0.41        11.80 o                         
  13   6   1         12.15          8.59         9.78 o                         
 -13   7   1          0.73         -5.07         9.93 o                         
 -12   7   1         46.25         52.91        10.53 o                         
 -11   7   1          1.31         -8.44         9.79 o                         
 -10   7   1         89.95         73.33         9.92 o                         
  -9   7   1         59.95         61.63         7.71 o                         
  -8   7   1        172.65        177.75         8.30 o                         
  -7   7   1          8.73          7.84         6.08 o                         
  -6   7   1        787.23        811.90        10.16 o                         
  -5   7   1        585.58        588.97         7.65 o                         
  -4   7   1      13878.16      14677.04       245.78 o                         
  -3   7   1        412.79        432.83         4.95 o                         
  -2   7   1       1509.89       1442.56        18.15 o                         
  -1   7   1         16.86          9.28         3.06 o                         
   0   7   1       1545.69       1741.15        16.30 o                         
   1   7   1         97.43        151.52         3.15 o                         
   2   7   1        303.51        403.87         4.28 o                         
   3   7   1       7787.97       7770.03        86.26 o                         
   4   7   1        300.21        258.52         5.49 o                         
   5   7   1         77.06         73.20         4.17 o                         
   6   7   1        746.33        692.96         9.92 o                         
   7   7   1        303.66        380.87         8.88 o                         
   8   7   1       1190.74       1308.61        23.41 o                         
   9   7   1         24.77         27.53         7.58 o                         
  10   7   1         14.06         24.05         8.33 o                         
  11   7   1         27.64         19.92        13.54 o                         
  12   7   1          1.04         -8.06        10.69 o                         
  13   7   1          0.80         -5.22         9.96 o                         
 -13   8   1          3.61          9.96        11.01 o                         
 -12   8   1         39.16         43.50        10.52 o                         
 -11   8   1         49.28         32.58         9.94 o                         
 -10   8   1         11.79         10.27         8.92 o                         
  -9   8   1         12.66         14.68         7.64 o                         
  -8   8   1        118.71        118.14         7.59 o                         
  -7   8   1        848.94        878.41        19.24 o                         
  -6   8   1        189.12        188.76         6.08 o                         
  -5   8   1        139.34        119.40         4.69 o                         
  -4   8   1          0.46          7.72         5.25 o                         
  -3   8   1        202.52        197.45         4.73 o                         
  -2   8   1       2171.33       2243.11        18.44 o                         
  -1   8   1        241.31        222.08         4.01 o                         
   0   8   1       1184.56       1137.54        11.88 o                         
   1   8   1        760.08        818.46        11.29 o                         
   2   8   1        208.58        198.13         4.17 o                         
   3   8   1       5301.73       5276.65        51.39 o                         
   4   8   1        403.42        395.17         6.64 o                         
   5   8   1         37.72         40.29         4.01 o                         
   6   8   1        248.14        244.39         5.21 o                         
   7   8   1         34.67         40.10         4.03 o                         
   8   8   1         30.18         20.33         4.52 o                         
   9   8   1          5.08         28.63         9.36 o                         
  10   8   1         60.63         42.14         9.51 o                         
  11   8   1          3.06          8.49         9.82 o                         
  12   8   1         22.42         35.44         9.67 o                         
  13   8   1          1.09        -10.77        10.77 o                         
 -13   9   1          7.75          9.39        11.95 o                         
 -12   9   1          3.50          6.13        11.53 o                         
 -11   9   1          1.75          0.96         9.78 o                         
 -10   9   1         11.75         14.67         9.23 o                         
  -9   9   1          0.05          2.90         8.48 o                         
  -8   9   1          0.39         -3.86         8.12 o                         
  -7   9   1         42.96         46.43         5.13 o                         
  -6   9   1         18.84         17.47         6.23 o                         
  -5   9   1        706.88        811.56         8.81 o                         
  -4   9   1         62.47        105.57         4.54 o                         
  -3   9   1        804.05        708.01         8.82 o                         
  -2   9   1        482.98        512.86         6.99 o                         
  -1   9   1        255.81        279.36         4.97 o                         
   0   9   1      10875.98      12095.96       181.76 o                         
   1   9   1         10.60          8.34         3.55 o                         
   2   9   1       2167.84       2401.99        30.82 o                         
   3   9   1         32.27         40.59         3.56 o                         
   4   9   1        802.43        851.73        14.29 o                         
   5   9   1        424.81        430.23         6.95 o                         
   6   9   1        269.41        252.15         5.63 o                         
   7   9   1          1.22         -2.49         5.60 o                         
   8   9   1         19.79         18.92         6.20 o                         
   9   9   1        187.59        205.23        10.87 o                         
  10   9   1          8.77         -2.85         9.09 o                         
  11   9   1          0.24         16.04         8.95 o                         
  12   9   1          3.62          0.36        12.17 o                         
  13   9   1          0.98         -0.40        12.73 o                         
 -13  10   1          1.24         12.33        12.57 o                         
 -12  10   1         13.85         15.25        10.79 o                         
 -11  10   1          3.87          7.76        11.12 o                         
 -10  10   1         31.01         37.22        12.16 o                         
  -9  10   1          0.18         -8.44         8.44 o                         
  -8  10   1          1.21         14.59         9.09 o                         
  -7  10   1          1.15          3.19         5.95 o                         
  -6  10   1         86.19         95.20         5.30 o                         
  -5  10   1        142.34        158.54         4.95 o                         
  -4  10   1         27.93         27.80         4.27 o                         
  -3  10   1         10.65          4.54         4.30 o                         
  -2  10   1        472.50        480.06         7.19 o                         
  -1  10   1       1782.15       1892.37        17.62 o                         
   0  10   1       3632.83       3690.75        34.99 o                         
   1  10   1        109.62        113.46         5.11 o                         
   2  10   1        272.08        406.46         7.21 o                         
   3  10   1        120.43        153.85         5.46 o                         
   4  10   1        207.05        251.61         8.02 o                         
   5  10   1         74.82        110.71         4.98 o                         
   6  10   1          6.41          4.67         4.66 o                         
   7  10   1          1.57          3.16         5.08 o                         
   8  10   1        243.92        233.06         6.33 o                         
   9  10   1        336.78        375.18        11.26 o                         
  10  10   1         23.98         16.98         9.80 o                         
  11  10   1          4.01          3.55        10.15 o                         
  12  10   1          3.22         20.00        10.45 o                         
 -12  11   1         33.94         43.22        12.30 o                         
 -11  11   1         11.19         16.49        11.38 o                         
 -10  11   1         53.17         57.13        13.16 o                         
  -9  11   1         16.23         29.79        10.10 o                         
  -8  11   1          0.35          1.90         4.50 o                         
  -7  11   1         28.10         17.84         7.14 o                         
  -6  11   1          6.90          6.94         5.74 o                         
  -5  11   1         83.75         68.62         4.96 o                         
  -4  11   1         50.45         45.35         4.80 o                         
  -3  11   1        691.29        633.93         8.40 o                         
  -2  11   1        543.93        454.88         7.49 o                         
  -1  11   1       2145.25       2167.66        24.28 o                         
   0  11   1        101.21        101.64         5.84 o                         
   1  11   1       5259.69       5610.50        82.98 o                         
   2  11   1       2484.17       2540.21        34.24 o                         
   3  11   1       3993.16       4121.93        55.71 o                         
   4  11   1        328.02        343.70         7.48 o                         
   5  11   1         72.47         74.94         5.21 o                         
   6  11   1        509.16        496.59         9.86 o                         
   7  11   1         31.03         32.83         6.85 o                         
   8  11   1        483.00        456.58        12.88 o                         
   9  11   1          4.91         -0.29         4.57 o                         
  10  11   1          1.55         -9.01         9.01 o                         
  11  11   1         10.57          1.66        14.21 o                         
  12  11   1          1.28          6.02         9.31 o                         
 -12  12   1         10.42         15.88        13.08 o                         
 -11  12   1          1.63         -4.54         9.75 o                         
 -10  12   1         18.21         20.29        12.05 o                         
  -9  12   1        142.98        152.94        10.86 o                         
  -8  12   1         17.16         26.15         5.61 o                         
  -7  12   1         73.71         71.84         6.39 o                         
  -6  12   1        138.85        176.95         7.36 o                         
  -5  12   1        387.93        426.74         7.67 o                         
  -4  12   1        984.55       1049.33        12.76 o                         
  -3  12   1        132.15        132.10         6.01 o                         
  -2  12   1        896.53        907.41        11.28 o                         
  -1  12   1        948.49       1007.45        15.46 o                         
   0  12   1       2020.95       2203.11        26.04 o                         
   1  12   1         67.66         71.11         5.03 o                         
   2  12   1          6.38         10.11         5.09 o                         
   3  12   1        209.05        185.71         6.23 o                         
   4  12   1        504.18        567.53         9.45 o                         
   5  12   1        325.97        306.04         9.53 o                         
   6  12   1        647.93        642.22        16.42 o                         
   7  12   1         26.30         20.55         6.14 o                         
   8  12   1         11.17         23.31         7.67 o                         
   9  12   1          0.83          3.63         5.17 o                         
  10  12   1        105.95         86.43        13.33 o                         
  11  12   1          0.08         16.87         9.93 o                         
  12  12   1          1.77          6.07        15.20 o                         
 -12  13   1         13.71          5.18        16.18 o                         
 -11  13   1         20.91         22.86         9.98 o                         
 -10  13   1         25.49         20.20         9.22 o                         
  -9  13   1         37.04         18.80         9.98 o                         
  -8  13   1         68.77         78.30         7.14 o                         
  -7  13   1        342.31        344.45        10.92 o                         
  -6  13   1       1719.15       1636.34        41.07 o                         
  -5  13   1        858.52        943.20        15.31 o                         
  -4  13   1       1421.68       1540.57        23.93 o                         
  -3  13   1         68.43         70.98         6.20 o                         
  -2  13   1       4878.79       4939.82        73.05 o                         
  -1  13   1        246.55        236.06         6.82 o                         
   0  13   1        390.36        373.35         7.91 o                         
   1  13   1        112.12        127.10         6.61 o                         
   2  13   1          4.39         12.65         5.37 o                         
   3  13   1         74.71         79.80         5.63 o                         
   4  13   1        188.55        199.22         7.00 o                         
   5  13   1         29.99         17.01         7.44 o                         
   6  13   1         83.18         85.95         7.46 o                         
   7  13   1        557.97        539.35        13.98 o                         
   8  13   1         12.41          6.00         7.10 o                         
   9  13   1         29.92         29.52         6.39 o                         
  10  13   1         75.92         71.28         8.67 o                         
  11  13   1         15.09         12.35        12.65 o                         
  12  13   1         14.06         26.33        10.14 o                         
 -11  14   1          8.98         12.05        12.32 o                         
 -10  14   1         15.35         32.57        10.03 o                         
  -9  14   1        653.93        648.34        20.52 o                         
  -8  14   1         69.23         62.82         7.95 o                         
  -7  14   1        808.92        820.52        21.30 o                         
  -6  14   1         80.21         79.82         7.78 o                         
  -5  14   1          8.42         15.14         7.07 o                         
  -4  14   1         39.24         52.93        12.86 o                         
  -3  14   1         55.28         81.59         6.96 o                         
  -2  14   1        997.27       1024.13        14.15 o                         
  -1  14   1         13.41         12.69         6.20 o                         
   0  14   1        123.77        142.81         7.15 o                         
   1  14   1       1018.55       1096.55        14.43 o                         
   2  14   1        105.83         95.85         6.50 o                         
   3  14   1       1048.43       1125.64        17.02 o                         
   4  14   1        657.19        655.62        17.76 o                         
   5  14   1        106.49        127.64         7.44 o                         
   6  14   1         90.97        119.72         7.74 o                         
   7  14   1        198.18        200.43         8.94 o                         
   8  14   1        308.18        333.01        11.83 o                         
   9  14   1         98.12         89.46         7.32 o                         
  10  14   1         81.82        117.15        13.98 o                         
  11  14   1          0.07          9.86         8.51 o                         
 -11  15   1          9.63         20.02         9.95 o                         
 -10  15   1         56.34         61.91        12.73 o                         
  -9  15   1         19.12         14.08         9.62 o                         
  -8  15   1         43.11         53.42         8.20 o                         
  -7  15   1          0.57          4.27         7.23 o                         
  -6  15   1         75.77         96.80         7.56 o                         
  -5  15   1        393.76        413.74        12.74 o                         
  -4  15   1       1114.09       1017.08        27.37 o                         
  -3  15   1        733.37        718.79        12.05 o                         
  -2  15   1         35.91         30.84         6.69 o                         
  -1  15   1        475.85        449.84        10.57 o                         
   0  15   1        819.73        812.73        15.80 o                         
   1  15   1         38.34         32.44         7.24 o                         
   2  15   1         29.26         28.17         6.29 o                         
   3  15   1        107.59        117.23         7.42 o                         
   4  15   1         88.53         90.53         6.95 o                         
   5  15   1        209.63        212.99         8.74 o                         
   6  15   1         18.39         17.89         8.62 o                         
   7  15   1         78.09         81.90         6.96 o                         
   8  15   1         52.77         49.54         7.82 o                         
   9  15   1         20.58         22.72         8.75 o                         
  10  15   1         53.77         53.54        12.34 o                         
  11  15   1          6.18          9.71         8.44 o                         
 -10  16   1         28.61         19.18        10.45 o                         
  -9  16   1         14.35         24.08         7.83 o                         
  -8  16   1         16.10         10.44         8.75 o                         
  -7  16   1        718.11        711.48        20.18 o                         
  -6  16   1        200.53        195.65         8.12 o                         
  -5  16   1        815.21        864.12        19.59 o                         
  -4  16   1         39.43         33.33         8.06 o                         
  -3  16   1        103.99        119.34         7.48 o                         
  -2  16   1          6.43          0.48         7.29 o                         
  -1  16   1         25.38         25.36         6.87 o                         
   0  16   1        491.00        527.94        13.80 o                         
   1  16   1          6.67          9.00         6.94 o                         
   2  16   1         58.15         72.18         8.08 o                         
   3  16   1          1.24         13.69         7.05 o                         
   4  16   1        390.11        376.79         9.99 o                         
   5  16   1         62.20         58.82         7.65 o                         
   6  16   1        258.28        205.02         9.58 o                         
   7  16   1        197.25        197.24        15.57 o                         
   8  16   1        143.34        151.90         8.40 o                         
   9  16   1          6.17          9.42         6.78 o                         
  10  16   1         11.91         20.97         7.46 o                         
 -10  17   1          1.27         13.78        10.09 o                         
  -9  17   1         12.13         11.31         9.11 o                         
  -8  17   1          8.30         13.77         8.58 o                         
  -7  17   1          6.78         -4.51         8.87 o                         
  -6  17   1         71.19         70.46        10.76 o                         
  -5  17   1        150.95        194.87         9.49 o                         
  -4  17   1         22.16         34.85         9.00 o                         
  -3  17   1          7.07         14.80         7.79 o                         
  -2  17   1        140.25        148.58         8.70 o                         
  -1  17   1        507.34        538.89        11.28 o                         
   0  17   1        218.72        239.19        12.16 o                         
   1  17   1       1015.14        979.44        20.56 o                         
   2  17   1         36.59         44.98         7.79 o                         
   3  17   1        201.20        207.86         8.78 o                         
   4  17   1        147.21        144.24         9.08 o                         
   5  17   1        150.43        164.40         9.87 o                         
   6  17   1          3.98          8.53         8.71 o                         
   7  17   1          2.87         -4.38         9.73 o                         
   8  17   1          0.73         -0.23         9.25 o                         
   9  17   1          1.25          7.82         6.94 o                         
  10  17   1          4.30         20.07         8.61 o                         
  -9  18   1         13.51         17.30         7.09 o                         
  -8  18   1          1.07          1.85         8.24 o                         
  -7  18   1          7.99          2.66         8.61 o                         
  -6  18   1        240.83        259.68        17.44 o                         
  -5  18   1        115.11        129.98        11.03 o                         
  -4  18   1        319.62        328.29        11.96 o                         
  -3  18   1          6.80         24.26         8.82 o                         
  -2  18   1         66.40         67.62         9.13 o                         
  -1  18   1         10.87         18.97         9.18 o                         
   0  18   1         73.16        120.21        29.29 o                         
   1  18   1        144.97        166.74         9.98 o                         
   2  18   1         51.45         73.06         8.95 o                         
   3  18   1         30.73         27.44         8.57 o                         
   4  18   1         82.64         93.50         8.73 o                         
   5  18   1         61.54         60.42        11.08 o                         
   6  18   1        129.44        116.47         9.02 o                         
   7  18   1        258.62        226.30        20.95 o                         
   8  18   1         12.41         19.36         7.86 o                         
   9  18   1          1.02          3.35         7.19 o                         
  -9  19   1          0.84          5.67         7.45 o                         
  -8  19   1          2.26         -1.11         8.54 o                         
  -7  19   1         22.49         27.75        10.34 o                         
  -6  19   1         27.12         22.17         7.96 o                         
  -5  19   1         48.22         26.50        10.28 o                         
  -4  19   1          2.65         -8.11         8.11 o                         
  -3  19   1          7.94          4.98         8.13 o                         
  -2  19   1        915.62        961.63        26.17 o                         
  -1  19   1          5.28         -4.75         8.35 o                         
   0  19   1        225.92        201.24        11.40 o                         
   1  19   1          1.24          1.15         8.14 o                         
   2  19   1        749.86        734.74        14.89 o                         
   3  19   1         81.32         88.65         8.68 o                         
   4  19   1        157.52        139.06        10.82 o                         
   5  19   1        202.00        189.48        10.62 o                         
   6  19   1         67.69         58.88         8.93 o                         
   7  19   1          0.30          1.63         8.73 o                         
   8  19   1          0.09         -1.96         7.50 o                         
   9  19   1          1.89          2.98         7.82 o                         
  -8  20   1          4.28          8.17         8.96 o                         
  -7  20   1          8.56          6.72         8.43 o                         
  -6  20   1         10.79         23.46         8.56 o                         
  -5  20   1        138.77        134.82         9.48 o                         
  -4  20   1         10.99         23.81         8.79 o                         
  -3  20   1          1.35          0.34         9.69 o                         
  -2  20   1          3.43          1.96        12.22 o                         
  -1  20   1          9.84         10.03        12.89 o                         
   0  20   1        212.72        254.86        15.57 o                         
   1  20   1          3.57         12.79         9.59 o                         
   2  20   1        110.46        111.20         9.35 o                         
   3  20   1         55.55         49.04         8.59 o                         
   4  20   1          4.44          3.70         9.21 o                         
   5  20   1         63.41         62.10        10.05 o                         
   6  20   1         23.09         16.65         7.94 o                         
   7  20   1         73.67         61.76         7.72 o                         
   8  20   1          0.71          4.97        10.96 o                         
  -7  21   1         58.60         66.76         9.23 o                         
  -6  21   1          1.50          7.75        13.45 o                         
  -5  21   1         61.93         58.29        10.08 o                         
  -4  21   1         42.45         32.17        10.90 o                         
  -3  21   1          3.57          0.06         9.92 o                         
  -2  21   1         51.76         49.00        10.24 o                         
  -1  21   1          1.68         -5.49         9.25 o                         
   0  21   1        675.38        620.96        27.63 o                         
   1  21   1         12.73         -5.05         9.90 o                         
   2  21   1          5.88         10.05        10.35 o                         
   3  21   1         42.07         24.49         8.83 o                         
   4  21   1          6.49         -1.07         8.37 o                         
   5  21   1        110.85        121.80        10.90 o                         
   6  21   1          1.81          7.77         8.28 o                         
   7  21   1         20.48         26.47        10.14 o                         
  -6  22   1          6.50         10.92        11.18 o                         
  -5  22   1          2.78         -4.92         9.78 o                         
  -4  22   1          0.14          0.29        11.16 o                         
  -3  22   1         26.39         19.61        10.14 o                         
  -2  22   1          0.88          3.29        10.21 o                         
  -1  22   1         39.46         65.72        11.48 o                         
   0  22   1          8.01         24.42        13.88 o                         
   1  22   1         12.28          5.38         9.63 o                         
   2  22   1         36.22         70.39        12.02 o                         
   3  22   1        112.30         93.13        10.63 o                         
   4  22   1         10.96        -10.46        10.46 o                         
   5  22   1          4.81         17.83        10.66 o                         
   6  22   1        110.22        108.31        12.90 o                         
  -5  23   1          0.38          9.00         9.47 o                         
  -4  23   1          0.99         -2.09        11.82 o                         
  -3  23   1         23.16         18.63        11.37 o                         
  -2  23   1          0.63        -10.18        10.18 o                         
  -1  23   1         86.15         99.09        11.55 o                         
   0  23   1         63.47         77.56        11.13 o                         
   1  23   1         26.52         26.47        10.13 o                         
   2  23   1          0.66         -5.43        10.14 o                         
   3  23   1         12.65          1.51        10.28 o                         
   4  23   1          3.66          5.40        10.20 o                         
   5  23   1          0.06        -12.41        12.41 o                         
  -4  24   1          2.46         -0.22        11.38 o                         
  -3  24   1          1.05         -7.08        10.19 o                         
  -2  24   1          0.43          2.55        10.91 o                         
  -1  24   1         20.84         15.11        10.07 o                         
   0  24   1          2.26          0.18        10.54 o                         
   1  24   1          0.99         24.82        13.50 o                         
   2  24   1         11.78          8.06        10.25 o                         
   3  24   1          8.01          7.20         9.38 o                         
   4  24   1          0.61          1.33        10.80 o                         
  -1  25   1          1.79         15.06        12.54 o                         
   0  25   1         60.52         74.61        12.73 o                         
   1  25   1          4.10          8.35        10.50 o                         
 -14   0   2         24.83          7.40        33.47 o                         
 -12   0   2         76.80         62.90        25.92 o                         
 -10   0   2        112.03        103.47        17.50 o                         
  -8   0   2         92.06         75.74        21.11 o                         
  -6   0   2        148.53        147.77         4.46 o                         
  -4   0   2       2306.60       2632.63        32.86 o                         
  -2   0   2       5556.51       4690.50        71.02 o                         
   2   0   2       6139.24       6007.44        99.06 o                         
   4   0   2        214.72        226.35         6.69 o                         
   6   0   2       7389.42       7963.84       151.48 o                         
   8   0   2          4.58          3.40         7.75 o                         
  10   0   2          0.67         -6.08         7.00 o                         
  12   0   2          2.30         10.24         9.17 o                         
  14   0   2         18.67         37.44        41.26 o                         
 -14   1   2         11.68         28.00        18.36 o                         
 -13   1   2          0.78         22.00        17.23 o                         
 -12   1   2          5.00         11.23        13.92 o                         
 -11   1   2        131.58        167.68        17.20 o                         
 -10   1   2          0.21          8.69        12.24 o                         
  -9   1   2       1050.64        980.44        16.42 o                         
  -8   1   2        130.68        111.04         6.86 o                         
  -7   1   2          1.52          0.17         3.36 o                         
  -6   1   2        318.51        376.36         5.83 o                         
  -5   1   2         14.10          6.62         3.62 o                         
  -4   1   2       3949.67       3499.93        30.04 o                         
  -3   1   2       3420.10       3329.70        26.68 o                         
  -2   1   2       8667.96       7783.75       131.93 o                         
   2   1   2       8665.24       8136.45       111.27 o                         
   3   1   2      15772.10      15262.88       335.61 o                         
   4   1   2       1026.43        958.10         9.10 o                         
   5   1   2        124.92        120.66         4.26 o                         
   6   1   2       3362.74       3204.94        31.68 o                         
   7   1   2        399.91        395.03         6.68 o                         
   8   1   2        204.44        202.54         5.49 o                         
   9   1   2          1.35          6.10         5.18 o                         
  10   1   2         53.99         62.95         5.10 o                         
  11   1   2         19.09         28.37         5.63 o                         
  12   1   2         16.35         12.49         5.09 o                         
  13   1   2          0.12          4.92         5.15 o                         
  14   1   2         81.66        103.54        18.80 o                         
 -14   2   2         10.62         26.28        14.72 o                         
 -13   2   2        102.19         94.13        18.11 o                         
 -12   2   2        322.99        346.78        19.70 o                         
 -11   2   2         53.25         61.88        13.15 o                         
 -10   2   2          0.33         14.01         9.29 o                         
  -9   2   2       1272.77       1275.48        23.48 o                         
  -8   2   2        388.94        416.83         8.29 o                         
  -7   2   2        117.47        116.45         4.89 o                         
  -6   2   2         96.16        122.74         4.94 o                         
  -5   2   2         62.27         53.73         3.45 o                         
  -4   2   2       1039.83        971.08         9.95 o                         
  -3   2   2      39697.42      41719.09      1445.94 o                         
  -2   2   2      26499.90      25752.17       808.55 o                         
  -1   2   2         34.53         30.87         3.17 o                         
   1   2   2      12118.42      12956.77       342.65 o                         
   2   2   2        437.52        345.02        11.65 o                         
   3   2   2        165.28        152.69         3.26 o                         
   4   2   2        323.63        363.37         6.53 o                         
   5   2   2        658.94        590.95        16.23 o                         
   6   2   2         11.73          8.12         5.20 o                         
   7   2   2        504.33        502.89         6.76 o                         
   8   2   2        247.68        237.75         6.42 o                         
   9   2   2        356.53        369.65         6.78 o                         
  10   2   2          0.70          1.62         4.41 o                         
  11   2   2          0.56         -0.47         7.28 o                         
  12   2   2         21.33         30.68        11.18 o                         
  13   2   2         11.24         16.35         9.55 o                         
  14   2   2          3.39         -3.74        14.11 o                         
 -14   3   2         50.83         28.34        16.35 o                         
 -13   3   2          0.01         -5.45        15.91 o                         
 -12   3   2        542.09        564.09        21.78 o                         
 -11   3   2        306.37        340.42        14.15 o                         
 -10   3   2         32.43         49.13        10.07 o                         
  -9   3   2        659.59        652.76        14.23 o                         
  -8   3   2        788.98        783.73        17.01 o                         
  -7   3   2        607.74        670.15        13.48 o                         
  -6   3   2       3096.74       3080.42        42.13 o                         
  -5   3   2       8762.80       9037.83       130.91 o                         
  -4   3   2         98.44        121.30         3.63 o                         
  -3   3   2       7071.76       6770.62        68.91 o                         
  -2   3   2       8226.20       7796.87        84.27 o                         
  -1   3   2       4118.39       4010.13        36.72 o                         
   0   3   2        328.93        222.88         2.05 o                         
   1   3   2       2726.80       3565.57        36.69 o                         
   2   3   2       3617.90       3897.27        41.83 o                         
   3   3   2       1790.14       1979.17        39.00 o                         
   4   3   2        258.90        259.46         4.54 o                         
   5   3   2         36.57         49.32         4.28 o                         
   6   3   2        817.18        742.58        10.09 o                         
   7   3   2        134.13        161.51        10.84 o                         
   8   3   2         22.04         17.29         5.22 o                         
   9   3   2        113.38        135.67         6.43 o                         
  10   3   2         21.97         26.60         4.98 o                         
  11   3   2         18.14         22.99         8.23 o                         
  12   3   2          1.16        -12.68        12.68 o                         
  13   3   2          1.04         -7.07         8.03 o                         
 -14   4   2          6.66         -6.80        16.58 o                         
 -13   4   2          0.06        -13.28        15.38 o                         
 -12   4   2          2.38          2.40         8.65 o                         
 -11   4   2        178.68        162.38         9.74 o                         
 -10   4   2        100.62        102.95         8.54 o                         
  -9   4   2         18.68         23.69         6.31 o                         
  -8   4   2         17.44         36.44         5.87 o                         
  -7   4   2         88.07        114.43         7.61 o                         
  -6   4   2        429.20        417.44         7.71 o                         
  -5   4   2       7887.83       8573.39       122.80 o                         
  -4   4   2        130.64        117.84         4.61 o                         
  -3   4   2       7395.45       8069.31        93.52 o                         
  -2   4   2      34522.00      31603.33       834.59 o                         
  -1   4   2       8580.25       8983.17        98.87 o                         
   0   4   2        479.35        746.29         6.24 o                         
   1   4   2        280.58        173.70         3.55 o                         
   2   4   2        879.81        834.10        11.56 o                         
   3   4   2       4553.10       4373.73        51.24 o                         
   4   4   2        147.62        166.83         3.93 o                         
   5   4   2         30.83         29.36         4.57 o                         
   6   4   2        199.55        218.82         8.33 o                         
   7   4   2        172.38        184.09         7.51 o                         
   8   4   2        120.93        119.01         5.69 o                         
   9   4   2          1.05          5.78         4.71 o                         
  10   4   2         17.10         32.53         8.82 o                         
  11   4   2         29.03         19.89         8.68 o                         
  12   4   2         48.72         62.96        11.43 o                         
  13   4   2         11.08         -3.08        10.81 o                         
 -13   5   2         16.46          4.14        20.32 o                         
 -12   5   2         48.46         49.65         9.65 o                         
 -11   5   2         21.77         20.56        10.15 o                         
 -10   5   2         86.25         97.39        10.19 o                         
  -9   5   2          0.34         -7.50         7.50 o                         
  -8   5   2        168.32        145.13         7.90 o                         
  -7   5   2        803.58        741.79        16.11 o                         
  -6   5   2        296.30        289.91         7.63 o                         
  -5   5   2       2961.88       3056.91        31.41 o                         
  -4   5   2        772.01        758.21         6.98 o                         
  -3   5   2       2999.56       2920.57        20.99 o                         
  -2   5   2       2797.85       2731.04        37.37 o                         
  -1   5   2       6631.81       6708.40        65.11 o                         
   0   5   2        963.01       1125.93         7.56 o                         
   1   5   2        569.26        509.96         4.27 o                         
   2   5   2       2221.75       2715.14        21.62 o                         
   3   5   2       1511.38       1912.49        23.54 o                         
   4   5   2       5609.70       4790.38        45.34 o                         
   5   5   2         17.20         31.59         3.05 o                         
   6   5   2       1258.94       1210.46        17.82 o                         
   7   5   2         77.66         69.63         4.37 o                         
   8   5   2        360.23        357.56         6.24 o                         
   9   5   2        227.00        253.48         6.09 o                         
  10   5   2        992.77       1013.03        18.63 o                         
  11   5   2         75.11         98.68         9.41 o                         
  12   5   2         25.44         33.70         9.65 o                         
  13   5   2          5.23         16.73        12.44 o                         
 -13   6   2         22.71         19.79         9.06 o                         
 -12   6   2         34.96         29.20        10.28 o                         
 -11   6   2          6.42          5.62         9.43 o                         
 -10   6   2         22.93         31.00         7.80 o                         
  -9   6   2        136.45        108.89         9.20 o                         
  -8   6   2        168.88        199.03         8.86 o                         
  -7   6   2        927.79       1072.21        22.51 o                         
  -6   6   2         12.52         23.72         5.34 o                         
  -5   6   2        142.88        173.92         5.84 o                         
  -4   6   2        901.46        745.15         6.84 o                         
  -3   6   2        700.18        723.77         6.46 o                         
  -2   6   2       1555.17       1687.00        16.10 o                         
  -1   6   2       6129.18       6357.76        61.22 o                         
   0   6   2       3639.45       3233.80        27.16 o                         
   1   6   2        970.03        904.15         9.46 o                         
   2   6   2       1926.09       2090.40        26.06 o                         
   3   6   2          8.53         10.53         2.14 o                         
   4   6   2         39.35         49.55         3.36 o                         
   5   6   2        835.25        713.54        11.32 o                         
   6   6   2        408.54        360.59         9.41 o                         
   7   6   2        778.43        771.02        11.73 o                         
   8   6   2        111.76        104.88         5.80 o                         
   9   6   2        477.78        510.36         8.49 o                         
  10   6   2        171.62        187.03        11.71 o                         
  11   6   2          0.68          3.02         9.06 o                         
  12   6   2         79.43         79.17        13.69 o                         
  13   6   2         68.91         79.72        11.79 o                         
 -13   7   2         34.36         48.28        15.18 o                         
 -12   7   2          2.94          4.07        12.66 o                         
 -11   7   2        159.49        169.88        14.56 o                         
 -10   7   2         17.84         12.99         9.09 o                         
  -9   7   2          0.95         -9.19         9.19 o                         
  -8   7   2        438.31        445.55        16.48 o                         
  -7   7   2        757.72        769.84        14.58 o                         
  -6   7   2        708.44        713.57        11.29 o                         
  -5   7   2         64.84         78.28         4.05 o                         
  -4   7   2       1785.33       1555.12        17.72 o                         
  -3   7   2       1424.03       1375.11        12.04 o                         
  -2   7   2         38.47         29.55         3.39 o                         
  -1   7   2       5577.13       6021.05        59.87 o                         
   0   7   2       1943.96       1604.24        14.90 o                         
   1   7   2         57.95         67.94         3.01 o                         
   2   7   2        888.78        942.27        10.09 o                         
   3   7   2       9199.92       9114.54       118.19 o                         
   4   7   2         39.07         35.00         3.25 o                         
   5   7   2        109.88        130.90         4.41 o                         
   6   7   2        658.68        657.90        10.21 o                         
   7   7   2         48.91         56.89         5.71 o                         
   8   7   2        607.11        559.26        11.13 o                         
   9   7   2        477.45        454.83        13.65 o                         
  10   7   2          3.82          3.22         7.96 o                         
  11   7   2         77.85         83.49        10.36 o                         
  12   7   2          0.51          5.07        10.54 o                         
  13   7   2          0.07         -1.55        10.83 o                         
 -13   8   2         12.12         19.85        11.54 o                         
 -12   8   2         33.20         30.35        10.98 o                         
 -11   8   2         80.84         82.79        11.34 o                         
 -10   8   2          1.62         -3.19         9.72 o                         
  -9   8   2          1.27          5.64         8.83 o                         
  -8   8   2        803.16        729.66        19.88 o                         
  -7   8   2         92.23        110.98         7.53 o                         
  -6   8   2       1296.18       1432.52        17.80 o                         
  -5   8   2        785.63        879.95        10.35 o                         
  -4   8   2       4671.22       5090.78        50.54 o                         
  -3   8   2         59.11         38.98         3.79 o                         
  -2   8   2         24.46         25.56         3.51 o                         
  -1   8   2       2203.85       2520.52        34.31 o                         
   0   8   2        574.17        431.90         5.39 o                         
   1   8   2       5811.87       5985.47        60.90 o                         
   2   8   2       3227.46       3027.35        25.58 o                         
   3   8   2       4520.18       4534.29        45.80 o                         
   4   8   2         23.52         29.18         3.91 o                         
   5   8   2         82.86         94.65         3.92 o                         
   6   8   2        446.20        450.35         9.43 o                         
   7   8   2          5.59         19.24         4.68 o                         
   8   8   2         63.80         66.91         5.77 o                         
   9   8   2         58.32         63.76         6.90 o                         
  10   8   2         48.47         46.44         8.53 o                         
  11   8   2         12.97         27.53         8.81 o                         
  12   8   2          0.09         -4.09        10.39 o                         
  13   8   2          7.43         12.90        10.27 o                         
 -13   9   2          1.03         -3.12        12.93 o                         
 -12   9   2          6.26         11.13        10.98 o                         
 -11   9   2         25.36         30.69        10.81 o                         
 -10   9   2          2.55         -5.23        10.73 o                         
  -9   9   2          6.40         11.64         8.53 o                         
  -8   9   2          0.94         -0.48         9.01 o                         
  -7   9   2         52.09         53.00         7.67 o                         
  -6   9   2          2.55          0.81         5.63 o                         
  -5   9   2        446.99        512.89        13.75 o                         
  -4   9   2          2.35         16.44         4.35 o                         
  -3   9   2       1614.00       1677.24        16.44 o                         
  -2   9   2       1678.57       1615.86        17.15 o                         
  -1   9   2        774.81        820.59         7.85 o                         
   0   9   2       7388.00       7502.74        86.65 o                         
   1   9   2       2959.64       3199.98        33.80 o                         
   2   9   2        411.39        468.52         5.57 o                         
   3   9   2        106.36        120.60         4.52 o                         
   4   9   2       1411.96       1551.43        21.86 o                         
   5   9   2         34.66         41.34         4.20 o                         
   6   9   2        300.78        266.31         6.73 o                         
   7   9   2        144.41        136.61         5.05 o                         
   8   9   2         15.17         22.19         5.96 o                         
   9   9   2         30.99         36.51         5.75 o                         
  10   9   2          2.51         -8.71         8.71 o                         
  11   9   2         52.20         49.29        11.27 o                         
  12   9   2          3.98         20.43        10.54 o                         
  13   9   2          0.04          0.68        12.68 o                         
 -13  10   2          0.24        -12.65        17.84 o                         
 -12  10   2         22.24         24.73        11.08 o                         
 -11  10   2          0.28         16.13        10.56 o                         
 -10  10   2         21.22          6.43        10.19 o                         
  -9  10   2         22.71         23.91         8.78 o                         
  -8  10   2          0.40         -4.22         8.37 o                         
  -7  10   2        232.46        226.01         9.44 o                         
  -6  10   2        170.83        173.27         5.85 o                         
  -5  10   2         58.84         79.15         4.60 o                         
  -4  10   2        976.95        971.81        13.45 o                         
  -3  10   2        192.26        201.41         6.38 o                         
  -2  10   2        889.88        824.26        11.55 o                         
  -1  10   2       1207.24       1214.68        16.10 o                         
   0  10   2       7029.96       7608.45        94.70 o                         
   1  10   2       3670.45       3741.98        46.25 o                         
   2  10   2         87.19        116.22         4.80 o                         
   3  10   2         51.39         53.60         4.17 o                         
   4  10   2        462.72        497.82         7.25 o                         
   5  10   2          8.68         11.92         5.12 o                         
   6  10   2          3.59          7.87         5.06 o                         
   7  10   2         78.36         63.24         4.89 o                         
   8  10   2         16.13         19.71         7.37 o                         
   9  10   2          3.80          8.78         4.76 o                         
  10  10   2          7.95          8.61         6.41 o                         
  11  10   2         10.33         12.69         8.71 o                         
  12  10   2         16.48         21.88        10.29 o                         
 -12  11   2         31.66         31.04        11.26 o                         
 -11  11   2          8.93         27.82        10.97 o                         
 -10  11   2         99.57        107.52        10.89 o                         
  -9  11   2          7.66         17.14         8.69 o                         
  -8  11   2          3.14          7.51         8.85 o                         
  -7  11   2         40.44         50.10         5.58 o                         
  -6  11   2        163.71        143.72         5.71 o                         
  -5  11   2        639.10        647.90         8.62 o                         
  -4  11   2        240.76        183.89         5.70 o                         
  -3  11   2         62.90         63.71         5.32 o                         
  -2  11   2          4.12          5.24         5.03 o                         
  -1  11   2       2672.80       2370.92        31.60 o                         
   0  11   2        582.78        613.71        10.87 o                         
   1  11   2       5632.47       6101.58        73.95 o                         
   2  11   2       5812.08       5963.37        69.65 o                         
   3  11   2         50.24         56.04         4.23 o                         
   4  11   2        886.31        945.46        15.18 o                         
   5  11   2        191.78        172.76         6.05 o                         
   6  11   2          1.64         -4.11         5.45 o                         
   7  11   2         47.48         42.38         6.00 o                         
   8  11   2         27.10          9.02         8.74 o                         
   9  11   2         29.82         20.52         9.31 o                         
  10  11   2          1.06          6.24         4.63 o                         
  11  11   2         13.21         14.97         9.38 o                         
  12  11   2          1.07          4.48        13.11 o                         
 -12  12   2          6.40         18.23        10.79 o                         
 -11  12   2          0.02          7.17        12.75 o                         
 -10  12   2         83.43         78.56        12.67 o                         
  -9  12   2          1.57         -4.65         9.71 o                         
  -8  12   2          1.69         -2.37         9.16 o                         
  -7  12   2         78.17         90.53         8.28 o                         
  -6  12   2        322.91        310.50         8.05 o                         
  -5  12   2        160.93        167.95         6.20 o                         
  -4  12   2        106.01        106.51         6.12 o                         
  -3  12   2         25.63         40.73         5.29 o                         
  -2  12   2       1223.94       1315.44        18.63 o                         
  -1  12   2        385.36        407.46         7.98 o                         
   0  12   2         67.89         58.63         5.25 o                         
   1  12   2        464.79        492.14         9.10 o                         
   2  12   2        207.31        166.52         5.80 o                         
   3  12   2       1146.70       1247.07        19.05 o                         
   4  12   2        260.72        225.28         5.90 o                         
   5  12   2        606.69        627.44        16.49 o                         
   6  12   2       1412.02       1364.07        25.66 o                         
   7  12   2        254.87        228.01         6.86 o                         
   8  12   2         14.34          9.76         5.23 o                         
   9  12   2         63.44         67.47         6.58 o                         
  10  12   2         13.49         27.34         9.78 o                         
  11  12   2         10.11         14.64        10.15 o                         
  12  12   2          2.29         -1.96         9.63 o                         
 -12  13   2         19.80         14.75        11.81 o                         
 -11  13   2         18.10         20.02        11.34 o                         
 -10  13   2         14.23         18.15        12.05 o                         
  -9  13   2        173.33        168.02        13.53 o                         
  -8  13   2         40.78         36.35         9.18 o                         
  -7  13   2        258.24        260.89        10.82 o                         
  -6  13   2          0.34         13.49         5.68 o                         
  -5  13   2          2.91          1.19         5.72 o                         
  -4  13   2         30.13         34.57         6.16 o                         
  -3  13   2         27.28         30.90         5.82 o                         
  -2  13   2        101.29        129.95         6.16 o                         
  -1  13   2       1300.67       1305.50        20.81 o                         
   0  13   2        185.59        164.99         6.88 o                         
   1  13   2        358.42        397.13         7.89 o                         
   2  13   2         91.56        104.69         5.50 o                         
   3  13   2        412.52        468.84         8.64 o                         
   4  13   2         57.20         65.08         5.95 o                         
   5  13   2        435.32        386.74         9.81 o                         
   6  13   2        774.26        691.26        18.02 o                         
   7  13   2        187.86        191.61        11.45 o                         
   8  13   2         42.01         41.52         7.99 o                         
   9  13   2          2.37          4.54         7.04 o                         
  10  13   2          5.42         -4.67         7.69 o                         
  11  13   2          2.63         10.58         8.28 o                         
  12  13   2         13.87          2.89         7.83 o                         
 -11  14   2          1.52         -0.35        10.01 o                         
 -10  14   2        123.63        108.59        11.01 o                         
  -9  14   2          1.36         10.52        15.84 o                         
  -8  14   2          3.43          4.48         9.93 o                         
  -7  14   2         76.48         85.09         9.72 o                         
  -6  14   2         83.89         63.08         7.35 o                         
  -5  14   2         61.18         68.23         6.85 o                         
  -4  14   2        652.34        627.38        12.87 o                         
  -3  14   2         53.71         59.50         6.43 o                         
  -2  14   2        131.54        128.73         6.97 o                         
  -1  14   2        143.11        127.50         7.20 o                         
   0  14   2        236.12        253.38         7.54 o                         
   1  14   2         23.17         21.34         5.91 o                         
   2  14   2         57.22         70.91         5.82 o                         
   3  14   2          5.11          7.40         5.62 o                         
   4  14   2        357.83        350.62         9.31 o                         
   5  14   2          7.59         11.30         8.76 o                         
   6  14   2        557.01        551.69        16.80 o                         
   7  14   2        312.39        323.95        10.40 o                         
   8  14   2        339.48        302.50         8.26 o                         
   9  14   2          8.29          0.27         5.77 o                         
  10  14   2        151.83        134.04        11.78 o                         
  11  14   2         23.08         30.23        13.18 o                         
 -11  15   2          0.22         24.87        11.68 o                         
 -10  15   2         31.05         30.61         9.81 o                         
  -9  15   2        129.58        128.84        11.05 o                         
  -8  15   2        561.55        571.26        21.86 o                         
  -7  15   2        181.55        170.39         9.04 o                         
  -6  15   2        414.58        395.90        12.22 o                         
  -5  15   2          0.12         -0.97         7.13 o                         
  -4  15   2       1347.46       1310.69        36.26 o                         
  -3  15   2         46.99         50.37         6.97 o                         
  -2  15   2          6.70          5.41         6.78 o                         
  -1  15   2        207.65        219.09         8.33 o                         
   0  15   2        412.02        389.72         9.28 o                         
   1  15   2        582.34        560.77        12.64 o                         
   2  15   2        540.78        576.31        14.55 o                         
   3  15   2        188.13        223.25         7.15 o                         
   4  15   2       1135.23       1227.32        34.70 o                         
   5  15   2          2.70          5.43         6.14 o                         
   6  15   2        254.35        259.99         9.38 o                         
   7  15   2        988.46        994.22        32.89 o                         
   8  15   2        133.20        144.73        12.70 o                         
   9  15   2          1.17          8.79         6.82 o                         
  10  15   2          0.28          9.34         8.49 o                         
  11  15   2         17.76         18.82         9.14 o                         
 -10  16   2         73.52         69.77        11.89 o                         
  -9  16   2          7.25          0.21        11.15 o                         
  -8  16   2          5.35         15.92         8.52 o                         
  -7  16   2         58.71         40.85         8.65 o                         
  -6  16   2        106.13        111.54         7.96 o                         
  -5  16   2        696.16        713.87        13.44 o                         
  -4  16   2        241.04        273.50        10.16 o                         
  -3  16   2         58.07         54.85         8.12 o                         
  -2  16   2         77.15         65.29         8.80 o                         
  -1  16   2        588.82        602.99        14.34 o                         
   0  16   2        320.63        305.77         8.73 o                         
   1  16   2         14.02          4.52         6.69 o                         
   2  16   2         23.93         11.24         7.48 o                         
   3  16   2          8.57         15.31         8.03 o                         
   4  16   2         57.67         70.27        13.96 o                         
   5  16   2        152.02        146.09         8.57 o                         
   6  16   2         52.16         50.87        10.57 o                         
   7  16   2         33.32         33.47         7.37 o                         
   8  16   2         12.77         10.74         6.65 o                         
   9  16   2          0.28          3.36         6.17 o                         
  10  16   2          0.02          5.85         7.33 o                         
 -10  17   2          8.64          8.13         9.78 o                         
  -9  17   2          6.98          9.94        10.90 o                         
  -8  17   2          9.61          7.94         9.94 o                         
  -7  17   2         19.01         38.14         9.17 o                         
  -6  17   2         11.26         16.79         7.84 o                         
  -5  17   2        217.37        256.07        11.48 o                         
  -4  17   2        196.52        202.94        18.60 o                         
  -3  17   2          9.23          6.88         9.05 o                         
  -2  17   2         30.35         18.82         7.89 o                         
  -1  17   2         12.72         14.88         7.30 o                         
   0  17   2        601.48        600.29        14.57 o                         
   1  17   2         11.95          6.15         7.44 o                         
   2  17   2        205.08        215.76         9.50 o                         
   3  17   2          7.23          9.39         8.13 o                         
   4  17   2        156.46        152.96         8.80 o                         
   5  17   2        325.08        271.05         9.23 o                         
   6  17   2          0.62         11.81         8.96 o                         
   7  17   2          0.66        -10.01        10.26 o                         
   8  17   2         14.91         14.61         6.96 o                         
   9  17   2          2.66          5.69         6.33 o                         
  10  17   2         21.08         22.33         6.42 o                         
  -9  18   2          3.99         21.60         9.91 o                         
  -8  18   2         20.23         32.25         9.52 o                         
  -7  18   2          0.11         -2.95         8.71 o                         
  -6  18   2        367.43        416.83        18.77 o                         
  -5  18   2          8.89          1.94         7.82 o                         
  -4  18   2        126.13        120.74         9.80 o                         
  -3  18   2        187.47        173.59        11.07 o                         
  -2  18   2          1.45         -0.38         8.74 o                         
  -1  18   2         76.62         72.39        10.07 o                         
   0  18   2        216.75        224.65        11.21 o                         
   1  18   2          0.94         10.37         7.87 o                         
   2  18   2        202.96        184.16         9.90 o                         
   3  18   2          0.59         10.33         8.09 o                         
   4  18   2         50.00         50.29         8.64 o                         
   5  18   2         59.49         38.94         8.40 o                         
   6  18   2          4.73         -5.45         7.79 o                         
   7  18   2        326.73        316.44        21.10 o                         
   8  18   2         19.25         13.35         5.99 o                         
   9  18   2         41.48         30.14         9.10 o                         
  -9  19   2          4.67          6.38        10.41 o                         
  -8  19   2         16.43         17.70         8.55 o                         
  -7  19   2          1.07          1.67         8.90 o                         
  -6  19   2          0.65          2.37         9.08 o                         
  -5  19   2        100.03         98.38        10.38 o                         
  -4  19   2          7.74         30.25        10.09 o                         
  -3  19   2         93.91        105.51         9.61 o                         
  -2  19   2        141.85        190.42        20.63 o                         
  -1  19   2          9.65          7.12        10.16 o                         
   0  19   2          5.88         11.96        14.57 o                         
   1  19   2        674.47        694.46        16.37 o                         
   2  19   2        463.76        443.49        14.45 o                         
   3  19   2         14.34         15.57         8.19 o                         
   4  19   2         21.72         19.17        11.89 o                         
   5  19   2         59.63         56.69         7.97 o                         
   6  19   2          0.66          0.67         9.96 o                         
   7  19   2          6.62          2.55         7.82 o                         
   8  19   2          7.92          7.82         5.95 o                         
   9  19   2          3.44          1.60        12.98 o                         
  -8  20   2         18.58         23.32         8.75 o                         
  -7  20   2          9.27         21.54        12.11 o                         
  -6  20   2         22.95         15.94         9.13 o                         
  -5  20   2         88.86         97.55         9.43 o                         
  -4  20   2        164.06        158.75        10.56 o                         
  -3  20   2          5.53          5.74         9.18 o                         
  -2  20   2         75.88         80.61        10.33 o                         
  -1  20   2         41.90         42.29        10.08 o                         
   0  20   2          4.88         20.12         9.79 o                         
   1  20   2         26.48         32.56         9.23 o                         
   2  20   2          9.29          6.05         8.34 o                         
   3  20   2          0.37          2.60         8.22 o                         
   4  20   2         12.61          4.78         9.60 o                         
   5  20   2        169.17        153.94        11.06 o                         
   6  20   2          6.71          0.57         7.39 o                         
   7  20   2          0.18          6.06         8.73 o                         
   8  20   2         74.94         50.67        11.82 o                         
  -7  21   2          0.96          2.78        10.36 o                         
  -6  21   2          2.81         15.59         9.14 o                         
  -5  21   2          5.28          4.00         9.94 o                         
  -4  21   2         36.63         30.68        12.55 o                         
  -3  21   2        142.02        114.18        10.71 o                         
  -2  21   2          4.43          0.48         9.32 o                         
  -1  21   2        326.69        325.79        13.17 o                         
   0  21   2         78.22         83.37         9.86 o                         
   1  21   2          2.38         10.55         9.14 o                         
   2  21   2         15.29          9.99        12.81 o                         
   3  21   2         94.72         92.85         9.63 o                         
   4  21   2         28.52         30.55         8.58 o                         
   5  21   2         20.71         22.69        10.82 o                         
   6  21   2          1.22         -0.97         7.99 o                         
   7  21   2          2.17         -1.34         7.76 o                         
  -6  22   2         14.73         19.64         9.55 o                         
  -5  22   2         25.22         25.64        11.15 o                         
  -4  22   2          1.86         -7.90        10.27 o                         
  -3  22   2         10.09          5.84         9.77 o                         
  -2  22   2         23.53         28.99        11.26 o                         
  -1  22   2          5.40         -9.14        10.46 o                         
   0  22   2         45.12         39.28        10.74 o                         
   1  22   2          9.72          8.13        10.01 o                         
   2  22   2          4.49          7.05        10.10 o                         
   3  22   2          5.32         18.94         9.17 o                         
   4  22   2         53.08         69.95        10.82 o                         
   5  22   2          7.10         11.11        10.23 o                         
   6  22   2          7.30          1.45        10.33 o                         
  -5  23   2          0.29         -4.17         9.92 o                         
  -4  23   2          2.26         -6.17        10.88 o                         
  -3  23   2          0.20          0.59        11.02 o                         
  -2  23   2          0.49          0.65        10.55 o                         
  -1  23   2         27.55         33.25        10.67 o                         
   0  23   2         64.88         56.12        12.43 o                         
   1  23   2          1.05        -11.12        11.18 o                         
   2  23   2         64.33         28.00        10.29 o                         
   3  23   2          6.85         26.52        10.12 o                         
   4  23   2         91.02        107.00        12.68 o                         
   5  23   2         26.86         28.21         9.28 o                         
  -4  24   2          4.64         16.90         9.87 o                         
  -3  24   2          2.44        -11.17        11.17 o                         
  -2  24   2         28.12         36.37        11.17 o                         
  -1  24   2         10.75         32.37        11.03 o                         
   0  24   2          7.14          9.03        10.71 o                         
   1  24   2          0.58         -7.19         9.80 o                         
   2  24   2          0.03          1.79        11.55 o                         
   3  24   2          8.09         21.16         9.19 o                         
   4  24   2          1.99          8.99        14.55 o                         
  -1  25   2          3.53         -0.89        18.88 o                         
   0  25   2          1.38         23.51        13.00 o                         
 -13   0   3         34.67         52.94        23.26 o                         
 -11   0   3        280.45        327.07        29.99 o                         
  -9   0   3         14.66          7.23        14.59 o                         
  -7   0   3        202.29        249.82        13.20 o                         
  -5   0   3        151.88        130.47         4.25 o                         
  -3   0   3       9967.82       8412.19       146.64 o                         
  -1   0   3      37740.07      33522.35      1799.43 o                         
   1   0   3       2464.41       1587.20        35.73 o                         
   3   0   3      57889.36      56997.79      4821.00 o                         
   5   0   3      11558.32      11640.48       332.00 o                         
   7   0   3         64.71         46.25         6.82 o                         
   9   0   3        346.38        333.54        10.11 o                         
  11   0   3          0.78          4.83         7.41 o                         
  13   0   3          3.16        -11.47        39.35 o                         
 -14   1   3         22.17         15.27        16.51 o                         
 -13   1   3        105.18        121.48        17.40 o                         
 -12   1   3         70.88         74.82        22.78 o                         
 -11   1   3        481.39        480.05        19.33 o                         
 -10   1   3         55.38         43.89        12.14 o                         
  -9   1   3         45.52         63.42        11.71 o                         
  -8   1   3        238.60        243.39         8.85 o                         
  -7   1   3         77.70         66.77         5.79 o                         
  -6   1   3        467.30        460.07         7.64 o                         
  -5   1   3        891.42        748.56         8.33 o                         
  -4   1   3       7644.19       7646.84        92.40 o                         
  -3   1   3       1483.74       1537.79        17.49 o                         
  -2   1   3        645.43        440.13         5.15 o                         
  -1   1   3       3298.61       3283.54        55.92 o                         
   0   1   3       5646.86       4548.46        50.85 o                         
   1   1   3       7657.89       7913.48       102.41 o                         
   2   1   3        515.20        542.62         5.61 o                         
   3   1   3       1439.42       1633.65        32.03 o                         
   4   1   3       1720.23       1654.48        16.34 o                         
   5   1   3       9424.54      10446.84       306.69 o                         
   6   1   3        188.47        179.86         7.03 o                         
   7   1   3        681.72        727.16        11.65 o                         
   8   1   3        362.58        389.59         7.67 o                         
   9   1   3          4.68          2.42         5.62 o                         
  10   1   3         27.40         22.89         7.25 o                         
  11   1   3          0.58         -5.37         6.81 o                         
  12   1   3         48.84         44.23         5.83 o                         
  13   1   3         27.37         10.04        10.19 o                         
 -14   2   3          0.45          7.31        15.52 o                         
 -13   2   3         93.68        111.39        18.47 o                         
 -12   2   3        190.03        195.61        17.08 o                         
 -11   2   3        117.08        134.71        14.45 o                         
 -10   2   3          5.10         -6.53        12.79 o                         
  -9   2   3          7.95         14.58        11.06 o                         
  -8   2   3        136.03        142.75         9.10 o                         
  -7   2   3        455.32        456.38         9.25 o                         
  -6   2   3       1029.45       1124.71        11.53 o                         
  -5   2   3       1687.84       1849.12        16.89 o                         
  -4   2   3       3875.01       3784.85        35.19 o                         
  -3   2   3       1249.90       1439.81        12.91 o                         
  -2   2   3       4108.21       4674.85        47.79 o                         
  -1   2   3       5078.22       4794.23        51.22 o                         
   0   2   3      18061.90      17606.61       404.62 o                         
   1   2   3        547.68        263.43        19.55 o                         
   2   2   3      92294.32      84076.67      9739.56 o                         
   3   2   3       4005.70       4111.87        52.30 o                         
   4   2   3       4025.45       4144.47        50.33 o                         
   5   2   3      10200.37      10757.41       188.68 o                         
   6   2   3       4619.75       4728.15        58.55 o                         
   7   2   3        114.48         93.14         5.76 o                         
   8   2   3         27.50         37.23         5.21 o                         
   9   2   3        229.62        251.17         7.99 o                         
  10   2   3          1.02          5.10         6.30 o                         
  11   2   3          0.28          1.63         6.67 o                         
  12   2   3          6.57          9.56         5.36 o                         
  13   2   3          0.91          9.79        10.03 o                         
 -14   3   3          3.85         29.79        18.32 o                         
 -13   3   3          4.18         10.76        36.46 o                         
 -12   3   3         64.85         66.63        16.28 o                         
 -11   3   3        114.60        144.86        16.23 o                         
 -10   3   3        114.25        108.15        13.02 o                         
  -9   3   3        135.15        127.54         7.75 o                         
  -8   3   3         37.57         31.25         6.84 o                         
  -7   3   3         62.33         67.93         7.43 o                         
  -6   3   3       8088.81       8512.70       126.76 o                         
  -5   3   3       1483.29       1575.15        16.33 o                         
  -4   3   3        440.51        431.79         4.45 o                         
  -3   3   3        352.17        459.91         5.60 o                         
  -2   3   3        615.54        537.15         5.13 o                         
  -1   3   3       5591.39       4259.42        40.15 o                         
   0   3   3       9298.86      10974.04       184.42 o                         
   1   3   3       1047.44        934.07        18.54 o                         
   2   3   3       4185.74       4382.88        56.95 o                         
   3   3   3       3092.28       2308.15        33.88 o                         
   4   3   3       1053.66        992.67         9.12 o                         
   5   3   3       5289.81       4866.23        57.23 o                         
   6   3   3        293.89        262.63         8.06 o                         
   7   3   3       3622.19       3730.05        47.87 o                         
   8   3   3         57.03         55.84         4.92 o                         
   9   3   3        559.88        572.47        12.19 o                         
  10   3   3        289.70        320.36         9.18 o                         
  11   3   3         21.83         39.11         9.66 o                         
  12   3   3         22.73         20.83         5.86 o                         
  13   3   3         83.57         75.83        10.80 o                         
 -13   4   3          8.00         -7.93        17.46 o                         
 -12   4   3         14.33          5.85        16.85 o                         
 -11   4   3        235.07        222.82        16.69 o                         
 -10   4   3         38.45         47.50        10.57 o                         
  -9   4   3        272.67        298.09         9.18 o                         
  -8   4   3        403.98        436.97        10.48 o                         
  -7   4   3       1506.92       1526.67        31.14 o                         
  -6   4   3       1007.66       1026.06        20.14 o                         
  -5   4   3       6571.61       6752.55        89.78 o                         
  -4   4   3       7664.88       7375.06        85.56 o                         
  -3   4   3         16.29         16.86         2.90 o                         
  -2   4   3      37062.12      34737.86      1068.74 o                         
  -1   4   3        943.10        820.82         9.89 o                         
   0   4   3      20358.86      20973.72       463.84 o                         
   1   4   3        908.28        887.23        14.56 o                         
   2   4   3      12520.68      12061.28       273.95 o                         
   3   4   3       2168.96       2077.61        29.08 o                         
   4   4   3         16.37         37.49         2.91 o                         
   5   4   3          4.13          1.46         3.46 o                         
   6   4   3        803.30        799.11        11.25 o                         
   7   4   3        737.03        858.97        14.23 o                         
   8   4   3          1.07         12.30         7.32 o                         
   9   4   3        140.15        141.49         6.32 o                         
  10   4   3        567.61        655.77        14.03 o                         
  11   4   3         66.54         74.99         8.75 o                         
  12   4   3          1.11          7.22         8.50 o                         
  13   4   3         13.37         -3.30         8.76 o                         
 -13   5   3         12.61         -1.15        15.37 o                         
 -12   5   3         87.57         85.83        15.55 o                         
 -11   5   3         89.21         68.98         9.46 o                         
 -10   5   3          5.16          6.27         7.17 o                         
  -9   5   3         22.24         27.88         7.35 o                         
  -8   5   3       2511.96       2601.57        58.98 o                         
  -7   5   3         80.67         77.70         6.41 o                         
  -6   5   3        175.39        126.11         6.33 o                         
  -5   5   3       6441.86       6346.94        71.50 o                         
  -4   5   3          8.60         14.61         3.47 o                         
  -3   5   3         72.18         93.06         3.30 o                         
  -2   5   3          6.67          3.59         3.22 o                         
  -1   5   3         26.25         30.47         2.50 o                         
   0   5   3          0.04          8.13         2.13 o                         
   1   5   3        567.28        588.53         7.09 o                         
   2   5   3       1998.49       1549.20        10.66 o                         
   3   5   3        681.29        602.77         7.39 o                         
   4   5   3        468.41        355.21         7.71 o                         
   5   5   3       1114.15       1059.27        20.03 o                         
   6   5   3        224.28        212.69         6.18 o                         
   7   5   3         46.18         51.90         6.85 o                         
   8   5   3         42.95         48.77         6.21 o                         
   9   5   3         37.64         44.56         6.92 o                         
  10   5   3        310.39        295.94         7.15 o                         
  11   5   3        208.76        228.55        11.40 o                         
  12   5   3        126.40        156.00        10.59 o                         
  13   5   3         20.17         19.47         8.96 o                         
 -13   6   3         71.79        101.71        17.12 o                         
 -12   6   3         49.65         34.84        10.40 o                         
 -11   6   3          0.08          6.43         8.44 o                         
 -10   6   3        172.60        203.81        11.11 o                         
  -9   6   3        210.60        230.83         9.24 o                         
  -8   6   3         61.35         63.44         8.22 o                         
  -7   6   3        892.76        968.84        27.80 o                         
  -6   6   3        519.49        482.63         9.28 o                         
  -5   6   3       1176.99       1156.00        12.77 o                         
  -4   6   3         10.09         20.66         3.26 o                         
  -3   6   3       1434.71       1360.15        11.37 o                         
  -2   6   3        361.03        350.05         4.27 o                         
  -1   6   3       1422.64       1773.98        18.13 o                         
   0   6   3       7851.05       9002.40       105.13 o                         
   1   6   3       7320.45       7339.67        81.36 o                         
   2   6   3        240.08        339.85         3.51 o                         
   3   6   3       2219.61       2365.66        29.10 o                         
   4   6   3        276.72        249.47         4.56 o                         
   5   6   3        382.53        413.56         5.74 o                         
   6   6   3         70.02         98.90         4.43 o                         
   7   6   3         36.71         40.86         4.47 o                         
   8   6   3         48.30         64.21         5.83 o                         
   9   6   3         28.90         54.87         4.90 o                         
  10   6   3        184.70        199.05         8.15 o                         
  11   6   3         70.24        105.93        11.38 o                         
  12   6   3          2.82         -7.76         9.81 o                         
  13   6   3         37.81         30.30        12.03 o                         
 -13   7   3         11.45         -4.61        15.65 o                         
 -12   7   3         30.71         46.32        13.48 o                         
 -11   7   3         82.97         87.92        13.95 o                         
 -10   7   3        353.18        384.46        12.50 o                         
  -9   7   3         73.64         79.30         9.03 o                         
  -8   7   3         93.48         84.22        10.08 o                         
  -7   7   3        462.03        494.45        10.26 o                         
  -6   7   3          3.77         -2.87         7.82 o                         
  -5   7   3        181.64        151.40         4.76 o                         
  -4   7   3       4878.55       4977.86        54.30 o                         
  -3   7   3        534.70        509.16         6.18 o                         
  -2   7   3        716.19        765.76         9.46 o                         
  -1   7   3        159.40        181.57         3.86 o                         
   0   7   3        431.59        440.22         4.67 o                         
   1   7   3         17.87         11.79         3.09 o                         
   2   7   3        125.01        102.68         2.86 o                         
   3   7   3        700.97        632.63        10.19 o                         
   4   7   3        469.36        450.79         5.75 o                         
   5   7   3        190.95        224.43         4.01 o                         
   6   7   3        456.91        441.08         6.99 o                         
   7   7   3        266.46        238.36         6.66 o                         
   8   7   3        542.39        524.18         8.08 o                         
   9   7   3        100.64        114.58         5.86 o                         
  10   7   3        112.79        107.29         6.67 o                         
  11   7   3         56.96         56.26        13.48 o                         
  12   7   3         36.01         39.15        10.66 o                         
  13   7   3          3.22         -1.46        10.11 o                         
 -13   8   3          0.08        -14.67        14.67 o                         
 -12   8   3        108.22        121.83        13.69 o                         
 -11   8   3        172.62        152.63        12.53 o                         
 -10   8   3         76.59         81.78         9.44 o                         
  -9   8   3         42.05         43.15         8.15 o                         
  -8   8   3        241.27        234.71         9.11 o                         
  -7   8   3         12.62          7.68         7.62 o                         
  -6   8   3        159.86        182.82         5.66 o                         
  -5   8   3        748.81        668.56         8.43 o                         
  -4   8   3         42.93         47.42         3.96 o                         
  -3   8   3         57.97         28.80         3.86 o                         
  -2   8   3       4699.20       4609.18        47.21 o                         
  -1   8   3        531.05        614.16         8.75 o                         
   0   8   3        227.99        203.73         4.40 o                         
   1   8   3       2360.48       2304.22        19.98 o                         
   2   8   3       1384.76       1421.31        17.76 o                         
   3   8   3        201.17        224.90         3.90 o                         
   4   8   3          4.44          9.14         3.80 o                         
   5   8   3        205.43        164.69         3.80 o                         
   6   8   3         69.26         57.60         5.34 o                         
   7   8   3          7.02          8.79         5.21 o                         
   8   8   3         29.50         33.38         5.70 o                         
   9   8   3          1.85         -5.92         5.92 o                         
  10   8   3         16.49          6.09         4.86 o                         
  11   8   3         17.16         33.65         8.32 o                         
  12   8   3         30.13         21.66        11.70 o                         
  13   8   3          9.05         14.28         9.42 o                         
 -13   9   3         14.40         21.53        17.01 o                         
 -12   9   3          6.38         22.43        11.04 o                         
 -11   9   3         57.98         54.64        10.30 o                         
 -10   9   3         39.80         22.05        10.25 o                         
  -9   9   3        556.19        545.30        14.88 o                         
  -8   9   3         48.64         48.39         9.12 o                         
  -7   9   3         32.56         44.49         7.96 o                         
  -6   9   3          3.49         11.60         5.35 o                         
  -5   9   3       3942.19       4033.49        51.16 o                         
  -4   9   3        142.15        126.27         4.65 o                         
  -3   9   3        716.61        672.01         8.36 o                         
  -2   9   3        142.25        107.53         4.35 o                         
  -1   9   3         96.34        104.36         4.77 o                         
   0   9   3        905.22        765.14         8.46 o                         
   1   9   3       1326.89       1212.31        12.49 o                         
   2   9   3         24.69          3.11         4.22 o                         
   3   9   3        882.60        836.06         8.78 o                         
   4   9   3         89.34         89.52         3.86 o                         
   5   9   3       2378.33       2214.50        39.92 o                         
   6   9   3        109.65        105.92         5.43 o                         
   7   9   3        677.44        592.43         9.54 o                         
   8   9   3         87.76        107.80         5.32 o                         
   9   9   3        107.03         84.24         7.91 o                         
  10   9   3         39.51         36.10         5.42 o                         
  11   9   3         18.60         26.94         9.27 o                         
  12   9   3          3.23          7.24         9.45 o                         
  13   9   3          1.26          1.56        11.11 o                         
 -12  10   3          6.45          0.70        10.90 o                         
 -11  10   3         11.53          7.91        12.55 o                         
 -10  10   3        112.17        116.58        11.50 o                         
  -9  10   3         92.87         99.28        13.56 o                         
  -8  10   3          4.06          9.36         8.30 o                         
  -7  10   3         25.21         24.51         8.84 o                         
  -6  10   3        119.02        104.83         5.34 o                         
  -5  10   3          0.46          8.98         5.25 o                         
  -4  10   3       2532.18       2333.26        34.70 o                         
  -3  10   3          0.81          5.68         6.90 o                         
  -2  10   3        589.11        541.62         8.50 o                         
  -1  10   3        323.45        274.01         6.03 o                         
   0  10   3       1255.87       1358.83        13.05 o                         
   1  10   3       1611.63       1563.49        18.41 o                         
   2  10   3       4500.27       4477.93        56.45 o                         
   3  10   3       5938.80       6378.92        94.06 o                         
   4  10   3         10.61         10.26         5.16 o                         
   5  10   3        207.38        228.31         6.23 o                         
   6  10   3         99.12         86.82         4.26 o                         
   7  10   3         81.57         97.47         8.75 o                         
   8  10   3         26.72         18.23         5.35 o                         
   9  10   3         51.02         49.49         5.34 o                         
  10  10   3          0.76          4.89         6.04 o                         
  11  10   3          5.31          7.36         9.00 o                         
  12  10   3          5.68         -2.73         9.64 o                         
 -12  11   3          1.30         22.33        10.69 o                         
 -11  11   3          5.89          5.95        10.83 o                         
 -10  11   3         33.42         55.22        16.99 o                         
  -9  11   3          7.61          5.05         8.93 o                         
  -8  11   3         67.23         60.29         9.54 o                         
  -7  11   3         38.93         52.62         9.53 o                         
  -6  11   3         43.26         34.96         5.34 o                         
  -5  11   3        120.85        134.07         6.44 o                         
  -4  11   3          5.60          3.19         5.34 o                         
  -3  11   3        308.26        336.79         9.04 o                         
  -2  11   3         66.00         86.61         5.54 o                         
  -1  11   3         45.39         66.55         4.93 o                         
   0  11   3       2135.51       2031.73        21.38 o                         
   1  11   3       1629.49       1462.40        19.35 o                         
   2  11   3         24.98         50.96         4.94 o                         
   3  11   3        751.62        744.87        11.76 o                         
   4  11   3       1326.92       1346.79        15.21 o                         
   5  11   3        409.00        419.63        12.04 o                         
   6  11   3        118.89        111.75         6.30 o                         
   7  11   3         80.85         65.78         5.27 o                         
   8  11   3        423.85        342.38         7.92 o                         
   9  11   3          2.23         -0.48        10.13 o                         
  10  11   3          1.42          9.40         5.62 o                         
  11  11   3          7.81          8.29        10.70 o                         
  12  11   3         10.06          8.49         8.12 o                         
 -12  12   3         13.29         14.75        12.41 o                         
 -11  12   3         44.25         56.46        13.35 o                         
 -10  12   3         18.69         18.89        10.69 o                         
  -9  12   3          9.99         19.25         9.77 o                         
  -8  12   3         16.98         15.57         8.83 o                         
  -7  12   3         14.34          8.91         8.95 o                         
  -6  12   3        311.54        304.26        13.28 o                         
  -5  12   3          2.34          5.06         5.75 o                         
  -4  12   3          7.27          2.54         5.26 o                         
  -3  12   3        480.69        532.79        12.27 o                         
  -2  12   3       1058.91       1225.48        18.00 o                         
  -1  12   3        364.69        331.34         7.02 o                         
   0  12   3          6.19         11.31         5.06 o                         
   1  12   3       1282.05       1174.47        14.31 o                         
   2  12   3         61.07         59.74         5.87 o                         
   3  12   3         53.92         60.59         4.80 o                         
   4  12   3        687.69        619.49        12.60 o                         
   5  12   3        977.33        978.09        17.26 o                         
   6  12   3        848.68        768.08        27.13 o                         
   7  12   3          0.27          9.98         5.94 o                         
   8  12   3        519.14        552.59        17.70 o                         
   9  12   3        416.91        431.57        16.22 o                         
  10  12   3          8.82          4.04         7.00 o                         
  11  12   3          0.43         -0.22         8.24 o                         
  12  12   3          2.94         -3.81         7.44 o                         
 -12  13   3          0.53          8.52        12.75 o                         
 -11  13   3         23.09         29.13        11.58 o                         
 -10  13   3          1.24         -3.60        10.78 o                         
  -9  13   3         18.05         28.30         9.73 o                         
  -8  13   3          0.57          7.06         9.97 o                         
  -7  13   3          6.92         13.58         7.36 o                         
  -6  13   3        341.76        332.70         8.43 o                         
  -5  13   3        431.27        437.24        12.21 o                         
  -4  13   3         19.68         29.96         6.11 o                         
  -3  13   3         99.75         92.45         8.37 o                         
  -2  13   3        277.48        291.44         7.28 o                         
  -1  13   3        343.73        378.82         8.46 o                         
   0  13   3        248.53        306.75         7.20 o                         
   1  13   3        131.59        133.04         7.64 o                         
   2  13   3        268.01        255.97         6.82 o                         
   3  13   3         28.38         35.48         5.69 o                         
   4  13   3        107.01        118.21         6.02 o                         
   5  13   3        251.55        266.73         9.65 o                         
   6  13   3        620.65        608.81        22.99 o                         
   7  13   3          0.63          9.15         5.05 o                         
   8  13   3          0.97         -0.12         5.94 o                         
   9  13   3        267.86        288.61        11.62 o                         
  10  13   3        107.47         91.86         6.96 o                         
  11  13   3         43.90         34.85         7.71 o                         
 -11  14   3         77.50         82.50        14.96 o                         
 -10  14   3         18.58         19.02        15.58 o                         
  -9  14   3          4.86         17.61        10.02 o                         
  -8  14   3         44.32         38.60        11.03 o                         
  -7  14   3          9.43          5.42         7.02 o                         
  -6  14   3        763.14        842.26        19.48 o                         
  -5  14   3        207.74        226.74         8.84 o                         
  -4  14   3        249.59        197.33         8.77 o                         
  -3  14   3        490.73        493.30        11.08 o                         
  -2  14   3        141.72        156.86         7.36 o                         
  -1  14   3         97.58        106.94         6.53 o                         
   0  14   3         37.54         49.75         6.52 o                         
   1  14   3         16.33         19.09         6.59 o                         
   2  14   3        255.98        241.94         7.07 o                         
   3  14   3         48.34         65.68         5.78 o                         
   4  14   3          1.50          0.78         5.71 o                         
   5  14   3          4.59          9.89         5.13 o                         
   6  14   3        541.33        504.83        16.50 o                         
   7  14   3          1.80         -1.01         6.77 o                         
   8  14   3        155.55        169.25         6.91 o                         
   9  14   3          5.95          8.65         6.68 o                         
  10  14   3         73.40         76.23         6.60 o                         
  11  14   3         15.35          8.23         7.01 o                         
 -11  15   3         23.45          7.16        12.31 o                         
 -10  15   3          3.52          1.45        10.99 o                         
  -9  15   3        153.79        156.83        13.40 o                         
  -8  15   3         25.83         58.20        30.69 o                         
  -7  15   3         29.90         27.38         7.43 o                         
  -6  15   3       1080.10       1172.10        23.52 o                         
  -5  15   3        728.96        765.06        13.26 o                         
  -4  15   3        364.10        356.70        12.29 o                         
  -3  15   3          1.76          6.33         7.25 o                         
  -2  15   3        133.32        143.44         7.75 o                         
  -1  15   3         21.76         10.60         6.70 o                         
   0  15   3         19.09         17.47         6.33 o                         
   1  15   3         88.66         96.32         7.53 o                         
   2  15   3        174.71        165.02         9.20 o                         
   3  15   3         62.33         62.35         8.13 o                         
   4  15   3          2.17          0.44         5.87 o                         
   5  15   3        515.52        459.76        13.03 o                         
   6  15   3        125.99        122.15         9.84 o                         
   7  15   3        104.14         92.73         7.46 o                         
   8  15   3         42.71         42.09         9.49 o                         
   9  15   3         36.35         51.49         6.38 o                         
  10  15   3          1.69          5.42         4.90 o                         
  11  15   3          3.60         12.70        24.50 o                         
 -10  16   3         70.50         68.57        11.96 o                         
  -9  16   3          2.90          0.01        10.97 o                         
  -8  16   3          0.67          1.14        11.30 o                         
  -7  16   3         69.15         65.36        11.31 o                         
  -6  16   3        712.93        838.23        19.81 o                         
  -5  16   3        337.03        255.01        10.82 o                         
  -4  16   3        810.94        795.81        14.44 o                         
  -3  16   3         74.40        114.09        14.40 o                         
  -2  16   3        827.82        873.24        16.99 o                         
  -1  16   3        169.90        170.99         9.14 o                         
   0  16   3        589.02        561.47        14.34 o                         
   1  16   3         31.14         44.00         6.95 o                         
   2  16   3        128.78        140.70         7.52 o                         
   3  16   3          7.16         24.26         8.61 o                         
   4  16   3        362.23        353.70         9.59 o                         
   5  16   3         20.10          2.07        12.02 o                         
   6  16   3        229.29        202.30         7.92 o                         
   7  16   3        300.08        263.60         8.06 o                         
   8  16   3        104.80        100.72         9.72 o                         
   9  16   3         93.43         72.27         7.71 o                         
  10  16   3         49.07         34.01        28.14 o                         
 -10  17   3          3.43         -9.32        13.02 o                         
  -9  17   3         88.26         84.75        15.61 o                         
  -8  17   3         11.13         13.80        10.38 o                         
  -7  17   3         49.36         72.19         7.86 o                         
  -6  17   3        237.36        268.12        12.19 o                         
  -5  17   3          1.02          8.90         8.24 o                         
  -4  17   3        456.40        516.03        13.30 o                         
  -3  17   3         95.30         73.84         9.76 o                         
  -2  17   3         19.21         23.75         9.66 o                         
  -1  17   3          0.16         -4.47         7.38 o                         
   0  17   3        438.11        398.59        12.63 o                         
   1  17   3         66.28         63.99         9.68 o                         
   2  17   3         55.50         41.65         7.31 o                         
   3  17   3        322.54        311.43         9.37 o                         
   4  17   3          0.70         -1.05         7.37 o                         
   5  17   3        241.22        227.31         9.24 o                         
   6  17   3         27.56         22.27         6.45 o                         
   7  17   3         61.14         51.49        14.70 o                         
   8  17   3         42.31         34.57         8.17 o                         
   9  17   3          3.89          0.61         7.78 o                         
  10  17   3          1.82          2.88        23.56 o                         
  -9  18   3          1.06         22.02        12.89 o                         
  -8  18   3          9.41         16.42        11.00 o                         
  -7  18   3          0.30         -2.48         8.12 o                         
  -6  18   3          1.58          7.58         8.10 o                         
  -5  18   3        105.79        127.79         9.56 o                         
  -4  18   3        103.87        121.97        17.09 o                         
  -3  18   3        975.16       1052.30        27.48 o                         
  -2  18   3         59.89         62.31         9.25 o                         
  -1  18   3        227.89        226.01        10.65 o                         
   0  18   3         32.96         45.93         8.06 o                         
   1  18   3        105.10        102.10        11.23 o                         
   2  18   3        179.85        173.19        14.69 o                         
   3  18   3        248.26        245.37        10.89 o                         
   4  18   3          3.53         -5.18         8.06 o                         
   5  18   3         17.94         13.46        10.56 o                         
   6  18   3          2.18         -6.22        11.47 o                         
   7  18   3         64.01         39.00        11.56 o                         
   8  18   3         29.79         27.30        10.90 o                         
   9  18   3          0.49         -9.03        15.91 o                         
  -9  19   3          3.13         17.92        11.43 o                         
  -8  19   3         13.37         25.95        13.29 o                         
  -7  19   3          2.61          6.49         8.07 o                         
  -6  19   3         20.28         25.15         9.14 o                         
  -5  19   3         21.64         11.52         8.72 o                         
  -4  19   3         23.18         35.36         9.58 o                         
  -3  19   3         80.14         70.09         9.33 o                         
  -2  19   3        235.00        243.49        11.34 o                         
  -1  19   3         76.98         78.09         9.60 o                         
   0  19   3        268.98        266.56        14.32 o                         
   1  19   3         28.63         57.75        16.90 o                         
   2  19   3        754.54        705.18        16.78 o                         
   3  19   3        141.83        151.45         8.71 o                         
   4  19   3         65.38         57.59         8.82 o                         
   5  19   3        108.30        102.69         9.31 o                         
   6  19   3          9.52         -1.50         9.10 o                         
   7  19   3         51.30         46.56         6.22 o                         
   8  19   3         11.41          9.91        11.70 o                         
   9  19   3          0.74          2.00        11.53 o                         
  -8  20   3          0.18         23.06        14.43 o                         
  -7  20   3          3.96          1.91         8.55 o                         
  -6  20   3         20.59         23.26         8.90 o                         
  -5  20   3          5.43          2.94        10.20 o                         
  -4  20   3         45.90         39.07        11.94 o                         
  -3  20   3        170.99        162.78        10.33 o                         
  -2  20   3         20.96          1.20        10.15 o                         
  -1  20   3        292.65        311.33        12.75 o                         
   0  20   3         77.64         62.45         9.83 o                         
   1  20   3          5.04          9.47         8.43 o                         
   2  20   3        239.31        223.70        14.02 o                         
   3  20   3         27.73         28.92         9.39 o                         
   4  20   3         97.89         79.29         8.82 o                         
   5  20   3          0.71          2.65         7.39 o                         
   6  20   3         49.40         54.07         8.00 o                         
   7  20   3          2.66         -6.56         7.72 o                         
   8  20   3         18.60         24.95        16.23 o                         
  -7  21   3         13.51          8.34         9.81 o                         
  -6  21   3          5.76         -4.19        10.64 o                         
  -5  21   3          0.42          8.58         9.52 o                         
  -4  21   3          1.73         -5.93        10.99 o                         
  -3  21   3          5.56         -9.19         9.19 o                         
  -2  21   3        134.52        135.86        11.01 o                         
  -1  21   3         90.03         71.94        11.40 o                         
   0  21   3        256.98        267.11        13.24 o                         
   1  21   3        157.36        166.03        10.67 o                         
   2  21   3          5.03         13.18         9.57 o                         
   3  21   3         19.46         15.98         8.99 o                         
   4  21   3         89.31         77.87        11.54 o                         
   5  21   3         21.31         23.39        13.61 o                         
   6  21   3          0.40          2.37         6.86 o                         
   7  21   3          1.38         -2.68        10.69 o                         
  -6  22   3          0.19         -1.38         9.80 o                         
  -5  22   3          1.21         12.10         9.81 o                         
  -4  22   3         24.97         30.11        13.21 o                         
  -3  22   3         25.01         17.85         9.59 o                         
  -2  22   3         62.39         65.40        10.65 o                         
  -1  22   3          5.70          3.96        10.67 o                         
   0  22   3        243.50        244.79        11.92 o                         
   1  22   3         39.65         62.09        11.68 o                         
   2  22   3         62.71         95.06         9.86 o                         
   3  22   3         21.90         20.80         9.01 o                         
   4  22   3          4.13         16.67        10.02 o                         
   5  22   3          1.80          1.78         8.90 o                         
   6  22   3          0.30          5.02        10.90 o                         
  -5  23   3          1.45         -2.40        10.84 o                         
  -4  23   3          5.42         16.41        10.44 o                         
  -3  23   3          2.35         -3.62        10.28 o                         
  -2  23   3         12.44          3.82        11.14 o                         
  -1  23   3         50.69         61.24        11.90 o                         
   0  23   3         37.97         36.93        10.43 o                         
   1  23   3          1.71          1.19        10.83 o                         
   2  23   3          0.11          4.45        10.10 o                         
   3  23   3         34.64         23.72        10.62 o                         
   4  23   3          0.62          8.18        12.90 o                         
   5  23   3          0.86          4.57         7.75 o                         
  -3  24   3         12.15         24.18        10.91 o                         
  -2  24   3         19.54         11.03        10.87 o                         
  -1  24   3          1.42          0.43        10.95 o                         
   0  24   3          5.42          0.10        13.10 o                         
   1  24   3          1.10         -7.73         9.79 o                         
   2  24   3          0.22         -9.84         9.84 o                         
   3  24   3          8.53          8.49         9.00 o                         
 -14   0   4         44.31         49.15        21.27 o                         
 -12   0   4         22.74          7.80        26.26 o                         
 -10   0   4         52.04         38.02        17.95 o                         
  -8   0   4        313.45        283.47        11.94 o                         
  -6   0   4        280.02        205.10        10.51 o                         
  -4   0   4        466.76        393.75         6.50 o                         
  -2   0   4       1285.78       1536.11        70.66 o                         
   0   0   4      10629.67      11714.96       290.70 o                         
   2   0   4         34.31         83.67        22.05 o                         
   4   0   4      26361.84      26906.21      1309.73 o                         
   6   0   4       4263.15       4282.84        90.76 o                         
   8   0   4        332.22        336.53        11.82 o                         
  10   0   4          0.46          7.56         8.03 o                         
  12   0   4         13.69          9.66         8.17 o                         
 -14   1   4         75.50         84.26        16.28 o                         
 -13   1   4          3.32         -3.11        17.36 o                         
 -12   1   4         57.21         33.20        15.54 o                         
 -11   1   4        503.98        568.07        21.15 o                         
 -10   1   4          9.54         18.85        13.50 o                         
  -9   1   4        114.28        119.27         6.02 o                         
  -8   1   4        156.93        131.92         6.10 o                         
  -7   1   4        553.40        559.41         6.00 o                         
  -6   1   4          9.37          3.23         3.54 o                         
  -5   1   4         27.97         26.99         3.68 o                         
  -4   1   4       1831.88       1979.13        20.19 o                         
  -3   1   4         17.72         52.88         7.12 o                         
  -2   1   4        732.84        778.75        16.58 o                         
  -1   1   4      23686.73      22183.46       626.40 o                         
   0   1   4        278.31        308.29         3.38 o                         
   1   1   4        519.76        284.88        10.55 o                         
   2   1   4      91117.23      84196.07      6809.89 o                         
   3   1   4       3098.09       2593.76        23.99 o                         
   4   1   4         92.76         55.55         4.44 o                         
   5   1   4         77.62        108.41         5.36 o                         
   6   1   4        695.60        760.37        21.32 o                         
   7   1   4       2306.22       2344.89        32.53 o                         
   8   1   4        635.03        617.98        12.18 o                         
   9   1   4        920.40        939.17        21.46 o                         
  10   1   4        104.67        102.44         7.67 o                         
  11   1   4         90.70        117.42         8.45 o                         
  12   1   4         31.18         28.53         7.51 o                         
  13   1   4          1.60          6.81         7.55 o                         
 -14   2   4          8.82          1.21        17.05 o                         
 -13   2   4          7.19         -0.10        19.02 o                         
 -12   2   4         35.26         35.92        16.41 o                         
 -11   2   4        129.50        128.58        17.12 o                         
 -10   2   4        236.60        258.21        15.21 o                         
  -9   2   4         15.93         18.61         8.60 o                         
  -8   2   4          4.83         11.54         6.36 o                         
  -7   2   4         58.52         66.50         5.89 o                         
  -6   2   4        274.24        295.77         8.68 o                         
  -5   2   4        549.92        574.77         8.60 o                         
  -4   2   4       1171.09       1002.12        11.02 o                         
  -3   2   4       1212.43        979.60        10.02 o                         
  -2   2   4      56253.41      55665.43      3282.53 o                         
  -1   2   4      44393.80      39897.62      1775.03 o                         
   0   2   4      21424.38      19144.82       480.95 o                         
   1   2   4      16469.96      16874.22       378.85 o                         
   2   2   4      15510.89      15464.47       324.75 o                         
   3   2   4      12183.10      12960.58       265.21 o                         
   4   2   4        580.89        725.40         8.47 o                         
   5   2   4          7.06         12.31         5.24 o                         
   6   2   4        920.62        851.19        10.57 o                         
   7   2   4        648.10        738.69        10.46 o                         
   8   2   4         89.17         71.38         6.33 o                         
   9   2   4        287.15        273.92         7.94 o                         
  10   2   4        315.91        291.55         7.89 o                         
  11   2   4          5.01          6.82         6.95 o                         
  12   2   4         25.12         26.78        10.24 o                         
  13   2   4         86.74         76.54        13.74 o                         
 -14   3   4          1.63         47.54        34.09 o                         
 -13   3   4          0.02          2.15        18.45 o                         
 -12   3   4        119.16        126.63        20.27 o                         
 -11   3   4        113.99        103.03        14.83 o                         
 -10   3   4        281.19        318.83        12.52 o                         
  -9   3   4        356.61        352.80        14.60 o                         
  -8   3   4        289.75        290.90        12.80 o                         
  -7   3   4        166.03        175.81        14.11 o                         
  -6   3   4       3544.77       3540.66        54.14 o                         
  -5   3   4        562.41        572.39        11.67 o                         
  -4   3   4        526.58        553.17        10.26 o                         
  -3   3   4       3094.63       2837.12        27.71 o                         
  -2   3   4      49493.76      48141.63      2279.53 o                         
  -1   3   4        299.24        265.81         4.59 o                         
   0   3   4      10459.56      11413.39       202.83 o                         
   1   3   4      72642.95      67416.45      4488.97 o                         
   2   3   4        417.59        608.34        10.01 o                         
   3   3   4        445.52        473.27        10.19 o                         
   4   3   4        265.40        264.16         6.53 o                         
   5   3   4       8153.65       8303.48       123.78 o                         
   6   3   4       3616.20       3869.52        44.48 o                         
   7   3   4        986.92       1136.29        17.05 o                         
   8   3   4       1125.94       1175.71        17.73 o                         
   9   3   4         16.91         24.69         7.05 o                         
  10   3   4        200.79        201.44         8.25 o                         
  11   3   4        155.18        156.10         7.88 o                         
  12   3   4          6.40         -6.46         6.46 o                         
  13   3   4          0.07         -8.04         8.93 o                         
 -13   4   4          0.33        -22.58        27.93 o                         
 -12   4   4          7.21        -13.07        16.34 o                         
 -11   4   4        232.65        235.90        18.16 o                         
 -10   4   4        631.99        623.73        14.83 o                         
  -9   4   4        254.43        265.86        13.14 o                         
  -8   4   4        134.25        139.57         8.78 o                         
  -7   4   4       2329.58       2191.02        36.89 o                         
  -6   4   4        393.16        367.50         9.47 o                         
  -5   4   4         46.09         42.57         3.28 o                         
  -4   4   4        414.64        408.62         5.92 o                         
  -3   4   4      12919.95      11796.10       192.40 o                         
  -2   4   4         24.21         17.54         6.22 o                         
  -1   4   4        326.49        303.50         6.45 o                         
   0   4   4        578.49        700.47         6.52 o                         
   1   4   4      21371.00      21460.04       521.91 o                         
   2   4   4       1378.46       1310.57        20.47 o                         
   3   4   4       3074.32       2769.91        41.57 o                         
   4   4   4        236.39        237.88         4.68 o                         
   5   4   4       7853.70       7473.94       105.63 o                         
   6   4   4        503.09        511.18        10.49 o                         
   7   4   4          2.52          5.06         5.51 o                         
   8   4   4        785.51        701.00        14.72 o                         
   9   4   4        271.70        300.45         9.67 o                         
  10   4   4         50.58         67.69         7.36 o                         
  11   4   4          2.81          9.92         5.66 o                         
  12   4   4          7.30          6.40         5.54 o                         
  13   4   4          0.20         -2.84         9.19 o                         
 -13   5   4          4.09          0.89        18.11 o                         
 -12   5   4         96.42         91.24        18.62 o                         
 -11   5   4        159.75        143.75        11.43 o                         
 -10   5   4        424.64        407.79        16.60 o                         
  -9   5   4        156.18        177.69         8.31 o                         
  -8   5   4       1336.36       1173.29        21.78 o                         
  -7   5   4       2679.84       2855.20        43.28 o                         
  -6   5   4       1461.17       1704.12        20.44 o                         
  -5   5   4         91.20         98.38         5.97 o                         
  -4   5   4       4304.06       4441.70        43.69 o                         
  -3   5   4        204.44        177.40         8.58 o                         
  -2   5   4       2016.88       2186.57        18.21 o                         
  -1   5   4        628.01        779.66        15.25 o                         
   0   5   4       2586.47       2935.59        61.12 o                         
   1   5   4        581.85        513.51        10.39 o                         
   2   5   4          8.39         -1.77         6.59 o                         
   3   5   4       1417.78       1365.84        29.26 o                         
   4   5   4       1723.19       1695.30        21.24 o                         
   5   5   4         71.63         64.51         4.42 o                         
   6   5   4        499.93        595.40         9.19 o                         
   7   5   4        280.49        290.09         7.00 o                         
   8   5   4        527.06        505.23        15.10 o                         
   9   5   4          9.25         -3.17         7.40 o                         
  10   5   4          0.72          1.84         7.38 o                         
  11   5   4         17.56         13.19         5.44 o                         
  12   5   4          8.62          3.61         1.98 o                         
  13   5   4          0.36          6.83        15.06 o                         
 -13   6   4         13.38         44.80        19.43 o                         
 -12   6   4         20.91         33.07        17.39 o                         
 -11   6   4        235.39        234.43        20.57 o                         
 -10   6   4        203.90        209.72        11.31 o                         
  -9   6   4         43.84         47.83         8.33 o                         
  -8   6   4        579.31        572.61        11.30 o                         
  -7   6   4          7.53         14.26         7.69 o                         
  -6   6   4        525.41        487.10         7.20 o                         
  -5   6   4       2584.76       2681.62        28.61 o                         
  -4   6   4       6526.65       6405.57        74.99 o                         
  -3   6   4       1907.97       2007.58        17.82 o                         
  -2   6   4       3970.66       3801.13        35.29 o                         
  -1   6   4       4177.37       4266.94        59.67 o                         
   0   6   4       8723.59       8573.20       165.93 o                         
   1   6   4        401.46        483.31        12.10 o                         
   2   6   4       1098.45        994.51        13.78 o                         
   3   6   4         27.18         43.70         7.10 o                         
   4   6   4        224.61        240.42         3.45 o                         
   5   6   4         81.92         60.31         3.37 o                         
   6   6   4         15.02          9.95         5.03 o                         
   7   6   4          0.07          1.71         6.05 o                         
   8   6   4          2.28          1.69         6.56 o                         
   9   6   4         11.67         16.14         5.51 o                         
  10   6   4         18.34         19.40         4.29 o                         
  11   6   4        103.10         78.34         8.75 o                         
  12   6   4          0.13         -0.67        12.67 o                         
  13   6   4         60.85         57.32        10.57 o                         
 -13   7   4         19.22         18.31        16.84 o                         
 -12   7   4         34.51         36.01        12.18 o                         
 -11   7   4          0.04         -1.26         8.93 o                         
 -10   7   4          0.04         -5.54        11.26 o                         
  -9   7   4        377.66        405.23        11.07 o                         
  -8   7   4         15.89         11.30         8.68 o                         
  -7   7   4        584.17        530.92        10.63 o                         
  -6   7   4        470.98        462.13         8.04 o                         
  -5   7   4       1801.74       1605.56        20.16 o                         
  -4   7   4       3510.21       3326.23        39.68 o                         
  -3   7   4       2886.76       2824.85        31.04 o                         
  -2   7   4        773.53        740.96         8.12 o                         
  -1   7   4        501.79        631.87        10.92 o                         
   0   7   4       1363.48       1166.07        12.61 o                         
   1   7   4        141.27        228.05         6.93 o                         
   2   7   4       1330.31       1371.98        13.01 o                         
   3   7   4          4.09          4.55         2.61 o                         
   4   7   4        757.53        642.90        11.38 o                         
   5   7   4       2398.63       2047.40        42.01 o                         
   6   7   4         88.66        103.45         5.75 o                         
   7   7   4        272.30        273.25         7.72 o                         
   8   7   4        793.70        844.83        10.59 o                         
   9   7   4        412.61        413.49         9.29 o                         
  10   7   4        159.68        142.60        10.15 o                         
  11   7   4          1.86         -0.08         6.06 o                         
  12   7   4         38.36         36.11         9.39 o                         
  13   7   4          7.71          5.74        10.95 o                         
 -13   8   4         76.33         79.77        17.43 o                         
 -12   8   4         17.46         17.37        12.10 o                         
 -11   8   4         97.64         81.63         9.93 o                         
 -10   8   4        202.51        209.86        10.89 o                         
  -9   8   4        304.79        320.53        14.04 o                         
  -8   8   4         33.71         37.57         8.10 o                         
  -7   8   4         19.58         26.20         7.25 o                         
  -6   8   4        851.05        912.54        15.30 o                         
  -5   8   4       1238.31       1229.31        14.28 o                         
  -4   8   4        775.74        758.06         9.29 o                         
  -3   8   4       1078.07       1248.51        12.57 o                         
  -2   8   4         80.86         83.79         4.06 o                         
  -1   8   4        458.06        413.80         5.79 o                         
   0   8   4          9.70         28.29         3.35 o                         
   1   8   4       3232.34       4079.00        51.50 o                         
   2   8   4        697.68        632.56        11.40 o                         
   3   8   4        474.99        499.57         7.68 o                         
   4   8   4        300.65        219.62         3.65 o                         
   5   8   4       1839.76       1890.74        29.67 o                         
   6   8   4          7.54          8.47         5.81 o                         
   7   8   4         12.23          7.41         3.87 o                         
   8   8   4         18.42         38.83         6.28 o                         
   9   8   4         28.13         22.98         6.23 o                         
  10   8   4        128.88        104.47         6.60 o                         
  11   8   4         14.18         19.98         6.87 o                         
  12   8   4          0.74          0.22         9.51 o                         
  13   8   4         10.17         -1.96        10.02 o                         
 -13   9   4          4.36          6.00        24.89 o                         
 -12   9   4         43.30         55.73        12.29 o                         
 -11   9   4         20.15         18.31        10.86 o                         
 -10   9   4          0.09         -7.59         9.07 o                         
  -9   9   4         14.57         26.94        14.62 o                         
  -8   9   4         56.75         57.34         9.58 o                         
  -7   9   4          3.25          3.13         7.86 o                         
  -6   9   4        201.52        202.67         7.09 o                         
  -5   9   4         45.88         50.22         6.80 o                         
  -4   9   4       1887.30       1703.87        25.23 o                         
  -3   9   4         14.69         19.94         4.29 o                         
  -2   9   4       1041.84       1038.86        17.25 o                         
  -1   9   4        560.18        588.71         8.76 o                         
   0   9   4       1544.04       1666.56        19.82 o                         
   1   9   4       4949.48       5170.14        66.99 o                         
   2   9   4        311.60        305.35         4.97 o                         
   3   9   4        163.92        189.68         3.90 o                         
   4   9   4       1789.23       1808.02        37.61 o                         
   5   9   4        555.37        578.94        12.03 o                         
   6   9   4         84.88         64.98         3.46 o                         
   7   9   4          9.36          4.75         4.63 o                         
   8   9   4       1719.36       1704.38        23.32 o                         
   9   9   4          1.37          3.41         6.09 o                         
  10   9   4         84.79         91.75         5.88 o                         
  11   9   4          0.59          4.29         2.95 o                         
  12   9   4          1.09          6.25         9.50 o                         
 -12  10   4         62.59         70.17        11.87 o                         
 -11  10   4          6.38         -4.60        10.23 o                         
 -10  10   4        135.08        112.51        13.01 o                         
  -9  10   4          4.56         11.05         8.86 o                         
  -8  10   4         12.87         18.90         9.48 o                         
  -7  10   4          0.96          2.00         6.05 o                         
  -6  10   4         12.18          5.99         5.13 o                         
  -5  10   4         97.93        103.88         6.40 o                         
  -4  10   4         20.93         23.07         5.37 o                         
  -3  10   4       1421.92       1362.28        20.98 o                         
  -2  10   4        104.58        174.97         5.44 o                         
  -1  10   4         54.95         52.63         4.66 o                         
   0  10   4        496.56        443.68         7.05 o                         
   1  10   4       1280.69       1308.41        17.87 o                         
   2  10   4        149.91        157.71         5.40 o                         
   3  10   4        573.28        600.59         9.08 o                         
   4  10   4         53.75         43.30         4.78 o                         
   5  10   4       1594.57       1581.04        33.20 o                         
   6  10   4        281.72        280.89        14.19 o                         
   7  10   4         98.47         74.53         5.65 o                         
   8  10   4         61.90         71.72         6.63 o                         
   9  10   4         69.63         77.91         5.20 o                         
  10  10   4         26.89         25.32         5.66 o                         
  11  10   4          4.82          7.47         4.59 o                         
  12  10   4          0.95         -6.65         7.09 o                         
 -12  11   4          0.66          3.80        10.98 o                         
 -11  11   4         48.42         59.59        16.94 o                         
 -10  11   4         68.47         54.58        11.86 o                         
  -9  11   4        274.25        242.24        12.16 o                         
  -8  11   4          8.75         16.24         8.81 o                         
  -7  11   4         28.73         15.68         5.45 o                         
  -6  11   4        407.90        420.22         9.18 o                         
  -5  11   4         76.45         88.14         7.42 o                         
  -4  11   4       1312.41       1244.44        17.21 o                         
  -3  11   4       1606.56       1726.43        20.68 o                         
  -2  11   4       2009.55       2049.57        37.20 o                         
  -1  11   4        592.55        771.15        13.20 o                         
   0  11   4       3118.33       3369.39        45.68 o                         
   1  11   4        473.54        527.90         7.51 o                         
   2  11   4       1818.56       1917.74        25.34 o                         
   3  11   4         94.25         89.17         3.98 o                         
   4  11   4          9.82         14.22         4.56 o                         
   5  11   4         38.66         51.24         3.58 o                         
   6  11   4        105.13        124.58         4.82 o                         
   7  11   4        201.01        175.99         5.81 o                         
   8  11   4          0.58         -2.91        10.07 o                         
   9  11   4         15.94         12.52         8.34 o                         
  10  11   4          9.38          5.25         5.90 o                         
  11  11   4          1.50          4.04         3.43 o                         
  12  11   4          0.50          5.75         6.66 o                         
 -12  12   4          2.87          5.07        14.26 o                         
 -11  12   4         30.15         41.92        12.05 o                         
 -10  12   4          2.18         12.43        11.65 o                         
  -9  12   4          6.09         -1.04        10.08 o                         
  -8  12   4        213.78        219.45        12.55 o                         
  -7  12   4         11.77         16.30         7.51 o                         
  -6  12   4          1.00          6.38         8.62 o                         
  -5  12   4        321.91        311.81         8.37 o                         
  -4  12   4        815.45        720.59        11.79 o                         
  -3  12   4        241.93        247.60         7.11 o                         
  -2  12   4        345.94        338.60         8.06 o                         
  -1  12   4       1129.30       1244.14        18.90 o                         
   0  12   4        622.34        593.60         8.44 o                         
   1  12   4         58.83         77.28         5.22 o                         
   2  12   4          4.19          8.54         5.06 o                         
   3  12   4        377.80        445.95         7.71 o                         
   4  12   4        265.88        268.33         6.68 o                         
   5  12   4         54.40         52.95         5.58 o                         
   6  12   4        172.59        156.60         7.43 o                         
   7  12   4         19.83         29.35         6.67 o                         
   8  12   4         37.56         47.43         5.23 o                         
   9  12   4         23.55         14.56         7.42 o                         
  10  12   4         10.47         17.51         5.73 o                         
  11  12   4          2.11         -0.86         6.30 o                         
  12  12   4          2.59          6.08        45.40 o                         
 -12  13   4          6.33        -13.58        13.58 o                         
 -11  13   4         60.53         43.79        12.47 o                         
 -10  13   4          6.71         14.27        10.97 o                         
  -9  13   4          0.39          7.50        10.40 o                         
  -8  13   4         24.68         38.29        10.33 o                         
  -7  13   4          5.91         20.06         9.51 o                         
  -6  13   4         57.63         46.80         7.72 o                         
  -5  13   4        436.85        410.33        10.96 o                         
  -4  13   4          4.07          1.65         8.95 o                         
  -3  13   4       1123.61       1045.51        16.36 o                         
  -2  13   4        115.95        127.66         7.36 o                         
  -1  13   4        310.44        299.17         7.94 o                         
   0  13   4       1271.42       1212.74        18.49 o                         
   1  13   4        852.40        889.56        13.31 o                         
   2  13   4        338.17        337.98        11.51 o                         
   3  13   4        396.59        402.34         7.81 o                         
   4  13   4        513.43        472.86         8.40 o                         
   5  13   4        644.49        651.18        11.36 o                         
   6  13   4        325.14        278.16         8.65 o                         
   7  13   4          6.44          6.90         4.73 o                         
   8  13   4        140.13        116.66         8.44 o                         
   9  13   4          0.92          5.62         7.25 o                         
  10  13   4        181.75        138.29        13.17 o                         
  11  13   4          0.17         -8.17         8.17 o                         
 -11  14   4         37.58         47.19        13.90 o                         
 -10  14   4         40.91         42.05        11.55 o                         
  -9  14   4          0.34         21.43        11.78 o                         
  -8  14   4          8.27         21.32        10.23 o                         
  -7  14   4        132.48        157.02        11.18 o                         
  -6  14   4          2.06          8.03         8.69 o                         
  -5  14   4       2069.56       2042.57        35.46 o                         
  -4  14   4        588.85        573.94        11.79 o                         
  -3  14   4        169.58        198.52         7.75 o                         
  -2  14   4        201.67        167.72         7.55 o                         
  -1  14   4          1.14          0.48         7.14 o                         
   0  14   4        454.06        458.40         9.68 o                         
   1  14   4          6.29         10.15         5.47 o                         
   2  14   4          4.12          1.79         5.56 o                         
   3  14   4        229.98        218.24         7.37 o                         
   4  14   4        290.79        285.65         7.50 o                         
   5  14   4        382.80        427.98         8.06 o                         
   6  14   4        248.68        233.60         8.16 o                         
   7  14   4        267.09        249.07         9.31 o                         
   8  14   4        775.32        696.33        17.62 o                         
   9  14   4         13.65         18.95         9.44 o                         
  10  14   4          4.80         11.56         7.63 o                         
  11  14   4          3.77         12.78        23.58 o                         
 -11  15   4          0.17         -4.02        13.32 o                         
 -10  15   4         18.88         14.73        12.53 o                         
  -9  15   4          2.16        -10.00        11.69 o                         
  -8  15   4        473.05        476.81        16.98 o                         
  -7  15   4        439.18        452.19        13.85 o                         
  -6  15   4         97.27        110.75        11.01 o                         
  -5  15   4         89.64        129.51        12.42 o                         
  -4  15   4        751.40        779.55        15.99 o                         
  -3  15   4       1249.04       1295.84        28.44 o                         
  -2  15   4         77.07         67.76         7.16 o                         
  -1  15   4        215.53        219.08        10.80 o                         
   0  15   4        185.28        181.38         7.58 o                         
   1  15   4         72.84         71.71         8.11 o                         
   2  15   4         37.52         48.27         7.31 o                         
   3  15   4        296.95        296.22         8.59 o                         
   4  15   4         88.72         86.76         5.98 o                         
   5  15   4        259.99        252.05         8.60 o                         
   6  15   4          1.60         -2.34         6.45 o                         
   7  15   4        140.71        138.12         9.15 o                         
   8  15   4          0.14          6.49        11.30 o                         
   9  15   4          4.24         -5.73         5.73 o                         
  10  15   4         36.20         18.68         8.77 o                         
  11  15   4          0.00        -21.91        21.91 o                         
 -10  16   4          9.93          5.80        14.86 o                         
  -9  16   4          1.20         11.58        12.84 o                         
  -8  16   4         18.77         29.49        10.83 o                         
  -7  16   4         82.23         65.20         9.12 o                         
  -6  16   4         19.26         37.58        21.13 o                         
  -5  16   4         93.47         59.10        10.54 o                         
  -4  16   4         65.19         66.92         8.54 o                         
  -3  16   4        377.18        321.02        11.76 o                         
  -2  16   4          0.02          4.12         8.68 o                         
  -1  16   4          5.02          2.95         7.46 o                         
   0  16   4        282.51        264.27         9.74 o                         
   1  16   4        185.58        157.05         8.03 o                         
   2  16   4         19.17         31.11         6.94 o                         
   3  16   4        256.79        243.18        10.19 o                         
   4  16   4         27.12         35.79         6.56 o                         
   5  16   4        382.79        357.75        11.30 o                         
   6  16   4          3.50          5.62         6.76 o                         
   7  16   4          1.30          1.40        10.79 o                         
   8  16   4          0.52          7.23        10.01 o                         
   9  16   4          6.75          1.39         4.56 o                         
  10  16   4        107.13        105.28        13.77 o                         
 -10  17   4         21.89         20.32        14.36 o                         
  -9  17   4          0.46         -5.04        12.46 o                         
  -8  17   4         27.36         27.36        12.24 o                         
  -7  17   4         61.20         79.09         9.18 o                         
  -6  17   4         67.65         66.10         8.42 o                         
  -5  17   4        398.94        408.70        14.58 o                         
  -4  17   4         26.51         39.47         9.41 o                         
  -3  17   4          2.67         16.71         8.99 o                         
  -2  17   4       1910.63       1796.52        32.37 o                         
  -1  17   4        628.73        692.05        14.31 o                         
   0  17   4          3.51         10.84         7.33 o                         
   1  17   4        264.63        275.62         9.91 o                         
   2  17   4         12.32         32.82        10.96 o                         
   3  17   4          9.97         -0.64         8.16 o                         
   4  17   4          0.05         13.34         7.14 o                         
   5  17   4         21.56         25.38         8.04 o                         
   6  17   4          0.13         -5.90         9.36 o                         
   7  17   4          3.68          8.44         6.46 o                         
   8  17   4        196.31        198.09        14.88 o                         
   9  17   4         28.17         46.59        16.53 o                         
  10  17   4          2.49         15.75        18.71 o                         
  -9  18   4         23.42         27.01        11.86 o                         
  -8  18   4          1.89          0.13        12.61 o                         
  -7  18   4         90.64        125.12        10.36 o                         
  -6  18   4          0.40          0.17         8.09 o                         
  -5  18   4         52.52         47.10        10.36 o                         
  -4  18   4        104.39        114.13         9.82 o                         
  -3  18   4         83.94        104.49        10.33 o                         
  -2  18   4         56.07         62.61         9.46 o                         
  -1  18   4        184.79        176.09        10.03 o                         
   0  18   4         77.60        101.21        10.34 o                         
   1  18   4        284.94        327.89        10.57 o                         
   2  18   4         70.76         66.56         7.57 o                         
   3  18   4        472.29        448.85        13.68 o                         
   4  18   4         45.57         45.69         8.98 o                         
   5  18   4          5.46          2.32         6.02 o                         
   6  18   4          7.75          7.48         6.41 o                         
   7  18   4         27.49         13.64         9.15 o                         
   8  18   4          7.98         -8.91        15.51 o                         
   9  18   4         35.57         29.57        11.55 o                         
  -9  19   4          6.28         11.35        11.44 o                         
  -8  19   4         16.18          4.32        14.09 o                         
  -7  19   4         21.55         31.90        11.21 o                         
  -6  19   4          7.91          5.01         9.91 o                         
  -5  19   4         87.20        108.92         9.97 o                         
  -4  19   4         11.19         26.19         9.15 o                         
  -3  19   4        247.70        222.28        11.63 o                         
  -2  19   4         86.78         78.05        10.06 o                         
  -1  19   4        186.82        186.85        10.38 o                         
   0  19   4          0.05          6.56         8.84 o                         
   1  19   4        250.92        290.30        11.13 o                         
   2  19   4          0.65         -9.02         9.72 o                         
   3  19   4          1.63         -2.63        13.68 o                         
   4  19   4          0.13          0.33         8.23 o                         
   5  19   4         23.34         27.25         7.63 o                         
   6  19   4         72.34         78.12        12.27 o                         
   7  19   4         26.86         36.20         9.05 o                         
   8  19   4          7.77          1.37        21.16 o                         
  -8  20   4          4.78         -4.57        12.33 o                         
  -7  20   4          3.30         -5.40        10.78 o                         
  -6  20   4          0.85          6.28         9.21 o                         
  -5  20   4          1.56          6.50         9.68 o                         
  -4  20   4          2.63         10.43         9.33 o                         
  -3  20   4          3.08         -2.02         9.69 o                         
  -2  20   4         14.56          9.89        10.42 o                         
  -1  20   4          6.28         -1.81         9.49 o                         
   0  20   4         10.04          4.41         9.39 o                         
   1  20   4          1.50         -9.13         9.13 o                         
   2  20   4         63.47         93.62        12.21 o                         
   3  20   4        249.91        253.12        14.78 o                         
   4  20   4         86.04         78.26         9.21 o                         
   5  20   4          5.45          3.17         7.79 o                         
   6  20   4         59.85         49.26         7.38 o                         
   7  20   4          0.53         17.70        14.04 o                         
   8  20   4         37.84         11.12        17.72 o                         
  -7  21   4          1.34         18.96        12.13 o                         
  -6  21   4         11.90         22.21        12.74 o                         
  -5  21   4         20.97         18.07         9.66 o                         
  -4  21   4         41.10         41.91        10.40 o                         
  -3  21   4          0.86         -4.88        10.65 o                         
  -2  21   4         65.07         66.77        10.29 o                         
  -1  21   4        197.85        216.78        12.60 o                         
   0  21   4         13.22         11.86         9.98 o                         
   1  21   4        123.99        143.72        10.33 o                         
   2  21   4         97.21        106.25        10.03 o                         
   3  21   4         57.58         46.78         8.61 o                         
   4  21   4         44.59         30.23        14.99 o                         
   5  21   4          9.59         27.24         8.51 o                         
   6  21   4         16.02         15.01        11.40 o                         
   7  21   4          1.70         -3.14        14.05 o                         
  -6  22   4          1.46          1.42        10.14 o                         
  -5  22   4          9.44         19.26        10.96 o                         
  -4  22   4         11.35         28.88        10.71 o                         
  -3  22   4          7.65          6.15         9.87 o                         
  -2  22   4          3.46         -3.21        10.17 o                         
  -1  22   4        153.41        171.68        14.33 o                         
   0  22   4         85.19         97.63        11.10 o                         
   1  22   4        127.17        120.52        11.04 o                         
   2  22   4          8.81         17.03         9.87 o                         
   3  22   4          1.32         16.37         9.34 o                         
   4  22   4          0.48         29.22        11.50 o                         
   5  22   4         95.59         93.16        10.71 o                         
   6  22   4          0.72         -1.59        18.00 o                         
  -5  23   4          0.04         -0.70        10.62 o                         
  -4  23   4         11.21          0.34        10.91 o                         
  -3  23   4          0.60          1.08        10.73 o                         
  -2  23   4          2.28         14.18        10.67 o                         
  -1  23   4          7.77          7.99        11.25 o                         
   0  23   4         45.85         69.18        11.84 o                         
   1  23   4          2.57         -3.92        10.65 o                         
   2  23   4        125.58        118.00        10.68 o                         
   3  23   4          0.13         -7.08        13.86 o                         
   4  23   4          0.66          2.18         8.82 o                         
   5  23   4         14.12         19.81        13.28 o                         
  -3  24   4          0.07         -3.50        11.79 o                         
  -2  24   4          1.09          0.37        11.78 o                         
  -1  24   4         19.40         14.83        13.64 o                         
   0  24   4         25.08         31.21        11.58 o                         
   1  24   4         30.51         31.82         9.25 o                         
   2  24   4          7.01          6.41         9.93 o                         
   3  24   4          1.72          3.99        10.10 o                         
 -13   0   5         51.95         51.90        25.09 o                         
 -11   0   5          7.84          2.23        25.98 o                         
  -9   0   5       1671.47       1708.64        42.88 o                         
  -7   0   5        146.22        119.08         6.00 o                         
  -5   0   5        168.22        169.64         7.54 o                         
  -3   0   5         33.41         17.67         6.53 o                         
  -1   0   5     101110.77     101064.25     13740.74 o                         
   1   0   5       4483.33       6918.91       128.58 o                         
   3   0   5        698.48        750.06        22.27 o                         
   5   0   5       3096.07       2624.20        40.96 o                         
   7   0   5        912.53        799.10        55.58 o                         
   9   0   5        278.69        276.84        10.65 o                         
  11   0   5          0.10         -2.35        12.30 o                         
  13   0   5          2.06         -3.39        14.95 o                         
 -14   1   5          1.57         -8.29        18.01 o                         
 -13   1   5        128.45        139.95        26.39 o                         
 -12   1   5          6.42        -14.59        18.56 o                         
 -11   1   5        120.99        111.04        15.24 o                         
 -10   1   5         47.46         35.92        14.60 o                         
  -9   1   5          5.77          2.49         7.48 o                         
  -8   1   5        240.49        224.17         4.88 o                         
  -7   1   5        398.58        378.44         6.20 o                         
  -6   1   5        155.63        174.66         4.91 o                         
  -5   1   5         16.89         32.24         4.45 o                         
  -4   1   5        554.45        543.14         8.18 o                         
  -3   1   5       3967.90       3380.41        81.66 o                         
  -2   1   5        414.27        611.85        18.07 o                         
  -1   1   5       2067.75       1983.28        26.63 o                         
   0   1   5      11216.04      12232.93       235.48 o                         
   1   1   5      26245.43      28473.16       977.29 o                         
   2   1   5       3399.49       3835.18        40.50 o                         
   3   1   5      11199.58      10331.99       176.34 o                         
   4   1   5       4414.62       3978.03        44.85 o                         
   5   1   5        684.59        721.57        16.04 o                         
   6   1   5        226.07        301.35         7.01 o                         
   7   1   5       2116.40       2171.85        44.28 o                         
   8   1   5         38.03         39.57         6.60 o                         
   9   1   5          2.90         10.74         5.87 o                         
  10   1   5        451.39        504.24        13.35 o                         
  11   1   5         67.44         67.74         6.79 o                         
  12   1   5          9.17         15.88         7.22 o                         
  13   1   5         40.88         44.03        10.02 o                         
 -13   2   5          7.11          2.93        20.46 o                         
 -12   2   5         25.82         49.74        17.23 o                         
 -11   2   5         31.65         29.64        14.34 o                         
 -10   2   5         74.13         73.70         9.00 o                         
  -9   2   5          1.91          1.71         6.82 o                         
  -8   2   5       1010.90        995.31        21.45 o                         
  -7   2   5       1155.42       1201.69        23.90 o                         
  -6   2   5          3.74          7.08         5.41 o                         
  -5   2   5         68.62         94.92         5.85 o                         
  -4   2   5       1064.58       1252.66        29.54 o                         
  -3   2   5       4889.34       4638.21        60.86 o                         
  -2   2   5         31.33         34.96         4.62 o                         
  -1   2   5       3172.01       3277.46        34.61 o                         
   0   2   5      41433.22      41298.89      1908.07 o                         
   1   2   5      31319.38      32589.43      1237.35 o                         
   2   2   5       6038.22       6279.48       135.44 o                         
   3   2   5       1248.61       1363.54        40.54 o                         
   4   2   5        991.75       1086.33        11.10 o                         
   5   2   5         73.45         81.88         5.70 o                         
   6   2   5        214.24        236.13         6.61 o                         
   7   2   5       2610.72       2737.07        41.03 o                         
   8   2   5        843.78        855.85        14.13 o                         
   9   2   5         24.49         23.22         6.10 o                         
  10   2   5        101.86        127.54         7.27 o                         
  11   2   5         46.57         48.94         6.98 o                         
  12   2   5         26.81         30.05         7.74 o                         
  13   2   5         14.19          4.70        11.12 o                         
 -13   3   5         89.08        100.11        21.25 o                         
 -12   3   5         29.62         56.26        21.67 o                         
 -11   3   5        415.52        501.62        16.56 o                         
 -10   3   5         84.91         94.02         9.73 o                         
  -9   3   5          4.63         21.96        10.03 o                         
  -8   3   5        274.21        266.80        10.00 o                         
  -7   3   5        687.50        605.55        11.72 o                         
  -6   3   5        851.03        898.39        21.04 o                         
  -5   3   5          6.32          7.99         6.54 o                         
  -4   3   5        295.59        339.12         7.11 o                         
  -3   3   5        167.68        169.26         5.34 o                         
  -2   3   5        137.49        107.56         4.93 o                         
  -1   3   5        537.59        555.80        17.71 o                         
   0   3   5      24544.27      25338.00       812.61 o                         
   1   3   5       4812.88       5249.01        59.60 o                         
   2   3   5       4564.71       3963.51        98.39 o                         
   3   3   5       2158.45       2230.36        41.92 o                         
   4   3   5          7.06         11.26         2.82 o                         
   5   3   5       1559.32       1544.38        14.44 o                         
   6   3   5         31.58         42.11         4.54 o                         
   7   3   5        289.44        267.90         6.64 o                         
   8   3   5        928.65       1013.45        14.46 o                         
   9   3   5        116.52         80.28         9.22 o                         
  10   3   5        342.61        356.51        13.22 o                         
  11   3   5        133.44        106.48         8.93 o                         
  12   3   5        194.62        218.04         9.05 o                         
  13   3   5         12.27         23.33         9.22 o                         
 -13   4   5         18.27          1.01        19.12 o                         
 -12   4   5         96.90        105.11        23.01 o                         
 -11   4   5        204.55        187.54        14.58 o                         
 -10   4   5         51.78         58.66        10.11 o                         
  -9   4   5          8.71          2.58         9.20 o                         
  -8   4   5        227.00        236.18        10.83 o                         
  -7   4   5         35.54         49.69         7.97 o                         
  -6   4   5       2256.54       2436.92        28.89 o                         
  -5   4   5          6.91          6.18         3.07 o                         
  -4   4   5        750.65        758.42        10.75 o                         
  -3   4   5      12948.71      13025.33       253.15 o                         
  -2   4   5         20.72         20.37         3.94 o                         
  -1   4   5        942.45       1112.32        11.64 o                         
   0   4   5        197.35        249.90         6.99 o                         
   1   4   5        819.90        842.44        14.87 o                         
   2   4   5        113.25         64.92         6.58 o                         
   3   4   5       1094.50        858.93        33.90 o                         
   4   4   5       2831.14       2629.91        34.77 o                         
   5   4   5         39.36         31.80         4.23 o                         
   6   4   5        153.90        181.98         6.67 o                         
   7   4   5        104.03        111.92         9.47 o                         
   8   4   5         89.95         78.71         7.15 o                         
   9   4   5         48.98         52.84         6.85 o                         
  10   4   5        418.30        429.78        11.00 o                         
  11   4   5         51.88         47.53         6.25 o                         
  12   4   5        101.36        114.55        12.57 o                         
  13   4   5        201.76        187.15        10.75 o                         
 -13   5   5         28.55          1.72        26.24 o                         
 -12   5   5        126.49        145.99        19.04 o                         
 -11   5   5         17.14         21.62        15.00 o                         
 -10   5   5        188.74        201.27        12.53 o                         
  -9   5   5        470.46        504.83        15.13 o                         
  -8   5   5        254.53        272.64        11.07 o                         
  -7   5   5        936.92        870.06        27.50 o                         
  -6   5   5       3622.60       3800.94        43.39 o                         
  -5   5   5        365.78        363.75         7.98 o                         
  -4   5   5        358.55        405.32         8.87 o                         
  -3   5   5        218.09        206.42         5.72 o                         
  -2   5   5        824.45        792.10         9.71 o                         
  -1   5   5       4844.69       5060.85        64.38 o                         
   0   5   5       6109.19       6495.31       125.02 o                         
   1   5   5      12991.18      13386.82       243.99 o                         
   2   5   5       2995.88       2758.13        38.50 o                         
   3   5   5       1604.28       1772.13        26.34 o                         
   4   5   5        315.72        284.50         6.15 o                         
   5   5   5       1428.58       1445.81        13.68 o                         
   6   5   5        189.62        207.89         6.06 o                         
   7   5   5         17.80         14.83         5.21 o                         
   8   5   5         13.37         28.84         6.35 o                         
   9   5   5        504.27        522.46        12.82 o                         
  10   5   5        117.09         97.67         8.16 o                         
  11   5   5        127.87        153.05         9.17 o                         
  12   5   5          0.24          4.65         5.54 o                         
  13   5   5         55.91         46.67         9.95 o                         
 -13   6   5         36.92         45.90        19.96 o                         
 -12   6   5          2.91         37.93        19.10 o                         
 -11   6   5         70.59         71.29        11.19 o                         
 -10   6   5        555.24        518.50        15.04 o                         
  -9   6   5          7.52         24.81        10.60 o                         
  -8   6   5        229.66        240.07         9.42 o                         
  -7   6   5        121.70        103.01         7.35 o                         
  -6   6   5        950.41       1106.64        11.73 o                         
  -5   6   5        854.96        826.86        10.28 o                         
  -4   6   5        661.92        717.17        10.33 o                         
  -3   6   5       1013.61       1461.23        14.12 o                         
  -2   6   5        122.14        126.51         5.13 o                         
  -1   6   5        225.66        279.53         7.59 o                         
   0   6   5       1008.86       1048.99        18.48 o                         
   1   6   5       4343.92       4311.02        49.65 o                         
   2   6   5       1231.23       1085.14         7.62 o                         
   3   6   5          0.85          2.50         6.57 o                         
   4   6   5         76.30         73.68        10.28 o                         
   5   6   5        451.78        373.37         8.43 o                         
   6   6   5          4.40         18.10         5.38 o                         
   7   6   5        108.62        130.10        10.11 o                         
   8   6   5        700.46        605.62        14.39 o                         
   9   6   5         38.26         25.98         7.18 o                         
  10   6   5        637.16        627.60        13.97 o                         
  11   6   5          2.88          5.12         4.93 o                         
  12   6   5          0.04          8.16         4.18 o                         
  13   6   5          1.24          7.67        10.54 o                         
 -13   7   5          0.52          1.53        19.25 o                         
 -12   7   5          1.53         11.21        12.15 o                         
 -11   7   5         62.05         55.32        11.70 o                         
 -10   7   5        154.86        155.02        13.13 o                         
  -9   7   5        241.51        247.37        10.53 o                         
  -8   7   5       1003.92        900.35        16.49 o                         
  -7   7   5        184.00        213.84         9.86 o                         
  -6   7   5         91.47         84.10         5.26 o                         
  -5   7   5          0.90          3.72         4.11 o                         
  -4   7   5         22.29         23.60         4.33 o                         
  -3   7   5       1138.55       1367.71        18.71 o                         
  -2   7   5        461.63        447.20         9.04 o                         
  -1   7   5        110.45        113.53         5.03 o                         
   0   7   5         80.06         77.78         3.84 o                         
   1   7   5          0.75          2.86         3.67 o                         
   2   7   5       2886.90       2664.02        34.73 o                         
   3   7   5       1256.56       1317.30        22.71 o                         
   4   7   5         10.44         21.83         9.33 o                         
   5   7   5       1116.58       1143.87        11.33 o                         
   6   7   5        325.58        294.81         5.38 o                         
   7   7   5        370.75        315.94         7.33 o                         
   8   7   5        309.32        308.35         9.64 o                         
   9   7   5          0.08          1.35         6.43 o                         
  10   7   5          6.95         11.10         6.11 o                         
  11   7   5         10.17          9.03         5.53 o                         
  12   7   5         20.68         21.77         9.02 o                         
  13   7   5          1.68         -7.77        10.24 o                         
 -13   8   5          3.12         21.53        19.85 o                         
 -12   8   5          6.78         13.53        12.12 o                         
 -11   8   5          0.11          7.31        13.45 o                         
 -10   8   5          1.27          8.23         8.81 o                         
  -9   8   5        493.50        494.19        13.39 o                         
  -8   8   5        271.43        291.40        11.24 o                         
  -7   8   5         22.12         24.25         3.14 o                         
  -6   8   5         79.69        105.12         6.02 o                         
  -5   8   5        469.12        391.05         8.53 o                         
  -4   8   5        782.79        633.76        11.01 o                         
  -3   8   5       2321.74       2297.10        22.10 o                         
  -2   8   5       2683.14       2682.88        27.12 o                         
  -1   8   5       2822.49       2866.30        67.88 o                         
   0   8   5         57.01         78.97         4.51 o                         
   1   8   5       1271.10       1267.24        18.07 o                         
   2   8   5       3474.95       3183.77        31.80 o                         
   3   8   5        764.56        599.46         6.72 o                         
   4   8   5       1456.62       1482.69        25.14 o                         
   5   8   5          8.41          5.66         2.11 o                         
   6   8   5        176.77        172.74         6.44 o                         
   7   8   5          1.77         -0.29         4.49 o                         
   8   8   5       1494.52       1493.29        16.70 o                         
   9   8   5         68.42         83.09         5.53 o                         
  10   8   5          5.04          8.48         6.20 o                         
  11   8   5          2.95         -3.42         6.63 o                         
  12   8   5          3.35         -3.07        10.13 o                         
 -13   9   5          0.01        -12.37        13.16 o                         
 -12   9   5          0.18          0.58        14.76 o                         
 -11   9   5         41.54         46.58        12.22 o                         
 -10   9   5         16.81         14.80         9.90 o                         
  -9   9   5        102.45        119.74        11.77 o                         
  -8   9   5         98.25        115.93         9.65 o                         
  -7   9   5         22.95         23.52         5.19 o                         
  -6   9   5         89.41        125.60         5.50 o                         
  -5   9   5         59.86         72.79         6.62 o                         
  -4   9   5        878.79        768.25        15.21 o                         
  -3   9   5        110.12        119.76         5.98 o                         
  -2   9   5        468.87        489.62         8.17 o                         
  -1   9   5        224.37        214.80         5.86 o                         
   0   9   5         58.12         39.10         5.25 o                         
   1   9   5        928.45        633.22        13.32 o                         
   2   9   5         57.50         49.60         4.03 o                         
   3   9   5       2057.97       2256.72        29.47 o                         
   4   9   5       1610.04       1678.93        24.27 o                         
   5   9   5         36.56         37.32         5.73 o                         
   6   9   5          6.62          7.48         3.24 o                         
   7   9   5        155.51        146.91         6.92 o                         
   8   9   5         78.62         89.53         5.42 o                         
   9   9   5          1.24         -2.07         4.47 o                         
  10   9   5         81.25         74.71        12.13 o                         
  11   9   5          3.60         -1.73         6.68 o                         
  12   9   5          4.61         11.20         6.76 o                         
 -12  10   5          6.58          4.35        16.64 o                         
 -11  10   5          4.90         11.24        11.94 o                         
 -10  10   5         48.59         47.91        10.47 o                         
  -9  10   5          5.62         15.33        10.02 o                         
  -8  10   5        128.88        148.52         9.97 o                         
  -7  10   5          1.28         10.60         4.75 o                         
  -6  10   5        344.70        347.99         9.02 o                         
  -5  10   5        116.38        162.17         7.13 o                         
  -4  10   5       2438.72       2261.19        33.57 o                         
  -3  10   5        355.76        354.15         9.25 o                         
  -2  10   5       2127.42       2372.21        32.73 o                         
  -1  10   5         98.27         94.89         5.15 o                         
   0  10   5         95.89         83.81         4.86 o                         
   1  10   5        730.93        930.31        12.61 o                         
   2  10   5       1104.54       1048.42        20.00 o                         
   3  10   5       2535.60       2727.62        35.69 o                         
   4  10   5         43.69         65.40         2.79 o                         
   5  10   5        376.75        438.10        11.37 o                         
   6  10   5        661.91        648.70        15.90 o                         
   7  10   5          0.60          5.31         5.47 o                         
   8  10   5        221.80        182.59         9.73 o                         
   9  10   5         14.95         23.41         5.11 o                         
  10  10   5         52.94         35.50        10.81 o                         
  11  10   5         13.90         14.79         5.38 o                         
  12  10   5          0.53         -5.95         5.95 o                         
 -12  11   5          8.66         10.18        13.15 o                         
 -11  11   5         40.61         27.85        11.41 o                         
 -10  11   5          7.96         15.27        11.18 o                         
  -9  11   5         23.71         17.25        10.25 o                         
  -8  11   5         55.26         55.63        10.19 o                         
  -7  11   5          2.68         -0.89         5.38 o                         
  -6  11   5         34.41         41.30         6.14 o                         
  -5  11   5        267.93        262.91         8.00 o                         
  -4  11   5         79.78         90.83         6.80 o                         
  -3  11   5        962.63        972.25        17.00 o                         
  -2  11   5        198.75        176.84         6.36 o                         
  -1  11   5       1728.95       1702.78        25.06 o                         
   0  11   5          6.26         28.86         5.92 o                         
   1  11   5       1076.55        983.28        12.86 o                         
   2  11   5          2.55         12.09         4.28 o                         
   3  11   5        607.98        730.82         9.33 o                         
   4  11   5        712.13        769.77        13.68 o                         
   5  11   5       1485.85       1399.56        35.24 o                         
   6  11   5         48.87         75.48         7.14 o                         
   7  11   5        577.35        560.71        19.23 o                         
   8  11   5        821.46        770.14        18.19 o                         
   9  11   5         20.99         12.16         4.94 o                         
  10  11   5          0.36          4.88         7.00 o                         
  11  11   5          1.19          2.77         4.40 o                         
  12  11   5          1.72         19.85        16.02 o                         
 -12  12   5          1.47         -2.04        13.63 o                         
 -11  12   5         15.79         17.82        17.78 o                         
 -10  12   5        126.12        119.10        11.98 o                         
  -9  12   5         13.70         26.35        10.56 o                         
  -8  12   5         25.38         28.92        10.20 o                         
  -7  12   5         20.33         23.34         6.85 o                         
  -6  12   5        570.88        471.36        10.25 o                         
  -5  12   5         44.93         48.20         8.33 o                         
  -4  12   5        331.30        363.73         9.56 o                         
  -3  12   5         22.73         16.34         5.91 o                         
  -2  12   5        470.38        500.97         9.37 o                         
  -1  12   5        180.29        196.66         7.12 o                         
   0  12   5        154.14        154.71         5.79 o                         
   1  12   5         98.00         85.11         5.68 o                         
   2  12   5        647.64        629.89        10.84 o                         
   3  12   5        753.34        708.95        12.87 o                         
   4  12   5        268.81        300.67         5.56 o                         
   5  12   5         69.89         64.57         3.30 o                         
   6  12   5        393.26        410.95        14.06 o                         
   7  12   5        296.91        348.08        15.71 o                         
   8  12   5        571.53        552.93        24.36 o                         
   9  12   5          0.57          1.35         7.30 o                         
  10  12   5         85.59         86.80        15.05 o                         
  11  12   5          5.24          2.98         8.25 o                         
 -11  13   5         18.98         25.05        11.83 o                         
 -10  13   5         13.15         23.30        11.01 o                         
  -9  13   5          0.28         14.58        11.31 o                         
  -8  13   5        353.87        338.88        13.45 o                         
  -7  13   5         46.28         45.03         7.22 o                         
  -6  13   5         37.16         30.78         7.20 o                         
  -5  13   5        703.45        650.41        13.03 o                         
  -4  13   5         13.29          9.59         8.35 o                         
  -3  13   5         42.47         35.45         7.10 o                         
  -2  13   5       1896.94       1848.53        33.83 o                         
  -1  13   5         17.02         15.65         6.62 o                         
   0  13   5          9.20         10.44         5.42 o                         
   1  13   5          8.54          6.31         6.15 o                         
   2  13   5       3157.97       3362.53        50.23 o                         
   3  13   5         76.29         59.53         4.64 o                         
   4  13   5        238.76        264.13         6.02 o                         
   5  13   5        136.57        109.61         5.30 o                         
   6  13   5         40.11         41.01         4.81 o                         
   7  13   5         13.75         16.75         6.58 o                         
   8  13   5          3.15          6.08         4.29 o                         
   9  13   5          0.43          2.75         6.15 o                         
  10  13   5         35.90         14.68         6.23 o                         
  11  13   5          8.64        -11.50        24.62 o                         
 -11  14   5          1.04        -12.96        12.96 o                         
 -10  14   5         54.25         62.38        14.42 o                         
  -9  14   5         13.83         25.90        11.22 o                         
  -8  14   5        459.71        399.93        12.20 o                         
  -7  14   5         75.78         64.88        13.17 o                         
  -6  14   5         40.39         76.00         8.38 o                         
  -5  14   5        562.44        550.53        22.59 o                         
  -4  14   5        492.08        539.65        13.00 o                         
  -3  14   5        582.82        535.15        11.46 o                         
  -2  14   5         30.20         39.48         8.35 o                         
  -1  14   5        215.47        234.34         8.46 o                         
   0  14   5         62.58         59.95         6.85 o                         
   1  14   5          6.39          5.53         5.59 o                         
   2  14   5        574.87        563.55        18.48 o                         
   3  14   5          1.92          9.35         5.44 o                         
   4  14   5          9.63         11.49         6.20 o                         
   5  14   5        197.95        203.54         4.91 o                         
   6  14   5          2.43        -11.00        11.00 o                         
   7  14   5        392.93        336.90        12.51 o                         
   8  14   5        217.96        252.55        16.41 o                         
   9  14   5         36.57         21.69         4.05 o                         
  10  14   5         20.33         25.15        21.58 o                         
  11  14   5          0.01         -2.43        19.38 o                         
 -11  15   5         24.40         12.51        13.42 o                         
 -10  15   5          3.22          2.04        12.59 o                         
  -9  15   5          1.56          2.27        12.77 o                         
  -8  15   5         65.95         55.67         8.17 o                         
  -7  15   5        181.88        217.47        10.67 o                         
  -6  15   5         64.84         76.44        10.47 o                         
  -5  15   5          7.69          8.45         8.07 o                         
  -4  15   5          1.51          0.35         7.93 o                         
  -3  15   5       2005.79       1943.97        27.71 o                         
  -2  15   5        162.65        145.33         8.24 o                         
  -1  15   5        604.55        654.34        22.47 o                         
   0  15   5       3505.23       3476.81        71.33 o                         
   1  15   5        231.51        200.35         8.38 o                         
   2  15   5        338.55        382.61         9.54 o                         
   3  15   5        283.88        303.11         9.45 o                         
   4  15   5        225.26        243.57         6.96 o                         
   5  15   5         50.97         40.23         6.72 o                         
   6  15   5         28.06         30.13         7.14 o                         
   7  15   5        142.66        119.20        10.25 o                         
   8  15   5          0.08         11.58        14.84 o                         
   9  15   5         69.41         71.34        12.00 o                         
  10  15   5        138.15        123.78        19.82 o                         
 -10  16   5         13.94         24.22        12.60 o                         
  -9  16   5         22.20         23.93        13.19 o                         
  -8  16   5         48.12         52.18         8.39 o                         
  -7  16   5         65.78         73.17        11.15 o                         
  -6  16   5        154.50        190.32        11.12 o                         
  -5  16   5         42.36         27.80         9.97 o                         
  -4  16   5       1628.93       1611.41        29.98 o                         
  -3  16   5       1219.02       1198.31        19.56 o                         
  -2  16   5         48.25         50.79         8.39 o                         
  -1  16   5          5.27          5.11         7.32 o                         
   0  16   5        294.29        280.36         9.78 o                         
   1  16   5        118.46        132.91         7.76 o                         
   2  16   5        179.00        218.58         7.93 o                         
   3  16   5        154.90        141.26         7.41 o                         
   4  16   5         11.45         10.55         5.05 o                         
   5  16   5         38.81         31.79         7.61 o                         
   6  16   5         10.22          9.16         5.45 o                         
   7  16   5         93.38        101.23        16.70 o                         
   8  16   5         23.51         20.46         8.52 o                         
   9  16   5          1.93        -11.68        11.68 o                         
  10  16   5         20.71         14.47         9.69 o                         
 -10  17   5          1.94          1.49        13.67 o                         
  -9  17   5         95.53         88.87        16.65 o                         
  -8  17   5          6.59          6.63        10.78 o                         
  -7  17   5         44.43         27.26         9.54 o                         
  -6  17   5         95.52         84.05        10.07 o                         
  -5  17   5        746.95        736.77        19.12 o                         
  -4  17   5        412.34        348.65        11.46 o                         
  -3  17   5        914.38        895.13        21.62 o                         
  -2  17   5        632.42        686.10        14.60 o                         
  -1  17   5        467.40        473.10        12.97 o                         
   0  17   5        225.40        252.89        10.55 o                         
   1  17   5          7.89          4.49         8.37 o                         
   2  17   5        171.68        171.41         8.05 o                         
   3  17   5        120.87        103.87         8.09 o                         
   4  17   5          7.93          9.64         8.19 o                         
   5  17   5         46.22         34.83         5.81 o                         
   6  17   5          2.67          3.64         4.62 o                         
   7  17   5          0.49         -2.18         5.52 o                         
   8  17   5         55.91         75.98        15.19 o                         
   9  17   5         94.18        108.63        14.91 o                         
  -9  18   5          7.80         -0.43        12.98 o                         
  -8  18   5         11.45         13.58         9.20 o                         
  -7  18   5          1.29          4.87         9.23 o                         
  -6  18   5        258.15        204.41        11.90 o                         
  -5  18   5          6.55         23.85        10.27 o                         
  -4  18   5        477.50        528.64        17.18 o                         
  -3  18   5        371.08        382.71        11.74 o                         
  -2  18   5        202.89        185.09        10.24 o                         
  -1  18   5         53.92         65.29         9.40 o                         
   0  18   5          4.16         -2.70         8.40 o                         
   1  18   5         52.36         31.44         7.96 o                         
   2  18   5          1.08          0.64         9.15 o                         
   3  18   5          2.32          6.23         7.52 o                         
   4  18   5         23.96         29.55         7.01 o                         
   5  18   5          1.98          6.27         7.67 o                         
   6  18   5         47.44         38.88         5.16 o                         
   7  18   5         26.67         14.96         5.18 o                         
   8  18   5          3.58         12.51        15.98 o                         
   9  18   5          8.94         25.76        12.72 o                         
  -8  19   5          0.71         -6.18        11.19 o                         
  -7  19   5          1.80         11.39        15.19 o                         
  -6  19   5          9.55         -0.04         9.48 o                         
  -5  19   5         15.55         33.23        11.46 o                         
  -4  19   5         18.73          5.60         9.72 o                         
  -3  19   5          0.96         -9.09         9.09 o                         
  -2  19   5         60.01         33.52         9.85 o                         
  -1  19   5         30.47         30.92         9.81 o                         
   0  19   5          5.68         14.71         8.39 o                         
   1  19   5        199.25        207.16        11.14 o                         
   2  19   5         26.49         48.41         8.96 o                         
   3  19   5         42.68         44.24         8.65 o                         
   4  19   5        226.46        206.60        16.25 o                         
   5  19   5          8.50          4.69         6.60 o                         
   6  19   5         39.63         27.21        12.61 o                         
   7  19   5          8.24          0.05        17.13 o                         
   8  19   5         12.30         17.95        13.59 o                         
  -8  20   5          0.44          2.98         9.98 o                         
  -7  20   5         10.87          6.65        13.52 o                         
  -6  20   5          4.13          3.43        10.34 o                         
  -5  20   5         23.06          3.80        11.08 o                         
  -4  20   5          0.20         -9.25         9.36 o                         
  -3  20   5         19.50         19.82         9.73 o                         
  -2  20   5         82.45        102.04        11.44 o                         
  -1  20   5         54.72         52.30         9.46 o                         
   0  20   5         21.29         33.57         8.94 o                         
   1  20   5         41.09         38.02         8.83 o                         
   2  20   5          6.99          3.53         9.49 o                         
   3  20   5          8.13         -6.08         8.49 o                         
   4  20   5          8.53         -2.62        10.98 o                         
   5  20   5          0.29         11.30         5.70 o                         
   6  20   5          1.80          1.53         7.51 o                         
   7  20   5         27.73         11.69        16.57 o                         
  -7  21   5          3.87         19.81        13.45 o                         
  -6  21   5          0.96         -4.88        10.98 o                         
  -5  21   5          3.85         22.38        11.32 o                         
  -4  21   5         13.30         20.99         9.93 o                         
  -3  21   5         50.18         68.56        11.79 o                         
  -2  21   5         43.09         52.04        11.33 o                         
  -1  21   5         49.71         32.57        11.46 o                         
   0  21   5          9.34         16.60         9.25 o                         
   1  21   5         12.79         -2.40        11.35 o                         
   2  21   5         35.20         41.61         9.91 o                         
   3  21   5        117.07        133.02        10.49 o                         
   4  21   5        170.59        155.43        14.38 o                         
   5  21   5         22.44         19.94         7.95 o                         
   6  21   5          2.59         -3.47        19.19 o                         
   7  21   5          0.17        -16.89        18.59 o                         
  -6  22   5          1.92          2.40        11.75 o                         
  -5  22   5          3.86          8.50        12.37 o                         
  -4  22   5         13.21         18.31        11.15 o                         
  -3  22   5         11.98          4.62        11.65 o                         
  -2  22   5         19.65          9.38        10.46 o                         
  -1  22   5          0.50        -11.73        11.73 o                         
   0  22   5         56.11         48.81        10.54 o                         
   1  22   5         23.66         16.04        10.01 o                         
   2  22   5         11.40         20.66         8.85 o                         
   3  22   5          4.42          0.90         8.04 o                         
   4  22   5          0.13          4.37         6.95 o                         
   5  22   5          0.70         -7.62        14.40 o                         
   6  22   5          7.26         12.03        19.92 o                         
  -5  23   5          9.99          8.05        16.58 o                         
  -4  23   5          0.15         -5.46        11.25 o                         
  -3  23   5          2.78          5.06        12.47 o                         
  -2  23   5         12.90         13.52        10.85 o                         
  -1  23   5        182.15        190.46        12.37 o                         
   0  23   5          7.54         -0.45        10.39 o                         
   1  23   5         28.70         36.67        10.03 o                         
   2  23   5          1.97        -12.94        13.23 o                         
   3  23   5         85.80         91.53        10.75 o                         
   4  23   5         13.85         25.30         6.25 o                         
  -3  24   5         60.84         88.54        11.92 o                         
  -2  24   5         38.66         53.42        12.85 o                         
  -1  24   5          0.53          4.43         9.95 o                         
   0  24   5          0.03          8.85        12.14 o                         
   1  24   5          1.69          7.52        12.63 o                         
   2  24   5         34.37         36.69        20.70 o                         
 -12   0   6          7.62         20.14        25.21 o                         
 -10   0   6       2740.46       2771.44       112.48 o                         
  -8   0   6        235.99        245.11        18.45 o                         
  -6   0   6          8.39         13.07         7.61 o                         
  -4   0   6       1943.69       1429.82        85.82 o                         
  -2   0   6       4970.42       5072.91       214.22 o                         
   0   0   6      11228.10       9069.47       207.95 o                         
   2   0   6       1666.57       1708.70        20.91 o                         
   4   0   6       1027.82       1164.95        18.28 o                         
   6   0   6       1544.51       1736.15        28.65 o                         
   8   0   6         17.29         23.75         8.96 o                         
  10   0   6        336.28        307.41        15.59 o                         
  12   0   6         17.92         16.72         9.89 o                         
 -13   1   6          1.66         23.37        17.61 o                         
 -12   1   6         42.01         83.03        17.04 o                         
 -11   1   6          0.39         11.02        14.63 o                         
 -10   1   6        371.28        355.06        12.36 o                         
  -9   1   6        126.59        110.90         7.33 o                         
  -8   1   6        155.09        186.16         6.51 o                         
  -7   1   6        584.06        580.00        11.51 o                         
  -6   1   6        397.73        403.31         7.80 o                         
  -5   1   6        167.38        181.77         7.12 o                         
  -4   1   6        956.88        866.92        23.89 o                         
  -3   1   6       4573.72       4726.77       143.84 o                         
  -2   1   6       2446.70       2291.12        53.51 o                         
  -1   1   6        246.87        237.90         5.97 o                         
   0   1   6       7713.81       8295.27       129.11 o                         
   1   1   6        520.37        423.15         5.71 o                         
   2   1   6       1390.24       1282.58        14.92 o                         
   3   1   6        762.69        607.67        11.27 o                         
   4   1   6      11188.94      11453.91       219.71 o                         
   5   1   6        686.29        605.44         9.92 o                         
   6   1   6        135.37        100.71         5.88 o                         
   7   1   6        122.11        146.15         7.79 o                         
   8   1   6        506.36        544.70        11.28 o                         
   9   1   6         33.99         33.65         6.06 o                         
  10   1   6        165.30        176.64         8.34 o                         
  11   1   6         22.10         28.16         8.00 o                         
  12   1   6         64.59         81.68         9.93 o                         
  13   1   6         23.26         16.71         7.58 o                         
 -13   2   6          0.00        -15.56        19.40 o                         
 -12   2   6          4.73         -4.74        30.16 o                         
 -11   2   6         67.39         60.87         8.19 o                         
 -10   2   6          8.02          7.27         7.50 o                         
  -9   2   6       1379.51       1342.53        22.65 o                         
  -8   2   6         14.58         17.98         3.30 o                         
  -7   2   6        119.61        113.63         5.09 o                         
  -6   2   6       1739.38       1531.89        23.25 o                         
  -5   2   6          1.51         14.41         5.43 o                         
  -4   2   6        951.42        955.79        18.94 o                         
  -3   2   6        282.69        263.91         8.04 o                         
  -2   2   6         54.46         47.97         4.66 o                         
  -1   2   6       2104.07       2114.15        45.57 o                         
   0   2   6        103.29         69.23         3.44 o                         
   1   2   6       2986.86       3283.86        33.26 o                         
   2   2   6       2779.07       2749.04        29.59 o                         
   3   2   6       3259.17       3290.39        34.24 o                         
   4   2   6       3354.10       3544.53        38.27 o                         
   5   2   6       2323.76       2198.25        23.97 o                         
   6   2   6        465.78        416.56         8.50 o                         
   7   2   6       1128.43       1026.79        22.11 o                         
   8   2   6       1053.75       1009.31        18.63 o                         
   9   2   6         49.77         49.96         8.05 o                         
  10   2   6        360.17        397.09        12.80 o                         
  11   2   6        102.40        109.97         7.37 o                         
  12   2   6          6.48         -6.79         6.79 o                         
  13   2   6          7.42          5.41         8.47 o                         
 -13   3   6          1.58         15.73        21.70 o                         
 -12   3   6        103.13        131.30        19.77 o                         
 -11   3   6          5.15         14.26         8.82 o                         
 -10   3   6        935.99        979.01        18.77 o                         
  -9   3   6          4.20          6.44         8.04 o                         
  -8   3   6        205.81        191.27        11.56 o                         
  -7   3   6         22.58         24.01         5.33 o                         
  -6   3   6       1216.87       1184.86        26.93 o                         
  -5   3   6        390.12        484.40        10.16 o                         
  -4   3   6        440.53        564.04        13.18 o                         
  -3   3   6       4713.07       4913.64        61.16 o                         
  -2   3   6        244.38        215.60         5.89 o                         
  -1   3   6        564.46        357.33         5.87 o                         
   0   3   6       2003.23       2298.34        22.80 o                         
   1   3   6        593.51        675.13         6.54 o                         
   2   3   6         99.70         85.60         3.93 o                         
   3   3   6        307.95        280.97         3.63 o                         
   4   3   6        213.04        316.72         6.83 o                         
   5   3   6        403.65        384.42         7.50 o                         
   6   3   6          7.41         20.15         4.70 o                         
   7   3   6         51.19         71.02         5.80 o                         
   8   3   6         25.90         30.10         6.02 o                         
   9   3   6        250.31        255.67         8.76 o                         
  10   3   6        681.62        732.58        23.03 o                         
  11   3   6         11.51         23.37         7.07 o                         
  12   3   6         17.35         25.34         7.87 o                         
  13   3   6         85.09         89.48        12.39 o                         
 -13   4   6         26.45         34.30        31.14 o                         
 -12   4   6          0.72         13.47        13.97 o                         
 -11   4   6          0.52          8.83         9.77 o                         
 -10   4   6         23.50         21.29         9.21 o                         
  -9   4   6         43.32         40.71        11.17 o                         
  -8   4   6        155.93        140.49        11.08 o                         
  -7   4   6        445.81        464.48         7.29 o                         
  -6   4   6         16.55         30.15         7.91 o                         
  -5   4   6        341.71        359.66        10.23 o                         
  -4   4   6         67.04         46.01         5.79 o                         
  -3   4   6       7484.28       7400.04       110.96 o                         
  -2   4   6        135.58        130.88         6.83 o                         
  -1   4   6        642.70        799.55         9.76 o                         
   0   4   6       2427.23       2037.89        20.82 o                         
   1   4   6        165.50        200.71         3.62 o                         
   2   4   6       5444.51       5157.75        91.99 o                         
   3   4   6       6984.89       6675.89       147.20 o                         
   4   4   6        213.54        218.93         3.67 o                         
   5   4   6        270.07        272.18         8.22 o                         
   6   4   6          0.57          5.61         5.06 o                         
   7   4   6         72.94         76.59         5.95 o                         
   8   4   6       1010.77       1083.74        14.61 o                         
   9   4   6        186.17        207.09         9.76 o                         
  10   4   6        877.76        887.14        17.97 o                         
  11   4   6          3.04         -4.28         7.74 o                         
  12   4   6         22.06         33.86         7.46 o                         
  13   4   6          4.09          1.74         9.94 o                         
 -13   5   6          0.29        -18.07        19.86 o                         
 -12   5   6          1.06          2.41        14.11 o                         
 -11   5   6          0.32          0.59        12.28 o                         
 -10   5   6         70.38         88.40        10.34 o                         
  -9   5   6         16.67         27.76        10.41 o                         
  -8   5   6        227.30        236.28        11.93 o                         
  -7   5   6         18.23         21.39         3.95 o                         
  -6   5   6         66.45         61.95         5.15 o                         
  -5   5   6       5477.59       5701.52        81.56 o                         
  -4   5   6       1931.37       2367.32        45.35 o                         
  -3   5   6       9529.11      10812.22       198.07 o                         
  -2   5   6        371.62        404.13         7.54 o                         
  -1   5   6       3107.47       2590.51        29.28 o                         
   0   5   6       1325.01       1360.48        13.31 o                         
   1   5   6       1260.70        994.84         9.90 o                         
   2   5   6        460.35        395.06         6.23 o                         
   3   5   6         99.94        155.06         7.81 o                         
   4   5   6        857.38        897.51        21.98 o                         
   5   5   6        655.27        581.98        12.01 o                         
   6   5   6         24.07         27.87         4.40 o                         
   7   5   6        576.48        532.48        11.48 o                         
   8   5   6        292.89        316.33         8.28 o                         
   9   5   6        539.14        554.12        12.79 o                         
  10   5   6         97.51         94.25        10.16 o                         
  11   5   6        218.15        205.35         9.35 o                         
  12   5   6          9.13         -0.17         6.06 o                         
  13   5   6          6.19         11.34         9.23 o                         
 -13   6   6         33.60         41.30        33.22 o                         
 -12   6   6          9.23         10.45        13.00 o                         
 -11   6   6          0.52         11.51        11.35 o                         
 -10   6   6        198.92        205.05        16.80 o                         
  -9   6   6          0.03          5.32         9.52 o                         
  -8   6   6        114.88        119.99         9.76 o                         
  -7   6   6          4.85          7.08         8.75 o                         
  -6   6   6        789.64        872.98        16.52 o                         
  -5   6   6          9.31          1.62         4.60 o                         
  -4   6   6        103.27        116.69         6.13 o                         
  -3   6   6         80.25         88.08         5.69 o                         
  -2   6   6       2454.16       2187.92        40.37 o                         
  -1   6   6        147.40        166.40         6.10 o                         
   0   6   6      17972.58      17666.90       409.62 o                         
   1   6   6       3280.84       2921.59        27.96 o                         
   2   6   6       3188.57       3108.14        40.61 o                         
   3   6   6         25.66         44.77         7.49 o                         
   4   6   6        683.52        699.25        15.85 o                         
   5   6   6          2.13          8.45         9.26 o                         
   6   6   6        226.94        225.72         7.56 o                         
   7   6   6        120.61        115.15         4.40 o                         
   8   6   6         56.53         73.34         7.78 o                         
   9   6   6         55.78         46.59         7.02 o                         
  10   6   6        105.56        107.38         8.68 o                         
  11   6   6         12.04         14.92         6.85 o                         
  12   6   6        156.36        159.21         9.41 o                         
  13   6   6         56.17         48.13        11.68 o                         
 -13   7   6          6.18         23.65        13.88 o                         
 -12   7   6          4.65         -1.63        12.22 o                         
 -11   7   6          7.40         37.06        13.84 o                         
 -10   7   6         16.69         23.60        10.79 o                         
  -9   7   6         80.24         81.91        10.67 o                         
  -8   7   6         64.70         86.17        10.80 o                         
  -7   7   6          1.27          3.24         4.61 o                         
  -6   7   6         92.34         91.53         5.84 o                         
  -5   7   6        128.21        116.18         6.92 o                         
  -4   7   6       3471.43       3598.30        42.70 o                         
  -3   7   6       5087.13       4781.44        83.67 o                         
  -2   7   6        193.70        206.97         5.84 o                         
  -1   7   6        612.07        560.26        15.94 o                         
   0   7   6          6.95         11.66         3.55 o                         
   1   7   6       1326.09       1177.93        14.42 o                         
   2   7   6       1235.69       1103.26        11.78 o                         
   3   7   6       3774.43       3196.13        58.47 o                         
   4   7   6         13.03          4.58         9.71 o                         
   5   7   6        524.17        538.75        22.02 o                         
   6   7   6         15.73         15.23         5.74 o                         
   7   7   6       1148.56       1026.03        34.90 o                         
   8   7   6        286.88        276.93         7.05 o                         
   9   7   6         26.06         16.21         5.31 o                         
  10   7   6         15.52          6.44         7.38 o                         
  11   7   6          0.04         14.40        12.34 o                         
  12   7   6          2.56         -4.05        11.41 o                         
 -13   8   6         47.33         54.89        13.99 o                         
 -12   8   6         39.32         48.26        13.27 o                         
 -11   8   6         58.74         68.14        13.85 o                         
 -10   8   6          0.06          5.28        11.66 o                         
  -9   8   6        169.77        178.83        14.41 o                         
  -8   8   6         26.99         19.74        14.94 o                         
  -7   8   6         36.72         33.15         8.43 o                         
  -6   8   6          1.73         -0.33         6.28 o                         
  -5   8   6       1502.74       1393.10        17.28 o                         
  -4   8   6        164.34        155.15         6.25 o                         
  -3   8   6        366.90        452.64         8.92 o                         
  -2   8   6        771.22        699.59        13.41 o                         
  -1   8   6       2534.01       2806.16        58.86 o                         
   0   8   6        118.68        160.95         6.20 o                         
   1   8   6         91.15        102.91         6.92 o                         
   2   8   6       1254.28       1095.95        13.30 o                         
   3   8   6        253.78        223.36        14.99 o                         
   4   8   6        275.55        221.06         9.10 o                         
   5   8   6        165.72        157.68        13.56 o                         
   6   8   6        291.87        308.56        15.25 o                         
   7   8   6       1067.94       1116.47        29.81 o                         
   8   8   6        469.10        484.59        14.40 o                         
   9   8   6          7.87         24.63         6.15 o                         
  10   8   6        136.94        131.93        10.33 o                         
  11   8   6         36.79         20.94         7.54 o                         
  12   8   6         14.55          5.14         7.73 o                         
 -12   9   6         45.97         32.01        17.07 o                         
 -11   9   6         29.32         33.46        13.69 o                         
 -10   9   6        243.25        241.83        14.25 o                         
  -9   9   6         26.20         10.57        13.61 o                         
  -8   9   6         92.19        102.52         9.46 o                         
  -7   9   6         66.01         45.02         4.85 o                         
  -6   9   6        343.43        332.17         8.62 o                         
  -5   9   6        129.77        159.91         6.43 o                         
  -4   9   6        168.00        143.87         6.84 o                         
  -3   9   6         43.41         24.87         5.91 o                         
  -2   9   6        310.80        380.42         8.83 o                         
  -1   9   6        364.30        304.02         9.39 o                         
   0   9   6        464.44        482.20         7.75 o                         
   1   9   6         27.75         28.52         5.17 o                         
   2   9   6        642.09        594.53        10.17 o                         
   3   9   6         30.95         63.60         9.35 o                         
   4   9   6        693.04        717.28        14.29 o                         
   5   9   6       1828.07       1790.09        40.06 o                         
   6   9   6        216.48        250.55        14.28 o                         
   7   9   6         75.43         59.33         6.28 o                         
   8   9   6        291.14        294.40        12.34 o                         
   9   9   6          8.41         11.86         4.26 o                         
  10   9   6         53.45         44.39        10.08 o                         
  11   9   6          1.33          7.34         5.75 o                         
  12   9   6          1.88         -4.68         6.52 o                         
 -12  10   6         15.23         21.81        15.64 o                         
 -11  10   6         21.27         18.23        12.55 o                         
 -10  10   6         44.81         38.16        12.86 o                         
  -9  10   6         21.17         17.62        10.52 o                         
  -8  10   6          0.24          0.59         7.07 o                         
  -7  10   6         18.57         27.78         7.81 o                         
  -6  10   6          1.31         -2.21         6.67 o                         
  -5  10   6        327.29        310.73         7.83 o                         
  -4  10   6         72.09         63.74         5.98 o                         
  -3  10   6       1534.46       1566.84        19.90 o                         
  -2  10   6        115.38        101.19         6.24 o                         
  -1  10   6        546.99        495.96        10.21 o                         
   0  10   6        170.16        160.17         5.91 o                         
   1  10   6       1255.95       1366.03        20.72 o                         
   2  10   6         98.09         80.07         4.92 o                         
   3  10   6        950.54       1114.65        14.89 o                         
   4  10   6       1142.68       1092.49        23.70 o                         
   5  10   6        536.16        487.21        14.35 o                         
   6  10   6        793.01        687.98        20.31 o                         
   7  10   6         37.71         23.60        10.86 o                         
   8  10   6         32.26         35.41        10.69 o                         
   9  10   6         28.52         32.43         6.30 o                         
  10  10   6         10.63         10.69         8.92 o                         
  11  10   6          1.14         -3.38         5.76 o                         
  12  10   6          3.49        -13.80        17.77 o                         
 -12  11   6         10.16         10.00        18.16 o                         
 -11  11   6         19.84          4.67        15.34 o                         
 -10  11   6         47.92         41.33        12.69 o                         
  -9  11   6          5.01         -4.24         9.76 o                         
  -8  11   6          2.64         -2.65         7.00 o                         
  -7  11   6         75.03         73.19         9.45 o                         
  -6  11   6        317.01        338.17         8.83 o                         
  -5  11   6         19.24         34.73        10.81 o                         
  -4  11   6         98.65         86.55         7.71 o                         
  -3  11   6          2.58         -2.86         6.62 o                         
  -2  11   6          0.59         -4.63         6.04 o                         
  -1  11   6         37.34         59.40         5.89 o                         
   0  11   6       1296.73       1231.23        17.66 o                         
   1  11   6         88.91        109.61         4.97 o                         
   2  11   6       1609.33       1706.70        34.93 o                         
   3  11   6          5.99         10.88         3.64 o                         
   4  11   6       1292.89       1139.36        28.92 o                         
   5  11   6       1277.01       1169.36        31.21 o                         
   6  11   6        362.98        330.12        13.96 o                         
   7  11   6        421.19        363.83        15.16 o                         
   8  11   6        490.60        505.77        15.56 o                         
   9  11   6        299.47        285.23        12.68 o                         
  10  11   6          0.06          0.74         6.33 o                         
  11  11   6          0.92          1.03        10.05 o                         
  12  11   6          0.48        -16.21        16.91 o                         
 -12  12   6          2.61         29.21        15.62 o                         
 -11  12   6         29.88          8.23        15.30 o                         
 -10  12   6          5.68          9.53        10.83 o                         
  -9  12   6         18.78         28.59        11.83 o                         
  -8  12   6          3.81          3.82         7.58 o                         
  -7  12   6          0.58          5.50         6.81 o                         
  -6  12   6         29.19         32.90         8.50 o                         
  -5  12   6        200.51        183.53         8.16 o                         
  -4  12   6        618.00        617.13        11.45 o                         
  -3  12   6         63.80         80.24         7.08 o                         
  -2  12   6        365.05        309.47         8.97 o                         
  -1  12   6          3.82         12.56         7.14 o                         
   0  12   6        804.24        837.11        16.51 o                         
   1  12   6        499.61        518.80        11.02 o                         
   2  12   6        742.17        776.82        19.32 o                         
   3  12   6        211.80        198.78         8.53 o                         
   4  12   6        238.31        225.78         7.15 o                         
   5  12   6        752.60        691.37        18.81 o                         
   6  12   6         68.05         64.26        10.92 o                         
   7  12   6        277.11        273.07        14.26 o                         
   8  12   6        291.81        324.35        14.50 o                         
   9  12   6          0.21         18.28        12.43 o                         
  10  12   6          2.76          2.66         3.71 o                         
  11  12   6         53.79         68.67        17.73 o                         
 -11  13   6         13.61         22.58        13.94 o                         
 -10  13   6          0.38         -3.65        21.76 o                         
  -9  13   6         33.35         24.48        11.18 o                         
  -8  13   6          3.18          7.46         8.41 o                         
  -7  13   6        152.36        130.99         9.98 o                         
  -6  13   6        273.14        271.66        12.49 o                         
  -5  13   6         74.92         78.19         9.23 o                         
  -4  13   6        188.70        187.38         9.27 o                         
  -3  13   6        607.61        694.08        13.36 o                         
  -2  13   6        580.89        527.91        12.09 o                         
  -1  13   6         11.78          1.06         6.64 o                         
   0  13   6         55.95         41.67         6.76 o                         
   1  13   6        279.72        251.39         8.22 o                         
   2  13   6        293.37        337.42         7.75 o                         
   3  13   6        231.16        192.13         5.56 o                         
   4  13   6        259.41        250.19         8.40 o                         
   5  13   6       1016.50        942.10        21.15 o                         
   6  13   6        501.78        514.65        17.82 o                         
   7  13   6          3.78         24.41        11.66 o                         
   8  13   6          0.12         -0.16        10.75 o                         
   9  13   6         14.93         34.36        18.81 o                         
  10  13   6         22.29         38.15        13.00 o                         
  11  13   6          2.96         -4.83        18.61 o                         
 -11  14   6          5.39         22.33        14.71 o                         
 -10  14   6          0.82         26.51        13.13 o                         
  -9  14   6         17.39         35.70        11.58 o                         
  -8  14   6         90.20         96.50        14.27 o                         
  -7  14   6          1.50          7.95         7.64 o                         
  -6  14   6        189.36        155.06         9.61 o                         
  -5  14   6          3.53          0.70         9.26 o                         
  -4  14   6        452.11        478.90        12.44 o                         
  -3  14   6        686.69        720.16        13.69 o                         
  -2  14   6         31.29         43.81         7.75 o                         
  -1  14   6        596.63        613.48        12.91 o                         
   0  14   6        531.50        545.02        11.24 o                         
   1  14   6        364.47        395.32         9.52 o                         
   2  14   6         29.30         47.80         6.13 o                         
   3  14   6        120.42        111.66         5.69 o                         
   4  14   6         12.34         11.14         4.26 o                         
   5  14   6        105.45         91.05        12.08 o                         
   6  14   6        245.09        261.62        14.52 o                         
   7  14   6        110.88        127.96        14.08 o                         
   8  14   6          3.35        -14.65        14.65 o                         
   9  14   6         63.89         73.39        11.99 o                         
  10  14   6          5.03         22.97        11.41 o                         
  11  14   6         26.46         34.57        23.84 o                         
 -10  15   6         60.09         55.87        13.10 o                         
  -9  15   6         41.22         54.61        13.62 o                         
  -8  15   6         15.30          1.50        10.05 o                         
  -7  15   6        255.53        245.70        10.71 o                         
  -6  15   6        493.88        474.26        12.50 o                         
  -5  15   6        386.15        311.97        11.16 o                         
  -4  15   6        247.36        241.67        11.13 o                         
  -3  15   6        422.69        427.32        12.99 o                         
  -2  15   6       1240.74       1222.83        31.86 o                         
  -1  15   6          0.68         -4.58         7.52 o                         
   0  15   6         51.15         60.50         7.24 o                         
   1  15   6        196.04        232.58         8.66 o                         
   2  15   6        153.12        144.35         7.05 o                         
   3  15   6         11.44          7.04         5.85 o                         
   4  15   6         19.61         15.53         8.00 o                         
   5  15   6        114.92         93.31         4.80 o                         
   6  15   6         49.31         54.78        16.17 o                         
   7  15   6        128.15        100.65        13.83 o                         
   8  15   6        139.29        132.44        14.28 o                         
   9  15   6          0.05        -11.30        11.91 o                         
  10  15   6         18.66         35.64        17.19 o                         
 -10  16   6          8.90         -4.81        12.65 o                         
  -9  16   6         26.50         31.51        12.85 o                         
  -8  16   6        180.74        174.09        12.11 o                         
  -7  16   6         26.01         27.45        11.68 o                         
  -6  16   6        818.57        852.98        28.05 o                         
  -5  16   6         20.51         31.22         9.26 o                         
  -4  16   6        966.34       1080.51        24.10 o                         
  -3  16   6          2.53          0.08         9.35 o                         
  -2  16   6        815.22        843.82        15.01 o                         
  -1  16   6        352.51        360.96        12.10 o                         
   0  16   6        223.64        215.18         9.72 o                         
   1  16   6        806.24        888.53        25.15 o                         
   2  16   6          0.48         -5.40         6.90 o                         
   3  16   6        346.81        368.68         9.22 o                         
   4  16   6          2.32         11.66         4.98 o                         
   5  16   6        105.68         77.88         7.28 o                         
   6  16   6          6.07          7.20         8.69 o                         
   7  16   6          2.76          2.95        15.53 o                         
   8  16   6         45.05         39.24        14.83 o                         
   9  16   6          0.85          5.55        17.18 o                         
  10  16   6          3.70          8.05        18.84 o                         
 -10  17   6          1.19          7.61        28.13 o                         
  -9  17   6          0.06         -4.20        14.72 o                         
  -8  17   6         38.60         36.50        14.75 o                         
  -7  17   6        125.02        134.46        12.40 o                         
  -6  17   6         33.95         47.02         9.41 o                         
  -5  17   6          4.71          5.01         9.12 o                         
  -4  17   6       1123.55       1205.50        30.44 o                         
  -3  17   6        533.60        485.51        13.83 o                         
  -2  17   6          1.19         10.00         8.14 o                         
  -1  17   6         81.82        109.55         8.61 o                         
   0  17   6        218.16        245.22        13.95 o                         
   1  17   6        219.53        182.14         9.94 o                         
   2  17   6        108.92        101.81         7.17 o                         
   3  17   6        198.05        165.74         9.30 o                         
   4  17   6         68.20         55.44         7.48 o                         
   5  17   6         28.58         21.74         7.91 o                         
   6  17   6          4.39          4.19         4.09 o                         
   7  17   6          1.70         11.33        13.34 o                         
   8  17   6         13.00         18.29        13.25 o                         
   9  17   6         73.95         87.46        15.21 o                         
  -9  18   6         70.56         69.25        13.14 o                         
  -8  18   6          0.50          4.85         9.40 o                         
  -7  18   6          2.05         13.39        10.19 o                         
  -6  18   6          1.30         -2.61        10.88 o                         
  -5  18   6          0.30         -0.55        10.37 o                         
  -4  18   6          0.62          8.65        11.46 o                         
  -3  18   6        146.66        132.80        12.00 o                         
  -2  18   6        639.82        579.28        18.95 o                         
  -1  18   6         69.50         76.19         8.86 o                         
   0  18   6        274.91        301.18        10.78 o                         
   1  18   6        475.79        378.68        15.50 o                         
   2  18   6         10.77         23.30         8.42 o                         
   3  18   6         49.29         59.86        12.98 o                         
   4  18   6          6.90          8.60         7.80 o                         
   5  18   6          0.36         -6.78         8.73 o                         
   6  18   6         82.03         36.72        11.75 o                         
   7  18   6          4.14         10.37        14.11 o                         
   8  18   6         34.68         38.04        20.93 o                         
   9  18   6          0.57          9.56        12.76 o                         
  -8  19   6          3.18         18.07         9.72 o                         
  -7  19   6         54.60         61.53        11.93 o                         
  -6  19   6         22.10         14.86        10.69 o                         
  -5  19   6         98.13         85.89        14.54 o                         
  -4  19   6         26.86          0.21        10.34 o                         
  -3  19   6         26.92         23.05        10.75 o                         
  -2  19   6         32.38         47.73         9.63 o                         
  -1  19   6         76.25         72.41        10.10 o                         
   0  19   6         10.04          4.30         9.14 o                         
   1  19   6         26.10         42.43         9.61 o                         
   2  19   6          1.85          5.38         8.16 o                         
   3  19   6          3.95         -0.79         7.67 o                         
   4  19   6          7.48          4.23        14.30 o                         
   5  19   6        155.99        149.71        14.58 o                         
   6  19   6          4.84         12.41         2.82 o                         
   7  19   6         77.62         80.41        19.78 o                         
   8  19   6          4.91         -3.83        14.20 o                         
  -8  20   6          1.76          4.20        27.17 o                         
  -7  20   6          1.12         -0.03        12.31 o                         
  -6  20   6          2.86         -5.55        11.48 o                         
  -5  20   6         25.33         28.28        13.34 o                         
  -4  20   6         10.27          7.84        10.05 o                         
  -3  20   6         12.94         19.28        10.27 o                         
  -2  20   6         14.24         12.38         9.50 o                         
  -1  20   6         25.30         36.76        10.15 o                         
   0  20   6         23.91         21.76         9.71 o                         
   1  20   6          1.87         -1.28         9.19 o                         
   2  20   6         83.15         80.85         8.75 o                         
   3  20   6        108.82        106.79         9.97 o                         
   4  20   6          7.65         12.11         7.45 o                         
   5  20   6          7.68         10.18         4.47 o                         
   6  20   6          0.22          0.29        15.67 o                         
   7  20   6         10.17         21.47        15.69 o                         
  -7  21   6         14.63         27.18        11.23 o                         
  -6  21   6         11.00          9.00        11.79 o                         
  -5  21   6         17.89         13.11        12.46 o                         
  -4  21   6          4.96         12.51        12.18 o                         
  -3  21   6          8.37          9.34        10.22 o                         
  -2  21   6         95.67        117.91        11.51 o                         
  -1  21   6         21.97         27.24        11.33 o                         
   0  21   6         12.65         -1.50         9.83 o                         
   1  21   6         57.04         69.32         9.38 o                         
   2  21   6          0.04         -1.61        10.54 o                         
   3  21   6          1.71         -8.87         8.87 o                         
   4  21   6         25.09         29.57        12.58 o                         
   5  21   6          0.39         13.36         9.18 o                         
   6  21   6         26.48         24.98        17.70 o                         
  -6  22   6          0.06         -9.29        13.44 o                         
  -5  22   6          4.41         14.61        12.82 o                         
  -4  22   6          0.19         14.40        11.87 o                         
  -3  22   6         35.93         42.20        10.95 o                         
  -2  22   6         11.72         41.97        10.81 o                         
  -1  22   6         79.74        108.40        14.14 o                         
   0  22   6          6.55          6.20        10.82 o                         
   1  22   6         89.31         93.05        14.22 o                         
   2  22   6          0.52         -2.43         9.40 o                         
   3  22   6          0.84         -7.06        12.00 o                         
   4  22   6         52.07         38.06         9.49 o                         
   5  22   6         65.35         68.43        20.04 o                         
  -4  23   6          0.12        -11.94        12.62 o                         
  -3  23   6         18.60          1.87        11.07 o                         
  -2  23   6         12.28         25.75        11.44 o                         
  -1  23   6         20.95         23.35        12.37 o                         
   0  23   6          0.17         -6.07        11.14 o                         
   1  23   6          0.11         13.44         9.44 o                         
   2  23   6          1.93          8.33         8.80 o                         
   3  23   6          0.07          0.61         8.88 o                         
   4  23   6          0.60         -4.33        18.10 o                         
  -2  24   6         16.63          6.27        11.83 o                         
  -1  24   6          0.27         -0.42        11.39 o                         
   0  24   6         18.21        -11.64        11.85 o                         
   1  24   6         12.42         24.40        11.83 o                         
   2  24   6         44.04         25.56        10.96 o                         
 -13   0   7          6.37          4.05        26.66 o                         
 -11   0   7        344.03        342.98        34.23 o                         
  -9   0   7         32.08         32.92         5.96 o                         
  -7   0   7         60.46         52.59         8.74 o                         
  -5   0   7         37.25         79.85        28.45 o                         
  -3   0   7       3624.99       3460.98       228.88 o                         
  -1   0   7        668.56        709.48        31.84 o                         
   1   0   7        283.23        194.39        12.94 o                         
   3   0   7       9938.15      10104.82       256.61 o                         
   5   0   7         15.10         16.36         7.19 o                         
   7   0   7        347.50        389.50        12.12 o                         
   9   0   7        368.98        348.23        18.21 o                         
  11   0   7         70.56         59.17        10.33 o                         
  13   0   7         23.18         20.76        12.16 o                         
 -13   1   7        260.18        295.52        25.64 o                         
 -12   1   7          3.45         27.93        19.57 o                         
 -11   1   7        390.18        422.49        10.65 o                         
 -10   1   7         17.83         36.30         7.33 o                         
  -9   1   7         46.44         62.32         5.59 o                         
  -8   1   7        280.68        249.74         6.50 o                         
  -7   1   7          5.99          5.66         4.87 o                         
  -6   1   7          3.48          9.38         5.19 o                         
  -5   1   7        156.41        164.38         6.63 o                         
  -4   1   7        734.14        612.36        24.74 o                         
  -3   1   7         42.15         29.40        11.07 o                         
  -2   1   7       4408.06       3821.87        60.27 o                         
  -1   1   7        494.64        504.20         7.30 o                         
   0   1   7        957.17        806.32         9.00 o                         
   1   1   7       2430.29       2457.92        24.14 o                         
   2   1   7        686.69        731.14         8.47 o                         
   3   1   7      11098.13      12654.73       259.32 o                         
   4   1   7       1806.42       1818.29        19.56 o                         
   5   1   7       1454.18       1314.09        23.14 o                         
   6   1   7       2806.61       2821.74        33.56 o                         
   7   1   7         50.91         45.80         6.00 o                         
   8   1   7        131.79        187.59         8.32 o                         
   9   1   7         11.94         17.43         7.64 o                         
  10   1   7          0.05          9.47         6.67 o                         
  11   1   7          0.31         -0.44         7.96 o                         
  12   1   7          5.54          3.26         7.10 o                         
  13   1   7         34.10         18.23         6.95 o                         
 -13   2   7          0.14         16.35        18.98 o                         
 -12   2   7         27.95         36.24        18.52 o                         
 -11   2   7          1.34         -2.99         9.28 o                         
 -10   2   7         17.57          4.51         7.84 o                         
  -9   2   7        162.27        160.80         8.99 o                         
  -8   2   7        763.45        729.74        10.94 o                         
  -7   2   7          7.95         -1.33         6.45 o                         
  -6   2   7         67.70         76.84        10.00 o                         
  -5   2   7        514.97        481.17        12.51 o                         
  -4   2   7        933.11        965.06        26.13 o                         
  -3   2   7        961.29        977.04        18.81 o                         
  -2   2   7       5466.32       5066.23        91.23 o                         
  -1   2   7       7530.71       7884.71       125.68 o                         
   0   2   7       2182.35       2002.58        35.41 o                         
   1   2   7       4073.73       4070.37        47.82 o                         
   2   2   7       2868.61       2923.91        35.95 o                         
   3   2   7       9945.96      10209.52       181.60 o                         
   4   2   7       2036.94       1853.06        18.73 o                         
   5   2   7        275.12        271.81         8.84 o                         
   6   2   7         33.98         47.77         5.60 o                         
   7   2   7         97.02         97.14        10.88 o                         
   8   2   7        212.92        225.30        10.25 o                         
   9   2   7         69.48         70.24         7.00 o                         
  10   2   7        178.21        244.11         9.77 o                         
  11   2   7          5.91         -1.39         7.34 o                         
  12   2   7          4.43          4.57         7.47 o                         
  13   2   7          0.02          1.13         9.01 o                         
 -13   3   7        148.05        142.29        22.84 o                         
 -12   3   7         35.39         25.67         9.03 o                         
 -11   3   7          0.10         -1.83         9.07 o                         
 -10   3   7        321.86        316.05        14.38 o                         
  -9   3   7         96.55        134.11         9.70 o                         
  -8   3   7          1.56          6.23         5.93 o                         
  -7   3   7        910.58        937.53        24.46 o                         
  -6   3   7         11.40         -5.41         7.93 o                         
  -5   3   7        802.99        837.32        14.14 o                         
  -4   3   7        236.90        274.75         8.19 o                         
  -3   3   7         44.72         24.44         6.11 o                         
  -2   3   7       9011.88       8581.11       148.30 o                         
  -1   3   7        473.34        386.91         6.71 o                         
   0   3   7       2359.10       2529.75        30.42 o                         
   1   3   7         48.52         44.67         5.96 o                         
   2   3   7       1461.62       1288.18        19.69 o                         
   3   3   7         14.74          1.67         3.32 o                         
   4   3   7       3316.47       3345.53        35.16 o                         
   5   3   7          2.51          4.63         4.74 o                         
   6   3   7          2.86          7.84         6.25 o                         
   7   3   7        574.27        601.06         9.23 o                         
   8   3   7        312.73        306.27         8.02 o                         
   9   3   7        116.62        158.89         9.36 o                         
  10   3   7         73.99         82.88         8.85 o                         
  11   3   7        195.95        241.05         9.24 o                         
  12   3   7          5.10         -7.37         7.37 o                         
  13   3   7          3.97         14.36         9.82 o                         
 -13   4   7         12.39         -2.44        22.24 o                         
 -12   4   7         15.72         30.25        10.38 o                         
 -11   4   7         15.15         21.95        14.38 o                         
 -10   4   7         50.46         32.30         9.56 o                         
  -9   4   7          1.32          8.76         9.08 o                         
  -8   4   7        451.74        510.08        15.78 o                         
  -7   4   7         94.59         85.89         7.11 o                         
  -6   4   7        996.68       1133.54        22.29 o                         
  -5   4   7        236.65        256.73         8.48 o                         
  -4   4   7        285.15        302.73        10.58 o                         
  -3   4   7       8176.98       8392.13       136.41 o                         
  -2   4   7       2075.18       2150.43        28.98 o                         
  -1   4   7        110.48         72.83         4.91 o                         
   0   4   7        375.77        331.23         5.60 o                         
   1   4   7       1580.20       1535.83        14.70 o                         
   2   4   7       3013.61       3133.40        32.40 o                         
   3   4   7         65.81         81.12         5.70 o                         
   4   4   7       2085.83       2040.16        18.70 o                         
   5   4   7       1038.39        905.50        27.10 o                         
   6   4   7         28.47         29.30         4.71 o                         
   7   4   7          0.85         -5.01         5.01 o                         
   8   4   7         74.66         71.97         5.64 o                         
   9   4   7        495.51        538.65        11.27 o                         
  10   4   7        274.70        247.48        13.34 o                         
  11   4   7        116.86        120.93        11.05 o                         
  12   4   7          0.06          9.31         9.03 o                         
  13   4   7         38.66         14.83         8.97 o                         
 -13   5   7          0.22         14.13        21.59 o                         
 -12   5   7          2.36          3.71        11.45 o                         
 -11   5   7         11.74         24.68        10.58 o                         
 -10   5   7          2.30         10.05        11.81 o                         
  -9   5   7         56.30         41.64        10.37 o                         
  -8   5   7        111.45        104.05        10.09 o                         
  -7   5   7          4.70         11.63         5.18 o                         
  -6   5   7         83.06         90.35         6.66 o                         
  -5   5   7          7.10          8.39         6.91 o                         
  -4   5   7        211.10        257.39         9.35 o                         
  -3   5   7        788.30        850.82        12.91 o                         
  -2   5   7       4927.26       5086.95        64.90 o                         
  -1   5   7       2066.77       2279.75        27.07 o                         
   0   5   7          6.92          6.73         3.85 o                         
   1   5   7         20.52         19.09         2.78 o                         
   2   5   7          6.88         10.48         2.48 o                         
   3   5   7       2308.44       2466.52        44.35 o                         
   4   5   7        141.00        121.36         8.88 o                         
   5   5   7        206.01        191.53         5.33 o                         
   6   5   7          0.23         -1.39         4.97 o                         
   7   5   7         14.55         17.18         7.93 o                         
   8   5   7         54.37         64.08         6.03 o                         
   9   5   7          2.34          5.83         6.65 o                         
  10   5   7         14.41         11.72         9.43 o                         
  11   5   7         49.50         61.58         8.41 o                         
  12   5   7         66.75         74.66        10.17 o                         
  13   5   7         10.38          4.31         8.32 o                         
 -13   6   7          3.13         -2.17        11.95 o                         
 -12   6   7         14.42         -6.87        12.41 o                         
 -11   6   7         18.36         17.40        11.49 o                         
 -10   6   7          5.85         17.65        10.58 o                         
  -9   6   7          0.47         -3.33        10.61 o                         
  -8   6   7          2.92          5.87        10.33 o                         
  -7   6   7        148.76        150.84         7.38 o                         
  -6   6   7          0.42          3.69         6.11 o                         
  -5   6   7        292.54        255.99         9.67 o                         
  -4   6   7        231.57        285.97         7.72 o                         
  -3   6   7       7942.48       8028.44       138.32 o                         
  -2   6   7       4932.37       4635.41        60.67 o                         
  -1   6   7       3941.70       4009.99        49.38 o                         
   0   6   7        621.36        550.54         7.72 o                         
   1   6   7       3913.02       3563.25        39.10 o                         
   2   6   7         47.64         50.56         3.68 o                         
   3   6   7       2333.39       2087.58        43.12 o                         
   4   6   7         99.59        131.85        10.40 o                         
   5   6   7        649.78        574.02        16.29 o                         
   6   6   7         10.92         10.37         4.02 o                         
   7   6   7        659.42        601.29         9.38 o                         
   8   6   7         18.82         34.14         6.38 o                         
   9   6   7        146.33        180.93        10.45 o                         
  10   6   7        216.42        211.10        10.84 o                         
  11   6   7         15.96         29.21         8.37 o                         
  12   6   7         35.50         52.10         7.12 o                         
 -13   7   7          2.84         15.34        18.35 o                         
 -12   7   7          1.23          4.42        15.83 o                         
 -11   7   7          6.50          4.76        13.96 o                         
 -10   7   7         72.09         47.41        11.17 o                         
  -9   7   7          0.48          9.79        11.01 o                         
  -8   7   7          0.11         11.69         9.54 o                         
  -7   7   7         14.94          9.61         5.62 o                         
  -6   7   7       1029.81       1060.47        15.46 o                         
  -5   7   7        186.11        173.27         6.97 o                         
  -4   7   7        208.20        136.10         6.97 o                         
  -3   7   7         31.68         21.57         5.34 o                         
  -2   7   7       1909.16       1668.48        33.38 o                         
  -1   7   7        531.45        596.31        12.94 o                         
   0   7   7       9936.90      10703.29       173.70 o                         
   1   7   7         13.57         11.09         3.03 o                         
   2   7   7        374.56        352.14         3.88 o                         
   3   7   7        195.42        190.51        10.01 o                         
   4   7   7       2974.01       2742.72        45.01 o                         
   5   7   7        263.75        250.27        13.21 o                         
   6   7   7         85.63         89.81        11.13 o                         
   7   7   7          0.57          1.47         4.85 o                         
   8   7   7         87.59         52.28         3.97 o                         
   9   7   7         32.40         28.86         5.40 o                         
  10   7   7        694.01        724.94        12.85 o                         
  11   7   7          4.99          0.07         5.84 o                         
  12   7   7          0.46         10.28         4.97 o                         
 -12   8   7          4.39         12.64        13.38 o                         
 -11   8   7          6.50         13.38        14.43 o                         
 -10   8   7        146.90        119.58        13.16 o                         
  -9   8   7          9.62          9.82        12.85 o                         
  -8   8   7          7.21          6.82         2.26 o                         
  -7   8   7        150.93        141.56         5.59 o                         
  -6   8   7         38.89         27.84         7.48 o                         
  -5   8   7        273.64        267.35         7.53 o                         
  -4   8   7         51.24         45.22         6.08 o                         
  -3   8   7        135.48        132.02         6.26 o                         
  -2   8   7       1112.99       1160.85        19.41 o                         
  -1   8   7         39.85         32.35         6.64 o                         
   0   8   7       1346.06       1487.68        23.51 o                         
   1   8   7       2031.83       1967.53        20.08 o                         
   2   8   7       2624.98       2494.87        29.94 o                         
   3   8   7       1717.91       1594.57        41.09 o                         
   4   8   7        216.37        197.43        13.99 o                         
   5   8   7        202.34        210.79        12.38 o                         
   6   8   7         30.11         28.50        13.59 o                         
   7   8   7        121.08         92.05        14.43 o                         
   8   8   7        191.33        151.31        14.49 o                         
   9   8   7          0.03         -5.89         5.89 o                         
  10   8   7        184.60        222.01        15.80 o                         
  11   8   7          5.50          8.29         4.55 o                         
  12   8   7         37.78         31.03        15.79 o                         
 -12   9   7          3.12          5.84        14.28 o                         
 -11   9   7          1.00          6.89        12.18 o                         
 -10   9   7        307.07        320.74        18.94 o                         
  -9   9   7         71.48        100.85        17.62 o                         
  -8   9   7         15.58          6.35         4.50 o                         
  -7   9   7         18.25         25.04         6.66 o                         
  -6   9   7         32.35         47.81         7.32 o                         
  -5   9   7          6.26          3.04         7.45 o                         
  -4   9   7        280.53        307.23        10.00 o                         
  -3   9   7        702.77        669.93        15.12 o                         
  -2   9   7         43.18         28.75         5.61 o                         
  -1   9   7       3147.00       3260.95        89.13 o                         
   0   9   7       1345.06       1604.76        40.85 o                         
   1   9   7         58.52         81.76         3.95 o                         
   2   9   7       1164.72       1283.06        16.92 o                         
   3   9   7         65.69         77.56        10.36 o                         
   4   9   7        208.46        241.05        10.44 o                         
   5   9   7         71.30         76.00         9.45 o                         
   6   9   7         18.47         19.33         9.48 o                         
   7   9   7        672.60        757.86        17.32 o                         
   8   9   7         84.50         70.45        13.43 o                         
   9   9   7          0.32          5.60         8.63 o                         
  10   9   7          7.12          5.38         4.84 o                         
  11   9   7         85.02         64.28         5.71 o                         
  12   9   7          0.73         11.72        21.12 o                         
 -12  10   7        139.95        148.94        15.03 o                         
 -11  10   7          4.57         12.91        17.71 o                         
 -10  10   7        115.24         88.86        13.26 o                         
  -9  10   7        101.38         92.31        13.38 o                         
  -8  10   7          0.98          4.35         6.37 o                         
  -7  10   7          2.99          0.71         8.79 o                         
  -6  10   7        127.63        144.07         9.64 o                         
  -5  10   7          8.28         29.58         6.45 o                         
  -4  10   7        520.90        518.80        11.11 o                         
  -3  10   7        601.60        594.98        10.65 o                         
  -2  10   7        505.13        498.04        11.61 o                         
  -1  10   7       1007.63       1150.11        21.07 o                         
   0  10   7        522.28        429.26         9.25 o                         
   1  10   7         23.53         48.93         4.95 o                         
   2  10   7        453.56        508.73         7.11 o                         
   3  10   7          0.08          3.14         9.32 o                         
   4  10   7        365.48        398.59        13.56 o                         
   5  10   7        194.33        186.73        12.85 o                         
   6  10   7       1727.70       1726.16        32.30 o                         
   7  10   7        560.85        560.14        17.45 o                         
   8  10   7         38.94         73.91        13.55 o                         
   9  10   7         21.87         31.18        12.17 o                         
  10  10   7         80.20         97.49        10.68 o                         
  11  10   7          6.03          4.47        14.50 o                         
  12  10   7          6.81         27.84        15.64 o                         
 -12  11   7          0.18          1.61        17.05 o                         
 -11  11   7        224.65        263.58        16.99 o                         
 -10  11   7         18.19         30.32        13.01 o                         
  -9  11   7          5.99         11.17        13.01 o                         
  -8  11   7        210.89        202.16         9.03 o                         
  -7  11   7          5.63         17.45         9.25 o                         
  -6  11   7         31.52         57.94         8.92 o                         
  -5  11   7         83.20         93.85         7.57 o                         
  -4  11   7          9.91         18.81         7.80 o                         
  -3  11   7        291.02        293.39         9.15 o                         
  -2  11   7        224.47        176.21         7.45 o                         
  -1  11   7        710.56        784.03        15.13 o                         
   0  11   7        820.68        843.64        13.92 o                         
   1  11   7        297.45        287.77         6.23 o                         
   2  11   7        656.64        622.57        10.41 o                         
   3  11   7        282.53        319.40         8.10 o                         
   4  11   7        135.90        150.04        12.16 o                         
   5  11   7         16.85         24.32        10.76 o                         
   6  11   7         21.51         23.95        12.85 o                         
   7  11   7        273.34        289.23        15.61 o                         
   8  11   7         66.53         72.48        11.17 o                         
   9  11   7          4.13          7.59        11.25 o                         
  10  11   7         81.98         81.54        11.43 o                         
  11  11   7         10.70          2.18         9.03 o                         
 -11  12   7         21.47         37.18        15.63 o                         
 -10  12   7         42.08         50.65        14.40 o                         
  -9  12   7          2.24         18.07        12.73 o                         
  -8  12   7          6.26          0.68         8.89 o                         
  -7  12   7         42.85         49.54         7.38 o                         
  -6  12   7        651.05        595.61        12.49 o                         
  -5  12   7        368.36        393.46        12.60 o                         
  -4  12   7         54.89         66.96         8.72 o                         
  -3  12   7        459.08        417.15        13.64 o                         
  -2  12   7          4.20         -1.64         7.39 o                         
  -1  12   7          2.51         -1.70         6.20 o                         
   0  12   7        182.31        158.97         6.69 o                         
   1  12   7        117.63         85.89         5.18 o                         
   2  12   7        374.14        379.12        10.21 o                         
   3  12   7       1382.39       1321.26        22.59 o                         
   4  12   7         93.38        128.39        12.50 o                         
   5  12   7        221.74        228.28        13.57 o                         
   6  12   7          3.28          5.04        10.80 o                         
   7  12   7        141.88         91.52        14.16 o                         
   8  12   7         49.93         55.75        12.96 o                         
   9  12   7         28.55         22.16        10.95 o                         
  10  12   7         33.00         28.41        10.73 o                         
  11  12   7         12.70         24.12         8.79 o                         
 -11  13   7          1.90         11.94        17.51 o                         
 -10  13   7          1.00        -13.68        13.68 o                         
  -9  13   7        279.10        286.42        16.33 o                         
  -8  13   7          6.00         21.45         9.72 o                         
  -7  13   7        218.62        189.70         8.85 o                         
  -6  13   7         52.12         39.89         8.32 o                         
  -5  13   7        609.75        557.24        12.30 o                         
  -4  13   7        364.48        340.32        10.62 o                         
  -3  13   7         34.34         34.13         8.67 o                         
  -2  13   7        148.04        131.86         8.12 o                         
  -1  13   7        274.38        273.89         9.88 o                         
   0  13   7        118.07        104.79         7.49 o                         
   1  13   7        519.73        570.46        11.05 o                         
   2  13   7        683.03        675.88        10.72 o                         
   3  13   7          1.36          3.38         3.86 o                         
   4  13   7        371.99        432.09        15.24 o                         
   5  13   7         90.55         91.58        13.03 o                         
   6  13   7          1.70          3.19        11.47 o                         
   7  13   7         85.35         81.93        12.37 o                         
   8  13   7         61.36         62.88        19.72 o                         
   9  13   7         56.37         63.13        12.05 o                         
  10  13   7          3.54          7.54        10.64 o                         
  11  13   7          0.58         17.65        20.37 o                         
 -11  14   7          0.74         14.39        15.92 o                         
 -10  14   7          0.32         -4.04        16.29 o                         
  -9  14   7          0.10         10.06        16.65 o                         
  -8  14   7         21.67         22.46        11.56 o                         
  -7  14   7          2.73         10.03         8.00 o                         
  -6  14   7        261.62        260.17        11.54 o                         
  -5  14   7          1.18          3.04         8.06 o                         
  -4  14   7         98.23         93.58         9.05 o                         
  -3  14   7         38.95         38.99         8.73 o                         
  -2  14   7       1153.64       1188.48        21.66 o                         
  -1  14   7        189.40        177.51         8.60 o                         
   0  14   7        155.07        141.59         7.50 o                         
   1  14   7         23.58         23.96         5.76 o                         
   2  14   7          3.92         -0.81         5.84 o                         
   3  14   7        211.96        193.81        11.98 o                         
   4  14   7          7.86         11.31         5.93 o                         
   5  14   7        160.53        171.51        13.34 o                         
   6  14   7         26.54         29.73        12.35 o                         
   7  14   7        134.67        139.90        15.05 o                         
   8  14   7        103.14         83.34        15.26 o                         
   9  14   7          9.22         -2.24        12.21 o                         
  10  14   7          0.18         -7.89        13.12 o                         
 -10  15   7         10.25         11.88        15.63 o                         
  -9  15   7          0.13          6.30        14.55 o                         
  -8  15   7          9.01         15.13         7.91 o                         
  -7  15   7         67.99         51.58         9.15 o                         
  -6  15   7          5.03         27.07         9.85 o                         
  -5  15   7       2519.63       2599.50        50.96 o                         
  -4  15   7         65.49         91.08         9.86 o                         
  -3  15   7        137.51        139.57        10.23 o                         
  -2  15   7        168.40        197.04        11.41 o                         
  -1  15   7         23.74         14.28        10.03 o                         
   0  15   7         90.87         84.74         8.19 o                         
   1  15   7        148.10        138.90         9.01 o                         
   2  15   7         19.84          7.80         5.94 o                         
   3  15   7          1.29          5.41         9.79 o                         
   4  15   7          0.18          0.84         5.50 o                         
   5  15   7          4.05         17.44        14.57 o                         
   6  15   7         78.34         66.55        13.17 o                         
   7  15   7          0.36         -7.36        13.04 o                         
   8  15   7         22.43          5.93        16.70 o                         
   9  15   7          0.12         15.61        14.49 o                         
  10  15   7         41.54         30.65        11.85 o                         
 -10  16   7         15.70          5.38        16.25 o                         
  -9  16   7         10.20         16.72        15.14 o                         
  -8  16   7         51.94         22.11        10.87 o                         
  -7  16   7        127.93        161.60        10.36 o                         
  -6  16   7        130.48        140.90        12.30 o                         
  -5  16   7         72.37         64.44         9.72 o                         
  -4  16   7         10.87          5.89        10.53 o                         
  -3  16   7         79.53         75.11        12.21 o                         
  -2  16   7         94.80         77.57         9.95 o                         
  -1  16   7          3.81         -8.86         8.86 o                         
   0  16   7        175.99        175.43         9.63 o                         
   1  16   7          0.23          9.14         6.75 o                         
   2  16   7        168.68        157.78         6.87 o                         
   3  16   7         37.03         32.03         6.91 o                         
   4  16   7         56.17         49.03         7.25 o                         
   5  16   7          1.26         10.17        12.87 o                         
   6  16   7          2.39          5.19        14.98 o                         
   7  16   7         16.35         -3.83        13.08 o                         
   8  16   7          3.92         -0.79        13.45 o                         
   9  16   7         10.17         23.36        12.82 o                         
  -9  17   7          3.96         28.12        14.57 o                         
  -8  17   7          0.04        -10.36        10.61 o                         
  -7  17   7         10.84         36.81        11.61 o                         
  -6  17   7        101.26         82.68         9.94 o                         
  -5  17   7         34.55         32.29         9.42 o                         
  -4  17   7        237.04        271.19        13.93 o                         
  -3  17   7          3.79         12.41        10.05 o                         
  -2  17   7        135.25        140.06        12.36 o                         
  -1  17   7        242.21        275.71        11.72 o                         
   0  17   7          5.31         -1.27         8.67 o                         
   1  17   7        278.58        364.34        20.32 o                         
   2  17   7          2.28         -5.54         7.42 o                         
   3  17   7         29.77         33.48         6.26 o                         
   4  17   7        328.27        304.45        14.57 o                         
   5  17   7          2.61          0.84        12.27 o                         
   6  17   7         19.31         23.53        14.54 o                         
   7  17   7          0.27         -9.18        16.29 o                         
   8  17   7          3.36          1.71        15.66 o                         
   9  17   7         39.82         36.77        14.94 o                         
  -9  18   7          1.53         -0.49        14.83 o                         
  -8  18   7         47.14         59.28        11.05 o                         
  -7  18   7         29.27         25.96        10.26 o                         
  -6  18   7          0.05         -3.76        11.88 o                         
  -5  18   7         77.58         78.03        11.13 o                         
  -4  18   7         37.00         64.80        10.26 o                         
  -3  18   7         47.30         43.82        10.22 o                         
  -2  18   7         14.14         17.90         9.99 o                         
  -1  18   7        202.91        204.66        13.42 o                         
   0  18   7         15.25         13.55         8.32 o                         
   1  18   7         13.14          5.55         7.86 o                         
   2  18   7         69.81         55.55         7.07 o                         
   3  18   7          2.23         -3.78        10.89 o                         
   4  18   7         37.44         25.72         5.55 o                         
   5  18   7        270.63        287.95        17.89 o                         
   6  18   7        136.47        130.14        16.23 o                         
   7  18   7         39.63         67.58        17.30 o                         
   8  18   7          7.93         -5.27        17.11 o                         
  -8  19   7          0.27         -5.33         9.59 o                         
  -7  19   7         10.23         10.66        12.22 o                         
  -6  19   7          4.12         17.65        11.49 o                         
  -5  19   7         31.83         40.99        11.08 o                         
  -4  19   7        147.62        166.08        11.81 o                         
  -3  19   7          8.66          9.65        10.32 o                         
  -2  19   7         59.93         62.05        11.77 o                         
  -1  19   7          7.20         28.72        10.38 o                         
   0  19   7        241.26        249.65        10.88 o                         
   1  19   7         82.77         60.84         9.06 o                         
   2  19   7          0.83          9.52         8.65 o                         
   3  19   7         12.93         23.53        10.20 o                         
   4  19   7        181.79        152.19        10.24 o                         
   5  19   7          7.71          5.46         6.57 o                         
   6  19   7         10.76         37.57        19.82 o                         
   7  19   7          5.21         14.70        17.40 o                         
   8  19   7         24.37         27.66        15.45 o                         
  -7  20   7          3.50          5.32        11.76 o                         
  -6  20   7         24.15         35.64        10.78 o                         
  -5  20   7         18.98          8.99        11.01 o                         
  -4  20   7          4.26          5.09        11.15 o                         
  -3  20   7          2.73        -13.15        13.15 o                         
  -2  20   7         29.73         42.33        11.83 o                         
  -1  20   7         26.34         34.13        11.37 o                         
   0  20   7          6.38         10.85         9.93 o                         
   1  20   7         76.34         68.60         9.99 o                         
   2  20   7          1.62          8.76         7.46 o                         
   3  20   7        129.92        118.58         7.81 o                         
   4  20   7         73.08         49.88        12.55 o                         
   5  20   7          1.02         19.00        16.17 o                         
   6  20   7         24.61         13.89        16.55 o                         
   7  20   7          8.58         20.36        22.33 o                         
  -6  21   7          1.23         -4.41        11.05 o                         
  -5  21   7         23.40         39.38        12.62 o                         
  -4  21   7          1.29          7.50        12.43 o                         
  -3  21   7         79.43         93.10        12.04 o                         
  -2  21   7         30.12         22.24        10.93 o                         
  -1  21   7          5.88          2.64        12.41 o                         
   0  21   7         11.24          7.28         9.75 o                         
   1  21   7         16.47         10.08        13.95 o                         
   2  21   7         46.84         30.59         8.09 o                         
   3  21   7         11.58         16.52         6.57 o                         
   4  21   7          7.24          6.92         6.49 o                         
   5  21   7          6.73         35.95        21.27 o                         
   6  21   7          0.09          7.93        18.31 o                         
  -5  22   7          9.79         31.96        13.05 o                         
  -4  22   7          7.17         22.82        14.21 o                         
  -3  22   7         14.44         26.21        12.28 o                         
  -2  22   7         13.22         17.43        11.56 o                         
  -1  22   7          0.97         10.96        12.82 o                         
   0  22   7          3.41         19.42        11.15 o                         
   1  22   7         12.07         23.00        10.50 o                         
   2  22   7         38.67         40.06        15.39 o                         
   3  22   7        116.62        121.91        19.72 o                         
   4  22   7         21.93         28.72        16.92 o                         
   5  22   7          0.81         20.38        24.48 o                         
  -4  23   7          2.64         10.75        13.18 o                         
  -3  23   7          0.96         -6.49        13.12 o                         
  -2  23   7          0.11        -16.45        16.45 o                         
  -1  23   7         56.76         48.06        13.51 o                         
   0  23   7          8.22         10.36        11.43 o                         
   1  23   7          6.24         20.80        13.99 o                         
   2  23   7          8.63         17.99         8.56 o                         
   3  23   7         10.27          8.79         9.13 o                         
  -1  24   7         11.96        -13.67        22.56 o                         
   0  24   7          5.53         21.44        12.20 o                         
 -12   0   8         94.46         26.69        25.09 o                         
 -10   0   8        703.64        724.62        24.35 o                         
  -8   0   8        104.39        133.22         9.32 o                         
  -6   0   8         12.86         15.56         7.39 o                         
  -4   0   8        191.65        221.97        18.65 o                         
  -2   0   8        523.13        423.88        11.69 o                         
   0   0   8         11.25          2.99        10.53 o                         
   2   0   8         19.16         39.85         7.22 o                         
   4   0   8       3955.55       3999.01        71.55 o                         
   6   0   8       4408.15       4687.13        91.12 o                         
   8   0   8         97.33         98.40        12.36 o                         
  10   0   8         67.46         89.30        29.67 o                         
  12   0   8          6.73         14.85        11.69 o                         
 -13   1   8          2.59        -15.56        19.86 o                         
 -12   1   8          0.04        -13.39        18.86 o                         
 -11   1   8         11.91         23.78         9.66 o                         
 -10   1   8        806.43        768.14        20.30 o                         
  -9   1   8        169.66        132.82         6.05 o                         
  -8   1   8        317.37        297.79         9.69 o                         
  -7   1   8         13.84          1.18         5.25 o                         
  -6   1   8          7.70          9.26         7.02 o                         
  -5   1   8         92.50         58.47         8.59 o                         
  -4   1   8        596.91        540.59        15.38 o                         
  -3   1   8        171.95        171.27         7.96 o                         
  -2   1   8       1779.56       1762.28        27.90 o                         
  -1   1   8       2452.15       2781.20        35.81 o                         
   0   1   8        263.48        310.38         6.09 o                         
   1   1   8       9693.12      10118.79       185.53 o                         
   2   1   8        926.28        951.65        10.51 o                         
   3   1   8       1602.36       1590.73        17.44 o                         
   4   1   8       3685.60       4208.18        53.59 o                         
   5   1   8        395.19        385.59         7.31 o                         
   6   1   8         53.11         49.20         5.32 o                         
   7   1   8        281.87        259.56         7.40 o                         
   8   1   8         40.90         54.22         6.57 o                         
   9   1   8         88.07         90.22         8.24 o                         
  10   1   8        203.94        214.20         9.11 o                         
  11   1   8          5.00          9.83         8.33 o                         
  12   1   8          1.42         13.93         8.32 o                         
  13   1   8          3.77         15.26         7.41 o                         
 -13   2   8         31.13         38.93        21.41 o                         
 -12   2   8         11.28         13.78         9.93 o                         
 -11   2   8         10.44          3.66        10.84 o                         
 -10   2   8         61.34         71.77        11.92 o                         
  -9   2   8        261.35        248.31         7.62 o                         
  -8   2   8        493.00        535.51        11.05 o                         
  -7   2   8        193.67        200.14         7.70 o                         
  -6   2   8        701.89        636.89        12.91 o                         
  -5   2   8         35.96         47.37         6.72 o                         
  -4   2   8         88.71         76.73         8.54 o                         
  -3   2   8       3342.22       3362.48        88.95 o                         
  -2   2   8         59.24         47.95         5.85 o                         
  -1   2   8       4760.67       4401.62        67.40 o                         
   0   2   8       1419.61       1719.30        21.86 o                         
   1   2   8        389.07        363.88         5.93 o                         
   2   2   8       1175.53       1227.16        14.06 o                         
   3   2   8       7688.91       8759.53       147.52 o                         
   4   2   8       2183.39       2056.90        22.38 o                         
   5   2   8        694.44        711.78        11.56 o                         
   6   2   8        166.54        167.31         7.43 o                         
   7   2   8        472.64        457.29        12.78 o                         
   8   2   8        125.58        115.98         6.52 o                         
   9   2   8         11.50         11.19         7.18 o                         
  10   2   8         11.31         11.16         7.85 o                         
  11   2   8        110.21        112.47         8.86 o                         
  12   2   8         13.79         15.89         7.89 o                         
  13   2   8          5.29         14.31         8.23 o                         
 -13   3   8         23.25         15.90        17.57 o                         
 -12   3   8         23.27         36.34        12.75 o                         
 -11   3   8         25.07         39.56        12.57 o                         
 -10   3   8          4.56         -8.86         8.86 o                         
  -9   3   8        201.97        202.63        10.53 o                         
  -8   3   8        401.45        395.28        12.95 o                         
  -7   3   8          3.07          7.84         8.69 o                         
  -6   3   8          0.06         -7.43         7.43 o                         
  -5   3   8        109.73        105.29         8.04 o                         
  -4   3   8        231.78        226.56        11.07 o                         
  -3   3   8       1666.17       1498.93        33.82 o                         
  -2   3   8       1215.37       1378.16        22.39 o                         
  -1   3   8       2691.38       2771.50        40.84 o                         
   0   3   8        849.69        835.37        10.11 o                         
   1   3   8       2913.90       2854.09        31.01 o                         
   2   3   8       1957.33       2105.25        21.64 o                         
   3   3   8       2458.32       2510.49        24.59 o                         
   4   3   8       1789.34       1985.88        20.79 o                         
   5   3   8        933.71        821.69        10.51 o                         
   6   3   8        276.54        240.88        10.13 o                         
   7   3   8         21.04         18.30         5.81 o                         
   8   3   8         86.53        111.76         6.80 o                         
   9   3   8          0.55         17.14         6.89 o                         
  10   3   8          0.43          1.78         8.44 o                         
  11   3   8          0.07         -3.00         6.81 o                         
  12   3   8         68.93         97.58        10.63 o                         
  13   3   8         52.61         27.63        10.79 o                         
 -13   4   8         36.87         44.23        17.88 o                         
 -12   4   8         19.30         23.56        13.68 o                         
 -11   4   8          0.03          0.07        10.48 o                         
 -10   4   8          0.61         -2.63         9.50 o                         
  -9   4   8         27.48         35.97         9.47 o                         
  -8   4   8        178.48        191.56         7.47 o                         
  -7   4   8         62.68         67.44         9.32 o                         
  -6   4   8        634.83        648.84        13.31 o                         
  -5   4   8       1490.40       1390.54        19.72 o                         
  -4   4   8       2339.95       2302.45        39.37 o                         
  -3   4   8       9158.98       9159.90       184.69 o                         
  -2   4   8       1875.20       1880.45        24.33 o                         
  -1   4   8        954.82       1174.03        15.16 o                         
   0   4   8       4899.68       4561.46        59.89 o                         
   1   4   8       1667.51       1277.34        20.22 o                         
   2   4   8        105.52         99.13         7.61 o                         
   3   4   8        805.24        733.81         7.91 o                         
   4   4   8        938.09       1075.03        20.58 o                         
   5   4   8        734.23        733.15        22.30 o                         
   6   4   8         78.34         69.24         3.65 o                         
   7   4   8        176.21        175.19         5.98 o                         
   8   4   8         29.04         28.65         7.46 o                         
   9   4   8        162.23        187.06         9.52 o                         
  10   4   8         21.41         22.99        12.47 o                         
  11   4   8          0.05          1.05         7.12 o                         
  12   4   8          1.69          8.93        10.74 o                         
 -13   5   8          0.20        -19.00        20.65 o                         
 -12   5   8          8.01         15.20        13.51 o                         
 -11   5   8          2.01          5.45        10.90 o                         
 -10   5   8         39.33         36.18        10.35 o                         
  -9   5   8         14.48          2.35        10.63 o                         
  -8   5   8          0.15          0.20         3.94 o                         
  -7   5   8        186.81        167.34         7.96 o                         
  -6   5   8        216.56        218.63         9.71 o                         
  -5   5   8       1218.98       1255.09        24.13 o                         
  -4   5   8       1057.40       1225.21        18.21 o                         
  -3   5   8       4982.13       4751.52        64.22 o                         
  -2   5   8          3.97         10.22         8.80 o                         
  -1   5   8       2492.19       1895.47        23.40 o                         
   0   5   8       2855.68       2882.82        35.76 o                         
   1   5   8          9.03          6.52         3.93 o                         
   2   5   8       1803.99       2058.61        20.26 o                         
   3   5   8          8.54         19.98         7.12 o                         
   4   5   8        851.64        874.22        28.81 o                         
   5   5   8         21.84         25.11         3.02 o                         
   6   5   8         17.55          8.12         3.46 o                         
   7   5   8        116.06        112.30         8.13 o                         
   8   5   8         28.28         27.98         4.64 o                         
   9   5   8         62.67         51.17         6.42 o                         
  10   5   8        296.23        274.78        10.79 o                         
  11   5   8         19.22         15.24         6.86 o                         
  12   5   8          4.92          2.14         7.26 o                         
 -13   6   8          5.63          3.53        17.09 o                         
 -12   6   8          8.71         24.86        12.41 o                         
 -11   6   8          0.78          6.38        11.30 o                         
 -10   6   8         40.01         38.11        11.33 o                         
  -9   6   8         44.02         34.75        10.40 o                         
  -8   6   8         91.41        112.51         7.79 o                         
  -7   6   8         77.48         91.48         6.68 o                         
  -6   6   8        404.31        371.18         9.76 o                         
  -5   6   8       1672.15       1671.72        33.26 o                         
  -4   6   8         39.44         23.64         9.38 o                         
  -3   6   8        726.82        791.34        14.36 o                         
  -2   6   8        200.88        143.09         7.79 o                         
  -1   6   8       2603.22       2425.39        29.41 o                         
   0   6   8         22.94         14.39         5.04 o                         
   1   6   8        141.69        150.50         5.07 o                         
   2   6   8          1.91          7.81         1.92 o                         
   3   6   8          5.50         12.17         9.93 o                         
   4   6   8         10.03         15.55         9.10 o                         
   5   6   8          3.39          2.08         9.43 o                         
   6   6   8         47.75         35.91        10.66 o                         
   7   6   8        278.24        267.12        13.62 o                         
   8   6   8        106.79        110.02         5.96 o                         
   9   6   8        628.48        600.24        11.70 o                         
  10   6   8         27.50         42.20         6.88 o                         
  11   6   8         14.50         18.11         9.15 o                         
  12   6   8         39.00         30.95         6.69 o                         
 -13   7   8         25.74         13.65        20.92 o                         
 -12   7   8         23.76         27.82        16.06 o                         
 -11   7   8         31.37         34.76        15.03 o                         
 -10   7   8         18.83         35.25        11.45 o                         
  -9   7   8         54.64         47.89        13.66 o                         
  -8   7   8          2.99          4.23         4.70 o                         
  -7   7   8          1.56         -2.42         5.46 o                         
  -6   7   8        308.43        285.00        11.45 o                         
  -5   7   8          2.49         -4.43         6.44 o                         
  -4   7   8        526.78        504.13        10.44 o                         
  -3   7   8         56.02         60.41         6.11 o                         
  -2   7   8       4433.39       4614.81        61.40 o                         
  -1   7   8        282.45        261.11         6.96 o                         
   0   7   8          9.65         16.09         5.24 o                         
   1   7   8       4999.80       5231.18        66.41 o                         
   2   7   8        752.54        669.34         6.75 o                         
   3   7   8       3179.39       3180.61        56.66 o                         
   4   7   8        698.72        768.55        19.93 o                         
   5   7   8        532.54        518.65        20.31 o                         
   6   7   8       1017.23        927.83        24.27 o                         
   7   7   8          4.31          0.70        11.88 o                         
   8   7   8        236.33        257.24        20.71 o                         
   9   7   8         43.74         55.68         8.52 o                         
  10   7   8         29.94         17.42         5.95 o                         
  11   7   8         11.52         14.65         5.44 o                         
  12   7   8          3.12         -5.57        11.30 o                         
 -12   8   8         23.26         14.18        14.16 o                         
 -11   8   8          4.44         21.11        15.21 o                         
 -10   8   8         96.85         76.02        13.65 o                         
  -9   8   8         50.97         39.61        12.75 o                         
  -8   8   8          8.34          4.28         5.80 o                         
  -7   8   8          0.68          6.99         6.96 o                         
  -6   8   8        418.20        418.04        10.45 o                         
  -5   8   8        211.77        231.65         7.95 o                         
  -4   8   8        757.71        631.11        11.02 o                         
  -3   8   8         26.27         28.89         6.04 o                         
  -2   8   8       1106.05       1105.47        29.25 o                         
  -1   8   8        240.92        210.36         6.26 o                         
   0   8   8        205.59        225.21         5.65 o                         
   1   8   8        144.85        148.02         5.55 o                         
   2   8   8         71.73        106.80        11.39 o                         
   3   8   8       1015.46       1111.91        24.21 o                         
   4   8   8        413.44        428.99        14.77 o                         
   5   8   8         29.07         40.67        11.35 o                         
   6   8   8        121.16        133.06        14.48 o                         
   7   8   8         35.08         50.18        16.68 o                         
   8   8   8        296.90        305.15        17.22 o                         
   9   8   8        359.90        409.66        21.38 o                         
  10   8   8        190.25        155.73        16.85 o                         
  11   8   8          3.42          6.11         4.90 o                         
  12   8   8          1.05         13.22        19.20 o                         
 -12   9   8         24.37         24.69        13.29 o                         
 -11   9   8          0.88          7.89        16.10 o                         
 -10   9   8         55.59        102.88        15.44 o                         
  -9   9   8        201.60        172.61        13.70 o                         
  -8   9   8         58.26         65.84         6.82 o                         
  -7   9   8          5.47         -1.68         7.12 o                         
  -6   9   8         59.87         45.02         8.31 o                         
  -5   9   8        115.12        133.90         7.48 o                         
  -4   9   8        232.91        266.91         8.68 o                         
  -3   9   8       1185.72       1159.49        18.35 o                         
  -2   9   8        317.86        275.62         8.77 o                         
  -1   9   8        132.80        159.01         6.64 o                         
   0   9   8        346.42        301.57         8.01 o                         
   1   9   8       1555.05       1540.04        21.49 o                         
   2   9   8        196.22        218.24         3.69 o                         
   3   9   8        778.74        691.10        17.44 o                         
   4   9   8        938.56        884.38        21.01 o                         
   5   9   8          0.16        -10.83        14.19 o                         
   6   9   8        155.75        130.08        13.70 o                         
   7   9   8        274.59        344.07        17.62 o                         
   8   9   8        191.06        196.56        12.14 o                         
   9   9   8         94.64        107.16        15.55 o                         
  10   9   8        293.01        297.47        18.65 o                         
  11   9   8         18.95         10.44        12.82 o                         
  12   9   8         24.11         28.37        19.23 o                         
 -12  10   8          4.13          6.43        16.22 o                         
 -11  10   8         28.47         13.06        15.15 o                         
 -10  10   8         14.20          9.25        12.83 o                         
  -9  10   8         83.45         51.33        15.34 o                         
  -8  10   8          1.54         13.61         7.50 o                         
  -7  10   8         31.96         36.61         6.39 o                         
  -6  10   8         46.45         60.10         7.05 o                         
  -5  10   8        125.60         88.70         8.65 o                         
  -4  10   8         68.65        113.69         7.48 o                         
  -3  10   8        149.47        128.99         8.79 o                         
  -2  10   8         79.51         84.09         6.64 o                         
  -1  10   8        605.45        576.04        13.66 o                         
   0  10   8         76.75         91.52         6.94 o                         
   1  10   8       1212.40       1135.73        18.96 o                         
   2  10   8       1754.77       1904.68        21.05 o                         
   3  10   8        649.63        580.37        16.69 o                         
   4  10   8         16.49          2.41        12.23 o                         
   5  10   8       1416.42       1455.10        28.63 o                         
   6  10   8        271.63        318.23        16.55 o                         
   7  10   8          1.85         -2.04        12.25 o                         
   8  10   8          3.81          7.24        12.13 o                         
   9  10   8         95.26        118.93        11.96 o                         
  10  10   8         17.53          9.27        11.15 o                         
  11  10   8          9.66         17.34        10.31 o                         
 -12  11   8          2.06         -7.55        15.53 o                         
 -11  11   8          2.75         -2.98        15.75 o                         
 -10  11   8         41.17         75.43        15.42 o                         
  -9  11   8        144.52        135.52        14.53 o                         
  -8  11   8        175.28        195.84         9.63 o                         
  -7  11   8        447.13        466.46        13.77 o                         
  -6  11   8         48.67         38.94         7.20 o                         
  -5  11   8         25.15         30.50         9.15 o                         
  -4  11   8         75.35         52.78         9.16 o                         
  -3  11   8         20.26         12.42         6.91 o                         
  -2  11   8        176.81        178.93         7.97 o                         
  -1  11   8         60.11         34.44         6.70 o                         
   0  11   8       1281.38       1168.03        24.12 o                         
   1  11   8        169.30        140.63         7.13 o                         
   2  11   8        102.91         86.20         4.00 o                         
   3  11   8         26.65         41.23        11.73 o                         
   4  11   8        527.74        473.04        19.37 o                         
   5  11   8        606.09        611.94        22.90 o                         
   6  11   8       2010.26       1920.58        38.26 o                         
   7  11   8        196.20        122.03        13.86 o                         
   8  11   8         79.77        133.74        16.60 o                         
   9  11   8         65.85         58.85        15.47 o                         
  10  11   8          5.46          4.22        10.90 o                         
  11  11   8          5.87         11.54         9.19 o                         
 -11  12   8         33.27         13.71        16.07 o                         
 -10  12   8         57.89         47.57        15.39 o                         
  -9  12   8         91.06         89.56        14.06 o                         
  -8  12   8          0.88          9.77         8.80 o                         
  -7  12   8         38.08         32.44         9.43 o                         
  -6  12   8        227.59        263.79        13.72 o                         
  -5  12   8         23.33         15.41         9.10 o                         
  -4  12   8         41.71         38.34         8.87 o                         
  -3  12   8         48.60         41.32         7.55 o                         
  -2  12   8         52.67         42.82         7.08 o                         
  -1  12   8         15.13          0.73         6.93 o                         
   0  12   8         52.22         71.16         5.93 o                         
   1  12   8         15.75         19.82         4.72 o                         
   2  12   8        304.83        307.33         7.15 o                         
   3  12   8        120.22        103.99        11.32 o                         
   4  12   8          1.62         10.86        11.92 o                         
   5  12   8         32.38         41.36        13.91 o                         
   6  12   8         20.94         29.28        13.30 o                         
   7  12   8        890.77        964.28        23.68 o                         
   8  12   8        225.40        249.28        15.72 o                         
   9  12   8          2.91         11.16        14.83 o                         
  10  12   8         13.89         18.73        10.85 o                         
  11  12   8         36.77         50.89         9.92 o                         
 -11  13   8          5.68          0.96        15.72 o                         
 -10  13   8        102.99        110.25        16.82 o                         
  -9  13   8         42.03         32.31        13.57 o                         
  -8  13   8         14.16          0.15         8.33 o                         
  -7  13   8         45.57         70.39        11.02 o                         
  -6  13   8        447.80        469.16        15.86 o                         
  -5  13   8         47.26         63.05         8.66 o                         
  -4  13   8         47.91         44.23        12.11 o                         
  -3  13   8        373.63        332.83        11.60 o                         
  -2  13   8        111.81         95.13         8.69 o                         
  -1  13   8        150.90        135.19         8.51 o                         
   0  13   8         99.91        105.96         7.22 o                         
   1  13   8        787.52        808.29        20.80 o                         
   2  13   8        371.72        379.15        12.67 o                         
   3  13   8        494.54        475.80        14.38 o                         
   4  13   8        248.17        276.28        16.91 o                         
   5  13   8        209.11        227.76        15.54 o                         
   6  13   8         68.82         58.42        13.72 o                         
   7  13   8          2.41         -2.57        17.32 o                         
   8  13   8          9.82         34.35        12.45 o                         
   9  13   8          0.36        -15.44        21.77 o                         
  10  13   8         39.64         40.10        15.18 o                         
 -11  14   8          6.99         24.33        25.40 o                         
 -10  14   8          0.34         18.39        15.87 o                         
  -9  14   8          1.75          6.64         6.43 o                         
  -8  14   8          0.17         10.05         9.99 o                         
  -7  14   8         71.56        108.45        10.24 o                         
  -6  14   8         66.71         62.28         9.06 o                         
  -5  14   8        138.73        120.38        11.06 o                         
  -4  14   8       2214.00       2193.85        40.21 o                         
  -3  14   8         20.23          1.49        12.89 o                         
  -2  14   8        503.49        546.31        14.20 o                         
  -1  14   8        205.77        204.44        10.28 o                         
   0  14   8         56.81         42.08         6.80 o                         
   1  14   8          3.04          3.69         5.39 o                         
   2  14   8         43.24         36.83         5.13 o                         
   3  14   8          5.42          2.55         3.14 o                         
   4  14   8         32.65         31.38        11.95 o                         
   5  14   8        112.18         95.88        14.38 o                         
   6  14   8        133.03        116.46        14.28 o                         
   7  14   8         16.53         32.66        14.81 o                         
   8  14   8          0.48         -1.97        13.91 o                         
   9  14   8          0.13         18.90        12.41 o                         
  10  14   8         13.91         26.14        21.25 o                         
 -10  15   8         50.00         75.38        18.69 o                         
  -9  15   8          1.27          7.26         9.78 o                         
  -8  15   8          2.34         -1.98         8.55 o                         
  -7  15   8         65.72         75.03        11.44 o                         
  -6  15   8        122.83        121.83        10.77 o                         
  -5  15   8         48.20         50.82         9.84 o                         
  -4  15   8         54.23         78.89        10.18 o                         
  -3  15   8       4425.71       4483.24        92.69 o                         
  -2  15   8        353.51        385.71        14.01 o                         
  -1  15   8        901.89        954.40        29.41 o                         
   0  15   8        341.69        300.88         9.52 o                         
   1  15   8         37.09         25.30         6.93 o                         
   2  15   8          8.02         17.82         5.79 o                         
   3  15   8          7.04          7.50         6.70 o                         
   4  15   8         72.80         84.11        13.45 o                         
   5  15   8         23.12         12.99        14.46 o                         
   6  15   8         37.01          9.94        14.97 o                         
   7  15   8          9.49         -4.94        13.35 o                         
   8  15   8          5.98         -3.03        15.85 o                         
   9  15   8          2.78         -3.15        13.12 o                         
  10  15   8          1.64         12.77        12.28 o                         
 -10  16   8          3.10         -9.20        15.19 o                         
  -9  16   8         24.63          1.12        14.60 o                         
  -8  16   8        151.94        137.93        11.78 o                         
  -7  16   8          2.35          0.37        10.03 o                         
  -6  16   8        146.08        148.92        13.09 o                         
  -5  16   8         18.14         19.96         9.72 o                         
  -4  16   8         14.29          9.77        11.71 o                         
  -3  16   8         96.96         97.36        10.94 o                         
  -2  16   8          8.53         16.76         9.02 o                         
  -1  16   8        530.60        530.75        18.33 o                         
   0  16   8        184.02        212.13         9.70 o                         
   1  16   8        135.97        154.59         8.47 o                         
   2  16   8         25.85         11.53         6.16 o                         
   3  16   8        115.27        126.17         5.64 o                         
   4  16   8         13.77        -14.25        14.25 o                         
   5  16   8         35.97         30.46        15.30 o                         
   6  16   8          0.46        -13.94        13.94 o                         
   7  16   8          1.94         -0.75        13.36 o                         
   8  16   8         14.55          3.43        18.49 o                         
   9  16   8          0.90         16.25        12.41 o                         
  -9  17   8         16.65          1.60        15.82 o                         
  -8  17   8         19.90         37.72        12.17 o                         
  -7  17   8          7.11         13.65        12.04 o                         
  -6  17   8          1.64         -1.16        10.56 o                         
  -5  17   8        262.86        269.58        14.23 o                         
  -4  17   8         96.44         79.95        11.63 o                         
  -3  17   8        166.54        148.53        10.97 o                         
  -2  17   8         53.45         65.37         9.79 o                         
  -1  17   8        250.52        227.08        11.41 o                         
   0  17   8        292.20        325.50        12.00 o                         
   1  17   8          1.35          7.18        11.29 o                         
   2  17   8        771.59        675.12        27.19 o                         
   3  17   8        434.19        404.20        14.49 o                         
   4  17   8         66.14         49.47         5.23 o                         
   5  17   8        120.24         98.13        15.69 o                         
   6  17   8          4.12          8.68        16.24 o                         
   7  17   8          9.71         -2.80        17.25 o                         
   8  17   8         26.24          8.18        14.92 o                         
   9  17   8          7.54          4.95        12.31 o                         
  -8  18   8          0.07         -9.47        10.37 o                         
  -7  18   8         31.17         41.62        15.06 o                         
  -6  18   8          2.85         -1.78        15.08 o                         
  -5  18   8         27.34         39.69        12.58 o                         
  -4  18   8          0.47          1.34        13.17 o                         
  -3  18   8         10.43          5.03        10.17 o                         
  -2  18   8         83.86         90.40        10.35 o                         
  -1  18   8        116.01        117.50        10.50 o                         
   0  18   8         28.53         41.30         8.46 o                         
   1  18   8         17.16         16.55         8.56 o                         
   2  18   8         53.65         45.33         6.51 o                         
   3  18   8          5.11         -0.37         5.62 o                         
   4  18   8          0.91          2.09         5.89 o                         
   5  18   8         47.45         32.85        16.72 o                         
   6  18   8          9.17         21.81        15.42 o                         
   7  18   8         63.61         80.24        19.14 o                         
   8  18   8          1.98         -9.03        21.74 o                         
  -8  19   8          2.09          3.00        10.28 o                         
  -7  19   8         32.99         42.49        15.34 o                         
  -6  19   8         16.81         31.94        11.07 o                         
  -5  19   8          0.03          0.32        10.46 o                         
  -4  19   8          5.44         18.53        11.48 o                         
  -3  19   8          2.18          7.01        12.89 o                         
  -2  19   8          3.82        -10.73        10.73 o                         
  -1  19   8        128.38        137.54        13.31 o                         
   0  19   8          2.99         -7.79        11.38 o                         
   1  19   8        194.44        199.77        12.05 o                         
   2  19   8         22.26          6.40         6.72 o                         
   3  19   8          7.59          4.19         7.65 o                         
   4  19   8         83.77        121.86        18.43 o                         
   5  19   8          0.54         14.01        15.41 o                         
   6  19   8         22.26         33.29        17.52 o                         
   7  19   8         34.95         12.89        18.43 o                         
  -7  20   8          3.95        -11.88        11.88 o                         
  -6  20   8          7.56          7.48        13.16 o                         
  -5  20   8          3.95         17.20        13.63 o                         
  -4  20   8          0.53         10.28        11.72 o                         
  -3  20   8         55.31         74.14        11.58 o                         
  -2  20   8         62.63         79.56        11.61 o                         
  -1  20   8         21.15         28.69        12.14 o                         
   0  20   8          0.43          4.70        10.17 o                         
   1  20   8         75.93         63.02        10.46 o                         
   2  20   8          6.79         12.03         8.30 o                         
   3  20   8         65.46         49.79         5.77 o                         
   4  20   8         89.39         86.71        12.84 o                         
   5  20   8          1.10         -1.74        17.85 o                         
   6  20   8          6.02         23.99        18.87 o                         
  -6  21   8          0.36          4.86        12.72 o                         
  -5  21   8          4.58          6.19        11.55 o                         
  -4  21   8          0.57          1.71        11.45 o                         
  -3  21   8         31.72         36.77        12.57 o                         
  -2  21   8          0.91          7.83        11.28 o                         
  -1  21   8          0.81         12.74        12.06 o                         
   0  21   8          5.67         17.14         9.81 o                         
   1  21   8         41.31         44.68         9.70 o                         
   2  21   8         32.92         23.82        13.13 o                         
   3  21   8         67.36         66.65         9.28 o                         
   4  21   8         18.70         21.85        16.26 o                         
   5  21   8          2.01         10.63        19.06 o                         
  -5  22   8          2.77        -11.55        14.17 o                         
  -4  22   8          0.11         19.11        12.53 o                         
  -3  22   8          8.53          1.13        12.93 o                         
  -2  22   8          0.17         -7.13        13.30 o                         
  -1  22   8         21.99         32.86        11.98 o                         
   0  22   8          1.30          6.38        10.61 o                         
   1  22   8          4.96          3.67         9.85 o                         
   2  22   8          0.17          4.71        10.35 o                         
   3  22   8         30.56         31.14        13.79 o                         
   4  22   8         53.62         71.22        19.16 o                         
  -3  23   8         17.17         13.74        13.58 o                         
  -2  23   8        177.26        208.46        14.61 o                         
  -1  23   8          4.54        -11.90        11.90 o                         
   0  23   8          4.72         24.19        10.74 o                         
   1  23   8          4.16         13.77         9.44 o                         
   2  23   8          2.39          5.15         7.69 o                         
 -13   0   9        305.54        337.58        37.48 o                         
 -11   0   9        169.14        181.49        21.35 o                         
  -9   0   9         46.62         79.22        14.00 o                         
  -7   0   9        108.75        109.97        10.01 o                         
  -5   0   9        919.95        817.72        56.87 o                         
  -3   0   9       8729.90       8901.42       392.99 o                         
  -1   0   9       1044.13       1086.64        32.58 o                         
   1   0   9       1521.76       1517.03        38.08 o                         
   3   0   9         23.57         46.23        10.14 o                         
   5   0   9       7506.29       7203.95       162.86 o                         
   7   0   9         85.91         68.44        10.27 o                         
   9   0   9        155.29        119.58        13.43 o                         
  11   0   9          2.54         -4.22        10.92 o                         
 -13   1   9          1.41          3.16        24.80 o                         
 -12   1   9         25.64         22.66         6.69 o                         
 -11   1   9         22.29         29.10        10.29 o                         
 -10   1   9       1079.88       1153.49        29.98 o                         
  -9   1   9         72.92         53.40         7.27 o                         
  -8   1   9        366.76        368.08         8.66 o                         
  -7   1   9        831.04        792.50        12.96 o                         
  -6   1   9        210.00        181.59         8.65 o                         
  -5   1   9       1357.00       1366.94        43.40 o                         
  -4   1   9        227.63        233.60         9.35 o                         
  -3   1   9         52.02         74.48         8.12 o                         
  -2   1   9        616.03        615.44        11.60 o                         
  -1   1   9       1121.82       1109.01        16.01 o                         
   0   1   9        125.85        201.99         7.24 o                         
   1   1   9         82.72         64.05         4.70 o                         
   2   1   9         58.47         67.07         4.90 o                         
   3   1   9       1374.57       1363.82        34.16 o                         
   4   1   9       1971.96       2038.26        42.33 o                         
   5   1   9       3260.70       3148.75        38.77 o                         
   6   1   9        102.98         99.88         5.61 o                         
   7   1   9         93.99        107.66         7.85 o                         
   8   1   9         52.35         62.37         7.19 o                         
   9   1   9          0.07          6.57         7.86 o                         
  10   1   9         49.16         50.18         8.42 o                         
  11   1   9         16.48         17.46         7.11 o                         
  12   1   9          1.59         17.49         8.80 o                         
 -13   2   9         37.41         53.45        21.49 o                         
 -12   2   9          4.41         12.61        13.61 o                         
 -11   2   9          1.36          2.63        12.00 o                         
 -10   2   9         43.97         47.31         7.51 o                         
  -9   2   9        307.34        319.23         8.92 o                         
  -8   2   9        733.35        651.58        16.66 o                         
  -7   2   9         11.28         11.98        10.98 o                         
  -6   2   9          7.18         -7.91         7.91 o                         
  -5   2   9       2784.15       2918.57       105.61 o                         
  -4   2   9        336.60        390.19        11.22 o                         
  -3   2   9        198.14        179.42         8.63 o                         
  -2   2   9       1667.89       1408.42        35.11 o                         
  -1   2   9        159.28        153.24         6.76 o                         
   0   2   9       7749.94       7792.86       150.06 o                         
   1   2   9        395.01        432.79        11.35 o                         
   2   2   9       1718.04       1576.32        29.82 o                         
   3   2   9         20.23         14.21         4.31 o                         
   4   2   9         60.54         47.66         4.93 o                         
   5   2   9       1031.05        984.85        13.52 o                         
   6   2   9        137.01        166.64         6.85 o                         
   7   2   9         78.49        117.87         7.05 o                         
   8   2   9        127.60        172.10         8.58 o                         
   9   2   9          1.37          2.59         6.69 o                         
  10   2   9          4.21         18.93         7.42 o                         
  11   2   9          0.91          9.08         8.13 o                         
  12   2   9        102.24         93.64         8.06 o                         
 -13   3   9          2.70         16.33        21.07 o                         
 -12   3   9          2.03          3.13         8.80 o                         
 -11   3   9          2.57          7.74         9.39 o                         
 -10   3   9        115.36         86.66        10.78 o                         
  -9   3   9        208.79        203.92         7.04 o                         
  -8   3   9        640.93        673.06        14.19 o                         
  -7   3   9        270.26        293.83        10.97 o                         
  -6   3   9          0.62          6.21         7.76 o                         
  -5   3   9       1042.02       1079.48        25.59 o                         
  -4   3   9       1529.23       1603.14        39.25 o                         
  -3   3   9       5762.80       6026.39       120.20 o                         
  -2   3   9         34.11         35.34         6.39 o                         
  -1   3   9       2044.72       1924.34        25.20 o                         
   0   3   9      10119.51      10364.26       206.58 o                         
   1   3   9        448.53        355.25         7.72 o                         
   2   3   9        179.40        168.40         7.41 o                         
   3   3   9       4521.97       4358.05        53.57 o                         
   4   3   9         65.35         58.15         4.28 o                         
   5   3   9        127.42        105.43         6.69 o                         
   6   3   9        124.66        114.91         5.46 o                         
   7   3   9        113.40        120.69         7.50 o                         
   8   3   9        100.54        111.83        11.80 o                         
   9   3   9          2.03          4.23         6.90 o                         
  10   3   9        168.39        141.65         9.53 o                         
  11   3   9         20.23          8.30         9.99 o                         
  12   3   9         27.61         14.49        10.03 o                         
 -13   4   9          1.70         14.01        18.34 o                         
 -12   4   9          5.38         18.43        14.53 o                         
 -11   4   9          3.88         22.90        11.24 o                         
 -10   4   9         21.06         25.48        10.56 o                         
  -9   4   9         37.56         40.09         6.25 o                         
  -8   4   9          5.91          3.58         7.53 o                         
  -7   4   9         72.02         58.49         9.21 o                         
  -6   4   9        102.60        107.92         9.56 o                         
  -5   4   9       2263.89       2477.16        35.43 o                         
  -4   4   9       7339.03       7462.65       122.59 o                         
  -3   4   9          8.12         19.55         8.14 o                         
  -2   4   9        434.75        359.22        10.85 o                         
  -1   4   9        861.18        668.54        12.86 o                         
   0   4   9      14200.37      13967.43       327.14 o                         
   1   4   9       2996.03       3233.96        38.66 o                         
   2   4   9       4988.20       4854.73        81.50 o                         
   3   4   9          7.77          6.68         2.57 o                         
   4   4   9        372.13        309.39         4.78 o                         
   5   4   9        241.42        263.82         4.72 o                         
   6   4   9         41.29         45.36         3.56 o                         
   7   4   9          0.07          5.69         6.01 o                         
   8   4   9         37.57         38.30         5.71 o                         
   9   4   9          5.34          0.83         5.49 o                         
  10   4   9        129.22        112.84         7.29 o                         
  11   4   9        169.25        153.01         8.40 o                         
  12   4   9          0.54         -6.83         7.91 o                         
 -13   5   9          4.75        -17.11        17.11 o                         
 -12   5   9          2.10        -10.87        10.87 o                         
 -11   5   9          0.26          5.11        10.75 o                         
 -10   5   9         25.23         14.87        11.14 o                         
  -9   5   9         30.57         45.29        10.55 o                         
  -8   5   9        595.37        655.72        12.36 o                         
  -7   5   9         97.72        123.11        10.84 o                         
  -6   5   9          9.59         14.61         8.63 o                         
  -5   5   9        353.21        387.39        11.16 o                         
  -4   5   9          8.56          4.67         7.35 o                         
  -3   5   9        527.33        602.14        13.85 o                         
  -2   5   9       2435.83       2113.16        28.03 o                         
  -1   5   9        966.23        712.10        13.01 o                         
   0   5   9       2064.62       2121.23        25.75 o                         
   1   5   9       5182.46       5451.81        75.12 o                         
   2   5   9        391.11        331.91         8.32 o                         
   3   5   9        470.68        448.75         9.19 o                         
   4   5   9        591.01        530.58         7.09 o                         
   5   5   9       1101.00       1058.64        29.24 o                         
   6   5   9         52.12         58.56         4.07 o                         
   7   5   9          0.38          3.89         3.03 o                         
   8   5   9         35.35         37.69         7.50 o                         
   9   5   9         60.80         45.37         7.58 o                         
  10   5   9          6.80         16.96         7.06 o                         
  11   5   9         56.85         46.76         6.69 o                         
  12   5   9         54.00         50.15         7.30 o                         
 -12   6   9          7.98         22.28        13.57 o                         
 -11   6   9         10.60         24.71        11.82 o                         
 -10   6   9          7.23         15.37        12.37 o                         
  -9   6   9          7.10          7.12        10.63 o                         
  -8   6   9          4.34         15.01         6.76 o                         
  -7   6   9         84.40         82.75         6.60 o                         
  -6   6   9        188.47        178.33        12.41 o                         
  -5   6   9        351.01        372.25        15.32 o                         
  -4   6   9        109.20        138.40        10.11 o                         
  -3   6   9       3264.90       3022.35        46.41 o                         
  -2   6   9         43.31         61.20         7.73 o                         
  -1   6   9       2855.91       2859.11        38.80 o                         
   0   6   9        169.44        188.72         6.38 o                         
   1   6   9       3282.69       3028.67       101.09 o                         
   2   6   9        859.85       1047.59        11.40 o                         
   3   6   9         22.57         26.76        10.81 o                         
   4   6   9        280.38        272.48        17.56 o                         
   5   6   9       1294.73       1264.41        33.94 o                         
   6   6   9        169.34        164.41        12.62 o                         
   7   6   9         29.85         20.63         2.21 o                         
   8   6   9          0.54          3.32         4.07 o                         
   9   6   9         23.81         40.97        10.79 o                         
  10   6   9         34.56         37.15         6.93 o                         
  11   6   9         16.50         18.64         5.23 o                         
  12   6   9          3.32          9.74        16.46 o                         
 -12   7   9          3.95         17.81        14.35 o                         
 -11   7   9          8.58         20.78        14.19 o                         
 -10   7   9          0.07         24.67        12.10 o                         
  -9   7   9         57.11         49.29        14.74 o                         
  -8   7   9         13.57         20.07        11.07 o                         
  -7   7   9         31.85         16.31         5.83 o                         
  -6   7   9         65.98         62.36         7.20 o                         
  -5   7   9        227.84        218.01         8.36 o                         
  -4   7   9       2916.23       2855.61        47.78 o                         
  -3   7   9         33.62         31.93         9.58 o                         
  -2   7   9        222.09        229.10         8.51 o                         
  -1   7   9        167.52        194.65         7.32 o                         
   0   7   9        237.48        271.57         8.92 o                         
   1   7   9       2437.11       2330.05        74.41 o                         
   2   7   9         62.77         54.27         4.94 o                         
   3   7   9        731.60        810.61        24.27 o                         
   4   7   9       1371.76       1292.14        28.22 o                         
   5   7   9          0.03         -8.89        11.68 o                         
   6   7   9        200.46        227.02        15.71 o                         
   7   7   9         46.43         55.62        12.94 o                         
   8   7   9        260.70        282.23        16.46 o                         
   9   7   9        120.53         68.18         7.32 o                         
  10   7   9        235.37        246.06        17.52 o                         
  11   7   9          6.40          8.24         6.69 o                         
  12   7   9         33.68         32.19        18.38 o                         
 -12   8   9          2.60          1.26        11.88 o                         
 -11   8   9          2.79         14.70        13.60 o                         
 -10   8   9         46.15         31.03        12.46 o                         
  -9   8   9          5.21         17.83        14.06 o                         
  -8   8   9         58.69         63.29         9.35 o                         
  -7   8   9          2.17          0.52         7.65 o                         
  -6   8   9         71.20         56.36         7.11 o                         
  -5   8   9        316.04        335.95        10.39 o                         
  -4   8   9          1.06          3.47         6.47 o                         
  -3   8   9          6.82          5.95         7.06 o                         
  -2   8   9        236.55        202.71         8.60 o                         
  -1   8   9        597.33        658.60        10.04 o                         
   0   8   9          3.43          8.14         4.77 o                         
   1   8   9       3096.30       3410.74        39.55 o                         
   2   8   9         99.01         67.26         7.71 o                         
   3   8   9          1.29         21.73        10.43 o                         
   4   8   9       1652.69       1654.67        32.55 o                         
   5   8   9       1482.91       1390.61        30.04 o                         
   6   8   9        886.72       1005.61        25.00 o                         
   7   8   9         16.35        -14.60        19.75 o                         
   8   8   9        404.53        305.65        17.88 o                         
   9   8   9         46.50         87.30        23.30 o                         
  10   8   9          3.84          5.71        18.51 o                         
  11   8   9          2.84          7.05        15.57 o                         
  12   8   9         37.50         34.10        11.67 o                         
 -12   9   9          8.65         14.14        16.18 o                         
 -11   9   9        112.23        136.87        17.97 o                         
 -10   9   9          2.44         14.23        12.60 o                         
  -9   9   9          1.25         -7.37        13.35 o                         
  -8   9   9          0.98          2.86         7.86 o                         
  -7   9   9         18.68         28.78         7.83 o                         
  -6   9   9         37.92         42.95         6.95 o                         
  -5   9   9        355.77        305.42         9.60 o                         
  -4   9   9         36.19         35.64         7.86 o                         
  -3   9   9        247.19        233.78         8.80 o                         
  -2   9   9        237.62        267.72         9.74 o                         
  -1   9   9        314.11        265.30         8.10 o                         
   0   9   9         15.98         14.39         5.35 o                         
   1   9   9         57.14         47.43         4.65 o                         
   2   9   9        160.49        192.42         9.06 o                         
   3   9   9         97.43         87.26        11.69 o                         
   4   9   9       1110.24       1128.16        27.89 o                         
   5   9   9         30.10         38.25        14.44 o                         
   6   9   9        151.39        145.67        15.05 o                         
   7   9   9       1611.73       1696.16        42.90 o                         
   8   9   9          0.03         -6.94        14.49 o                         
   9   9   9          3.43          2.36        15.16 o                         
  10   9   9          1.54         13.12        10.80 o                         
  11   9   9        139.30        113.76        12.81 o                         
 -12  10   9          4.10         11.55        13.80 o                         
 -11  10   9          2.50          9.22        14.00 o                         
 -10  10   9          8.18         19.34        26.47 o                         
  -9  10   9         14.52         11.25         5.36 o                         
  -8  10   9         63.31         70.46         8.76 o                         
  -7  10   9        105.88         81.03         7.16 o                         
  -6  10   9         45.83         42.23         9.89 o                         
  -5  10   9        163.52        176.35         8.53 o                         
  -4  10   9        156.77        177.41         8.39 o                         
  -3  10   9         40.70         37.80         7.24 o                         
  -2  10   9         61.94         61.42         7.40 o                         
  -1  10   9        186.07        181.67         9.14 o                         
   0  10   9        101.22        111.21         5.88 o                         
   1  10   9         23.54         26.24         5.86 o                         
   2  10   9         20.06         23.14         6.83 o                         
   3  10   9          0.27          8.37        10.71 o                         
   4  10   9          2.86         -1.39        10.37 o                         
   5  10   9          1.70          4.08        11.73 o                         
   6  10   9        281.44        299.74        14.54 o                         
   7  10   9        226.97        314.04        14.98 o                         
   8  10   9         70.78         57.44        11.92 o                         
   9  10   9         32.80         14.10        20.33 o                         
  10  10   9        125.88        125.96        12.84 o                         
  11  10   9          0.59          7.27        10.94 o                         
 -11  11   9          0.42        -16.61        16.61 o                         
 -10  11   9        346.51        351.59        21.57 o                         
  -9  11   9         61.77         48.63        10.01 o                         
  -8  11   9         40.39         37.91         9.65 o                         
  -7  11   9        537.28        478.76        20.81 o                         
  -6  11   9        221.20        206.25        13.33 o                         
  -5  11   9         53.08         55.87         8.76 o                         
  -4  11   9         33.27         21.00         9.25 o                         
  -3  11   9         10.38         15.06         8.46 o                         
  -2  11   9          0.85          0.52         7.35 o                         
  -1  11   9          7.16          8.49         6.59 o                         
   0  11   9        447.06        448.53         8.49 o                         
   1  11   9        137.41        141.96         6.54 o                         
   2  11   9        190.49        167.64         5.12 o                         
   3  11   9         77.33         59.84        10.93 o                         
   4  11   9         26.65         19.27        11.14 o                         
   5  11   9         31.81         48.97        12.66 o                         
   6  11   9         85.47         75.00        14.01 o                         
   7  11   9         83.31        106.39        13.32 o                         
   8  11   9          6.36         12.13        25.47 o                         
   9  11   9          8.94          7.32        12.16 o                         
  10  11   9         76.60         80.86        18.36 o                         
  11  11   9         14.26         35.90        10.29 o                         
 -11  12   9         17.96         16.35        15.48 o                         
 -10  12   9          5.43         18.41        14.38 o                         
  -9  12   9         75.30         71.80        10.82 o                         
  -8  12   9         10.32         -2.49        10.48 o                         
  -7  12   9         42.52         48.11         7.92 o                         
  -6  12   9          0.91         -6.32        10.77 o                         
  -5  12   9         14.33         17.41         8.27 o                         
  -4  12   9          3.49          4.75         8.88 o                         
  -3  12   9        397.94        363.99        10.53 o                         
  -2  12   9        355.64        336.51         9.79 o                         
  -1  12   9       1063.86       1038.26        28.30 o                         
   0  12   9          7.54          1.84         5.88 o                         
   1  12   9        850.06        812.26        11.89 o                         
   2  12   9        250.03        231.80        10.46 o                         
   3  12   9        768.00        870.09        20.53 o                         
   4  12   9        105.98        107.95        12.72 o                         
   5  12   9         22.25         20.64        11.78 o                         
   6  12   9        179.63        203.28        14.55 o                         
   7  12   9          2.19         12.70        13.55 o                         
   8  12   9          0.27        -11.74        13.13 o                         
   9  12   9          5.21         12.03        13.34 o                         
  10  12   9         24.41         33.92        11.67 o                         
  11  12   9         16.33         14.19        19.36 o                         
 -11  13   9          1.80          4.06        17.52 o                         
 -10  13   9          0.37         13.98        15.50 o                         
  -9  13   9          0.33          4.88        11.80 o                         
  -8  13   9          8.98         10.47         8.16 o                         
  -7  13   9        381.53        319.81        18.95 o                         
  -6  13   9         80.60         67.14        10.64 o                         
  -5  13   9        258.17        276.70        11.30 o                         
  -4  13   9        380.40        332.12        13.05 o                         
  -3  13   9         20.05         27.42         8.34 o                         
  -2  13   9       1189.62       1103.04        30.32 o                         
  -1  13   9        231.31        244.66         9.06 o                         
   0  13   9        243.69        216.22         8.40 o                         
   1  13   9        670.89        632.19        16.11 o                         
   2  13   9        332.90        303.51         6.45 o                         
   3  13   9        168.66        194.65        13.24 o                         
   4  13   9         23.77         28.46        12.86 o                         
   5  13   9          0.63          9.09        13.06 o                         
   6  13   9          5.62         -0.46        12.48 o                         
   7  13   9         18.03          4.02        17.78 o                         
   8  13   9         45.61         19.24        15.04 o                         
   9  13   9          2.04         -4.12        23.23 o                         
  10  13   9         20.28         33.47        16.08 o                         
 -10  14   9         10.99          6.83        18.31 o                         
  -9  14   9          4.81          1.55         6.82 o                         
  -8  14   9         36.91         37.81         9.09 o                         
  -7  14   9         82.71         82.44         9.69 o                         
  -6  14   9         29.35         49.47         9.58 o                         
  -5  14   9        122.18        120.65        10.25 o                         
  -4  14   9        568.70        585.65        15.67 o                         
  -3  14   9       1402.54       1374.81        23.94 o                         
  -2  14   9        356.71        326.66        11.07 o                         
  -1  14   9        710.04        668.77        15.88 o                         
   0  14   9        222.85        258.68         9.76 o                         
   1  14   9         74.56         65.59         6.59 o                         
   2  14   9         99.21         83.15         4.53 o                         
   3  14   9          0.70         -6.21         6.21 o                         
   4  14   9        138.55        131.27        15.05 o                         
   5  14   9         36.63         44.65        14.64 o                         
   6  14   9          0.45        -11.63        14.65 o                         
   7  14   9          2.15        -14.78        16.89 o                         
   8  14   9         11.55         19.38        14.50 o                         
   9  14   9         21.06         19.63        19.19 o                         
  10  14   9         12.46         39.26        18.75 o                         
 -10  15   9          1.87         16.74        17.85 o                         
  -9  15   9          5.64         12.61         9.65 o                         
  -8  15   9         55.57         48.82        11.88 o                         
  -7  15   9          7.07         -9.34        11.06 o                         
  -6  15   9          0.07         -9.19         9.19 o                         
  -5  15   9          8.80          7.24        10.01 o
[truncated: 323,110 more chars]
