# Supplementary material for: Crystal structure and supra­molecular features of a host–guest inclusion complex based on A1/A2-hetero-difunctionalized pillar[5]arene
Source: Acta Crystallogr E Crystallogr Commun. 2024 Sep 24;80(Pt 10):1069–74. doi: 10.1107/S2056989024009216 (PMC11451480; doi:10.1107/S2056989024009216)
Supplement: Supplementary file 3 [file e-80-01069-Isup4.mol]

PButBrOH_ADN.mol
  ChemDraw08042411173D

 66 70  0  0  0  0  0  0  0  0999 V2000
    4.1262   -1.4335    2.1886 O   0  0  0  0  0  0  0  0  0  0  0  0
    6.7844   -6.4995   -3.2734 Br  0  0  0  0  0  0  0  0  0  0  0  0
    3.3543   -2.9407    2.9202 C   0  0  0  0  0  0  0  0  0  0  0  0
    3.8206   -4.1168   -0.7166 C   0  0  0  0  0  0  0  0  0  0  0  0
    5.3948   -4.7675    0.3697 C   0  0  0  0  0  0  0  0  0  0  0  0
    5.8228   -5.9432   -3.1216 C   0  0  0  0  0  0  0  0  0  0  0  0
    2.5076    3.9258   11.6666 O   0  0  0  0  0  0  0  0  0  0  0  0
    0.1172   -1.9465   14.8181 O   0  0  0  0  0  0  0  0  0  0  0  0
   -3.4957    3.6079   13.7806 O   0  0  0  0  0  0  0  0  0  0  0  0
   -5.9020   -1.9136    6.9712 O   0  0  0  0  0  0  0  0  0  0  0  0
   -6.2459    4.1242   -1.1009 O   0  0  0  0  0  0  0  0  0  0  0  0
   -5.1086   -1.1034   -9.5980 O   0  0  0  0  0  0  0  0  0  0  0  0
   -2.3413    4.7834  -12.9552 O   0  0  0  0  0  0  0  0  0  0  0  0
    0.5433   -0.8644  -12.5362 O   0  0  0  0  0  0  0  0  0  0  0  0
    3.5101    4.5328   -5.4439 O   0  0  0  0  0  0  0  0  0  0  0  0
    4.0049    1.3774    2.6733 C   0  0  0  0  0  0  0  0  0  0  0  0
    3.6987   -0.1212    4.6259 C   0  0  0  0  0  0  0  0  0  0  0  0
    2.9969   -0.2511    8.8452 C   0  0  0  0  0  0  0  0  0  0  0  0
    2.5812    1.0984   11.2365 C   0  0  0  0  0  0  0  0  0  0  0  0
    2.9002    2.5921    9.2960 C   0  0  0  0  0  0  0  0  0  0  0  0
    3.6172    2.7159    5.1108 C   0  0  0  0  0  0  0  0  0  0  0  0
    1.7781    0.9363   15.7221 C   0  0  0  0  0  0  0  0  0  0  0  0
   -0.0457    0.8582   15.0866 C   0  0  0  0  0  0  0  0  0  0  0  0
   -0.8432   -0.6126   14.5510 C   0  0  0  0  0  0  0  0  0  0  0  0
   -2.5021   -0.6585   13.8040 C   0  0  0  0  0  0  0  0  0  0  0  0
   -3.4070    0.7390   13.5740 C   0  0  0  0  0  0  0  0  0  0  0  0
   -2.6175    2.1981   14.1371 C   0  0  0  0  0  0  0  0  0  0  0  0
   -0.9713    2.2297   14.8848 C   0  0  0  0  0  0  0  0  0  0  0  0
   -5.2191    0.6707   12.6202 C   0  0  0  0  0  0  0  0  0  0  0  0
   -5.7045    0.8804    7.6137 C   0  0  0  0  0  0  0  0  0  0  0  0
   -6.0066   -0.4258    4.8514 C   0  0  0  0  0  0  0  0  0  0  0  0
   -6.3974   -0.1731    0.2142 C   0  0  0  0  0  0  0  0  0  0  0  0
   -6.4525    1.3281   -1.7731 C   0  0  0  0  0  0  0  0  0  0  0  0
   -6.1581    2.6360    0.9988 C   0  0  0  0  0  0  0  0  0  0  0  0
   -5.7950    2.4074    5.6355 C   0  0  0  0  0  0  0  0  0  0  0  0
   -6.7844    1.5560   -6.9246 C   0  0  0  0  0  0  0  0  0  0  0  0
   -5.2226    1.7095   -9.3277 C   0  0  0  0  0  0  0  0  0  0  0  0
   -4.4077    0.3468  -10.5818 C   0  0  0  0  0  0  0  0  0  0  0  0
   -2.9594    0.4844  -12.7644 C   0  0  0  0  0  0  0  0  0  0  0  0
   -2.2792    1.9666  -13.5371 C   0  0  0  0  0  0  0  0  0  0  0  0
   -3.0764    3.3474  -12.2078 C   0  0  0  0  0  0  0  0  0  0  0  0
   -4.5681    3.1803  -10.1947 C   0  0  0  0  0  0  0  0  0  0  0  0
   -0.6705    2.0912  -15.7221 C   0  0  0  0  0  0  0  0  0  0  0  0
    0.7292    1.9427  -12.2248 C   0  0  0  0  0  0  0  0  0  0  0  0
    1.3041    0.4633  -10.6574 C   0  0  0  0  0  0  0  0  0  0  0  0
    2.5668    0.3555   -7.4240 C   0  0  0  0  0  0  0  0  0  0  0  0
    3.3033    1.7177   -5.6725 C   0  0  0  0  0  0  0  0  0  0  0  0
    2.7386    3.2062   -7.2784 C   0  0  0  0  0  0  0  0  0  0  0  0
    1.4747    3.3044  -10.4709 C   0  0  0  0  0  0  0  0  0  0  0  0
    4.6585    1.5524   -2.0155 C   0  0  0  0  0  0  0  0  0  0  0  0
   -0.6251   -3.4655   14.3891 C   0  0  0  0  0  0  0  0  0  0  0  0
   -3.8897    5.0790   13.7999 C   0  0  0  0  0  0  0  0  0  0  0  0
   -6.2776   -3.2653    4.3543 C   0  0  0  0  0  0  0  0  0  0  0  0
   -5.9816    5.4882    1.5641 C   0  0  0  0  0  0  0  0  0  0  0  0
   -4.3006   -2.5078  -10.7025 C   0  0  0  0  0  0  0  0  0  0  0  0
   -3.0985    6.1961  -11.5709 C   0  0  0  0  0  0  0  0  0  0  0  0
    1.0859   -2.3946  -11.1102 C   0  0  0  0  0  0  0  0  0  0  0  0
    3.0582    6.0483   -7.1684 C   0  0  0  0  0  0  0  0  0  0  0  0
   -1.5808   -3.0661    2.1623 N   0  0  0  0  0  0  0  0  0  0  0  0
   -0.8627    6.4995    0.4825 N   0  0  0  0  0  0  0  0  0  0  0  0
   -0.8619    5.3290    0.4825 C   0  0  0  0  0  0  0  0  0  0  0  0
   -1.5669   -2.0630    1.0783 C   0  0  0  0  0  0  0  0  0  0  0  0
   -1.7319   -0.4537   -0.7045 C   0  0  0  0  0  0  0  0  0  0  0  0
   -1.1716    0.8258    2.0415 C   0  0  0  0  0  0  0  0  0  0  0  0
   -1.2861    2.4937   -0.0711 C   0  0  0  0  0  0  0  0  0  0  0  0
   -0.7915    3.7788    2.7235 C   0  0  0  0  0  0  0  0  0  0  0  0
  1  3  1  1      
  1 17  1  1      
  2  6  1  1      
  3  4  1  1      
  4  5  1  1      
  5  6  1  1      
  8 24  1  1      
  8 51  1  1      
  9 52  1  1      
 10 53  1  1      
 11 34  1  0      
 11 54  1  0      
 12 38  1  0      
 12 55  1  0      
 13 41  1  0      
 13 56  1  0      
 14 45  1  0      
 14 57  1  0      
 15 48  1  0      
 15 58  1  0      
 16 17  2  0      
 16 21  1  1      
 16 50  1  1      
 17 18  1  1      
 22 23  1  1      
 23 24  2  0      
 26 27  1  1      
 29 30  1  1      
 31 32  1  0      
 32 33  2  0      
 33 34  1  0      
 33 36  1  0      
 34 35  2  0      
 36 37  1  0      
 37 38  2  0      
 37 42  1  0      
 38 39  1  0      
 39 40  2  0      
 40 41  1  0      
 40 43  1  0      
 41 42  2  0      
 43 44  1  0      
 44 45  2  0      
 44 49  1  0      
 45 46  1  0      
 46 47  2  0      
 47 48  1  0      
 47 50  1  0      
 48 49  2  0      
  7 20  1  1      
 25 24  1  1      
 28 27  2  0      
 22 19  1  1      
 20 21  2  0      
 29 26  1  1      
 26 25  2  0      
 30 35  1  1      
 28 23  1  1      
 20 19  1  1      
 19 18  1  1      
 31 30  1  1      
 31 10  1  1      
 27  9  1  1      
 59 62  3  0      
 60 61  3  0      
 61 66  1  0      
 62 63  1  0      
 63 64  1  0      
 64 65  1  0      
 65 66  1  0      
M  END
